# Supplementary material for: Elevated Rate of Fixation of Endogenous Retroviral Elements in Haplorhini TRIM5 and TRIM22 Genomic Sequences: Impact on Transcriptional Regulation
Source: PLoS One. 2013 Mar 14;8(3):e58532. doi: 10.1371/journal.pone.0058532 (PMC3597737; doi:10.1371/journal.pone.0058532)
Supplement: File S1 — Fasta formatted nucleotide alignment of primate genomic TRIM6 sequences. (FASTA) [file pone.0058532.s006.fasta]

>Homo_sapiens_TRIM6
TTCGGCCTGGGTGGAGGACGCGGCTGCTTCAAGTCCTT--GGCTCTGATCCAGGCCACAGATTCCAGGTTAGTGAGCAAG
TTTATTTTCTGGCCAGCTACCGCTGTCCCCACTTGTCTGGAGAGTTTGACCCGCTCTGCAGGTCGGGTTGGGGGTGGTTC
ACGGGTGAAAGAAGAATGAGGGAGACTTCTGCATTTTCAAGTGAACTCAAGTTTGGGAAGGGAGCACAGAAGAGGCACCT
TTGCAGCTGGGAATAGGCCGTGTAAAG-------AGAGTTAAACCTCTATTCTACAAGCTGAAG-TATGTAGAGGAGGCA
GCTCTGGAAACT--GCTTTAGGGAATCACTGCAAACCATTTTGTCAGGCGTGGATTCAGAGTCAGCATCCCTTCCCCCCT
TCCCCCGTTCTCCCCTTCCCCCCTTCCCCCTTCCCCCTTCCCCCTTCCCCC-TTCCCCTCCCCC-ATCTCCAGCCTGGCC
GCTCCAGGAAGTGAGCACCGTTTATC----------CCCCACCCCAGGCGGCCC-------GACTCCTCCCAGAAGGAGT
TGGGAGATGAGCCTTCCGCAAACTCCTGACCTGTGGGTCCGTCCGTTCAACGGCCAAAGGCTGGCGGAGGAGGGATCCCC
TGCCTTTCTCGGAACGGAACGGAGCAGAGTCGTGCGTGGTTGAGTTTAGATAAAAGCCGAGTGAGCGCGCTCTGTTCCTT
AAGATTAGTTTAAGGTGCCTTGGATTGCTCTGAAGAGCTTTGACCACCTGATATTGCTTACATCTGGAACTT-CTTGGCT
TCTCATTCCCC-AGATGTGCGGGTCAGAGAGGTATGTCTACCGTTCTGTTGACTGGCTCTTATTGTCACTTCTGGCAGAG
GTGACAGGGCAGTGAAAGAGATAAGGTCCTTTCCCTTTCGGAACTCATTATAT------------CTTTATTTCTTTTTC
TTTCTCACTGCAAATGACCCCACTGAGGTTAGAGACATTTTA------ATCAGTCAGTCAATAGAGACAGAAATGTGTGG
TTAGGAGCATAGATGCCGCAGCCAGACTGCATGTGTTCAAATCCTGACTCTGACAGACACTGGCTGTGTGCCCGAAGACT
GTTAACTTGACTTCTTTGAGCTTTAGTTTCTT-CCATCTATAAGATGGACGGAGTAATATGTATATCTTA--GAGTTTTG
GTGAGGATT-GAGTGAGACAGATTTAAACACGTAGGAGGCTGCCTGACA------CAAA-TTATGGTCATTATTACTGGC
AAACTCCATGCCTAGCTTTAAAAAAA-TGCACAATCAAAACAATTTTTAAATTATAGGTTTCTGAAATGCAGGGGGTAGA
AATTCTTTTGAAGTGGAAATTAAATTTTTT--GTTTTGAAACTGATTATGTTCCAATTCAAATATTTATTGAGTCCT---
-GTTAGATAATCAATTGCAGATAATAGGTTAAATATAACCCTACACAAAGATAAAAAAAAA-TGTTATTCCTAAAGTGCA
AGAACTCATGCCCAACTCACTTATAAATGCAACTGCCACCTATTTTATTCCACTTTCACTAGGGCTCCCAGCTGGTGGAC
GGGCCCGCTCTGTCATTCCTAACTCTGAACCCCCAGCCTACACCAGCCCCAGTATCCCCTGCTGAGTCACTGATTTTTAT
TCTGAAAGCCATTTTGATATCGATGCAAGCTTCCATTCTAAAAGATGCTTCGTATCTAAATAGCAGGCCATTCTCTGTCC
CCCTCCCTCTTCTAGCTGTTTTGCACCCTAAATTGTATCCAC--CTGGGAAAGAAGGTCCTTTATCTAAGGCAGTGCTTC
TGAAGCCTTAATGTGCGTAAGAATCACCTAGAGAACTTTAATATTAAAGTGCAGATTCTGAATCATTCCAGGAAAGACTG
AGATTCTGCATAAAGAACTCCAAGTGCTTGCAGTGTTGCTAGTTAGCAGACCTT--TTTCAGGCGTCTGGTTCTGATTTA
ATTGGTCCCACCTGGTTGTGAATTTGGGCTCTTTCTTCTGCTAATTTGATGCACTGGGCTCTGGGACTGCAGGCTCTTCT
CGTCTGCACTCCTCACAGTCAGAATGC---CTTCTCTCAGCCCGTCCACACTGCTCTGGAGACTTGGCCTCAGTTGGAAA
CTGGCAGCCTCCCATATCTCCCTTGGGCTGCACTTAGCTGCAGTGGGCAGTCAGGGCTTGCTGGTGTGTGGGCAAGGGTC
AC------CTATGCTAACTGTATGCTCCCCTCCTTCACAATTTCTTTCCCAAGCCTCAGCTTTGACAAGAGACCTCAACT
CTTACAAATCTTTTTTCTGCTCAAGAATTTTTCTCTGTCTAAAG-AGAG------TATTAGATGAATATCTACAGC-GCA
TATTAGATAGGAAAAA----GACAT--ATAATG--------AACTAGAAATAGAATGAAGCCACATATGTAATGTTACAT
ACTCAAGTAGCCTCATTAAAAA-TAAGCGGGTGAAATTAATTTTAATACATTTCATTTAACCCAATACATGCAAAATACA
ATTAGGACATG---TGATCAACATAAAAAAA---TTAATAAGATCCTTTAACTTTTTTAAACTAAATCTTCAAAATCCAA
TGTGTATTTTGTACCTAAAGCAACCCATTTCTGAGTAGCCACACTTCAAATGCTCAAGAGCCATATCTGGCTACATGTTT
GACAACACAGTTCCATTATGCTTAGAAGATCAGAAACCAAGCTTTTAATTTTTCTTGTATTTTTTT-GTTTCTGTCA-GT
TTATTGAGTT-------CTATCTAGTAAGTTACAAATTGTAAGCATA-----CAGTTCTGTGAATTTTCACAGTTGCAGT
CAGCTGTGTAACCACCACCA------------TGATCATGATACATAAAGGGCATTTCCCTTTATGTATTCACCCTTCAA
ATTTCCTTATGCCCTTTGCAGTTCAAACTTTTCTCCCACTCCTGGGCCCTGGCTTCCACTGATGTACTTTCAAATACCAT
AGCTTTCTCTTTTCTAGGATTTCACATAAATAGCATCATACAATAACTTAAATTTGATGTTTGGGTTCTTTCACTTTG--
-CATGCTTTTGAGATTTATCTTGTTGTATATATT-----AACAGTTTAATTGTTTGGTAATATGCCACTGTATGGATACA
CCACAGTTTGTTCATTTACCAGTTAGTGATGTCATGGATTCTTTTCAGTTTGGGACTATTACTACATTGCATTTATGAGG
CAGTAGTTCTCCTTCAAGAGAATTGGGTAC-GCTAAATACAGTTTTGCCTGAAATGAAAGTGTGCATGTGTTTGTTGGGG
AGGATGAATTGGAATTGGACTTTCAATTAAAATATA--------------------------------------------
--------------------------------------------------------------------------------
--------------------------------------------------------------------------------
--------------------------------------------------------------------------------
-------------------ATACCAATACAATTATTATATTTATTTATTTATTTATTTATTTATTTATTTATTTTGAGAC
GGAGTCTCGCTCTGTCGCCCAGGCTGGAGTGCAGTG----GCACGATCTCGACTCACTGCAAGCTCCACCTTCCGGGTTC
ACGCCATTCTCCTGCCTCAGCCTCCCGAGTAGCTGGGACTACAGGCATCCGCCACTACACCCAGCTAAATTTTTGTATTT
TTAGTAGAGACAGGGTTTCACCGTGTTAGCCAGGATGGTCTCGATCTCCTGACCTTGTGATCCGCCTGCCTCAGCCTCCC
AAAGTGCTGGGATTACAGGCTTGGGCCACCGCGCCCGGCCAACACAATTATT-TTTTAACAGTAACACTTTGATAAGATA
GCACATTTATTTCTATACTCTAGTGCCAACATCAAGGCCAACTATAAGCTCAGCAG---TAAGCTATAATTTTCAATCCA
TTATAAAGTTAATTGATCATTTCCTGTGTTAGCTGCAGTGCTAAGGTCTGGGGCACCTGGAAGATAAATAGAGCCTCTAT
TGCCTCTAGAGCCTCTATTGCCTCTA----------------------------TTATCAAAGGCAATAGAGCCTTATAG
TGCAGTGTGCTAAGTGAGATGATGTGGGTATGGTAGGAGATATTAACAAAGGAAATAATAGTGCAGTTCCCACAGGTGTG
ATTAATTTGGTTAAACAGACTCTCAGA-TGATAGGTAAATACGTCTGTAACACCAATTAGTACTACCAGTTAGATGCACA
GAGTTCATTAATTTGTT---AATTATATTTTGCACCCTTTATGGAGATGAGGAATATA--AGGGAGTAATAAGAGCTCCA
GCTCTGCAGCCTGCGTATCTGCATTCAACACCGGCCCC-GCCACTTGAAAGATCTACT-AAATACCAGTTTATACAACTA
TGAGATGAGATTTAAGGGACATTCATAATGT-----TGTTATGTGGAATTATTGAGTTATTATGTACAAAATAATTAAAT
TCTTGCTGAATACCTAATGGGCTTTCTGTAGATATTTGCTGTGAGCATCGCTGCTGCTAAGCATGGCAAAGCTGAAGAGC
CAGGCTAGTACTTGCAGAAGCACCACAGAACACTAGATGGCAGCGCCAAGAACCTGTTTTCGGCTCGCTAGATCCCCC-A
GCAGGGCCGCTAGGAGGCTTATGCTTACATCCCATGACTTTTTCTTACCCTTATCTGAGACACTTTCTCAGGCCCTTTCT
TCTAAGGGGAGTGTTGTTATTGGGAGGCAGTTTGATATACTTTTTAAATCCACCAGGTCCTCAAGATGGGGGTAAATTGG
TACAATTTACAGGGCCTTGTGTTGAGGCCCACACGGACT--GTTTTTT-ACATCAGTGTACATTTACTTTTGCTGGGAAA
CCAGCCAAAGACAAGTTAGAGAATTCTGCCTGCTCCCTACGCACTGTGGCCTGTTCAGAACAGCGAGGTCACGCCTGGAA
CCAGGGCCAGAGC---TTCACATAGGCAGTGTTAGCTGGCTCTTCTTTGGTGGCCCAAACACAACTCCAGGTAGACAAGC
AGAACAAATGGCTCCCAGTGAAAATAACTCAGTGCTGGAAACAGTTTTAAAAATTTTCTAAAGAGTATTCTCAGTGTGAT
TTTAAACAATGGTAACGTAATTTATCAACA--ACTCTTCCAAGAAAAAT----AGACAATAAAGGTCATATTTCTCAATG
AAGATATAAGGTCTCAACTGCCTTACCGGCCACCTCTCCTTACATATGGACCCCCTTAGGATCCTGCTGAAGTTTAAGAC
AGGCCCTGGCAAAATCCCATCATCAAATAGGATCTCTCTCATTTCCATACTTCGAAAGCACTTGGTCCATGCCTGACTTT
CACAGCCTTTACCACTGACTGTCTTTGGTCAAAGTTATGAGTTTGAGGACGAAGCTTTGAACTAGCACCCTGGAAAGGTT
AGGTTATGCCAATTCTACAACTTA-CAAGGTGCATGATTGTGTAAAGTCACTTAATGTCTCTTCTTATTAAAGAATGGAG
AATACTCTTATTTATGCAGAGTTGTCC-ATGAGGGATAAAGAAAGCAAGAGAATGTGATTTCTAAATCACAACTGGTTAC
AGAATCATGAGTTGT-AAAAATATTACCTCCCC--AGGCTGGGCGCAGTGGCTCACGCTTGTAATCCCAGCACTTTGGGA
GGCCAAGGCAGGCAGATCACTTGAGGTCAGGAGTTCGAGATCAGCCTGGCCAACATGGTAAAACCCTGTCTCTACTAAAA
ATACAAAAATTAGCTGGGCATGGTGGCGCTCACCTGTAATCCCAGCTACTCAGGAGGCTGAGGCACGAGAATCGCTTGAA
CCCGGGAGGCAGAGGTTGCAGTGAGCCGAGATAGTGCCACTGCCCTCCAGCCTGGGCGATAGAGCAAGACTCAGTTTCAA
CAACAACAAAAAAATTACCACCCCTTATTGTGGCCATTGCTGTTTCTTTGGTTTTT-------TTCTGAGAAGGCGAGCA
TGT--GGT---------GAGAGGGCTCTATGTGGAGCAGGGCCGTTAAGAAGTGGAAGTGTTTTCACAGTCTTAGAGATC
AGATACCAGAGAGTGATGCAAAGGTGATGGCAGAGAGGTGAAAGAGCTCATG-GAAAGGTCACAGATGATCACTGTAGAG
GATGAGGGGGTTCTGACCCCCTCATTCATCCAAAGTTGAGGACCTATATGTCAGGCTCTATGCTAGCTGCCGAAGATACA
ACCATGAACAAAAA--GTCTCAGATCTCATGGAGCTTACATTTCACTGCGAGGATTCAAACAAGTAAAGATCTGTATTAA
GTGGTGTAAGAAGTAAAATAGACCGGGTGCAGTGGCTCATGCCTGTAGTCCCAACCCTTTGGGAGGCCAAGGCGGGCGGA
TCATGAGGTCAGGAGATCGAGACCATCCTGGCTAACACAGTGAAACCTCATCTCTACTAAAAAA-TACAAAAAAAATTAG
CCGGACATAGTGGCAGGCACCTGTAATCCCAGCTACTCGGGAGGCTGAGGCAGGAGAATGGCTTGAACCCAGGAGGCGGA
GCTTGCAGTGAGTCGAGATCACGCCACTGCACTCCAGCCTGGGCGACAGAGCAAGACCCCCT------------------
-----AATGAGGTGAATATGTGGAGAGTGATTGTATGGTGGCTGTGCTCTAAATAGACTAGTCAGAGCAGACCCTTCTGA
TAAGGGAATAGGTAGGAAGCTAGTAAGTCATGCAGATAGCAGAGTAAAGGGTCATCTTTACATCACGAACGACAAATGCA
AAAATCCTGAGGCAGCAGTGTGTTTTAGGTGCTTTTAACATTGAGGATATGTTTTGGGTGAGAAAAGGTCACACAGTCTC
CAGGTGCGGTGGCTCATGCCTGTAATTCCAGCACTGTGAGAGGCCAAGGCAGGAGCATCACTTAAGGTCAGGAGTTCAAG
ACCACCCTGGCTAACATGGTGAAACTCCATCTCTACTAAAAATACAAAAACTAGCCAGGTGTTGTGGCACGTGCCTGTAA
TCCCAGCTACTCAGGAGGCTGAGGCAGGAGAATTGCTTGAACCTGGGAGGCGGAGATTGCAGTGAGCTGAGATTGTACCA
CTGCATTCCAGCCTGGGTGACAGAGTGAGTCTCCATCTCAAAAAA-----------GAAAAAAAAGAAAAGATCACACAG
ACAGTGACTCACACAGGCCCCTCCTTTCCAGGGCCTCAGTTTGTC--TCTATTCAATAGGAGCAAGAGGAAATTAT---C
ACTGCTTTAATATGGGGAGAAATTGGTGCCTTGTATGAGCCGGGATAAAGAACGTATTGGATATGAGAATGAGAAGCCCT
TGTTACCCCAGGTGTCTGACCTCTTTATCCAGGACTGGGCAGTCAGTATTCCCTT-ATTCTCCCTCCTTTCTTACCCTGA
TCCTTTTTTTGTTTGTTCATCTACCTAGGATTCTACAGGCAGGAAACATCTTAGAAATCAGGGTTGGGCAGGCAGGAGCC
AGGAGAGTAGCTACAATGACTTCACCAGTACTGGTGGACATACGAGAAGAGGTGACCTGCCCTATCTGCCTGGAGCTCCT
AACAGAACCCCTGAGCATAGACTGTGGCCACAGCTTCTGCCAAGCCTGCATCACACCAAATGGCAGGGAATCAGTGATTG
GTCAAGAAGGGGAAAGAAGCTGCCCTGTGTGCCAGACCAGCTACCAGCCAGGGAACCTGCGGCCTAATCGGCATCTGGCC
AACATAGTGAGGCGGCTCAGAGAGGTAGTGTTGGGCCCTGGGAAGCAGCTGAAAGCAGTTCTTTGTGCAGACCATGGAGA
AAAACTGCAGCTCTTCTGTCAGGAGGATGGGAAGGTCATTTGCTGGCTTTGTGAGCGGTCTCAGGAGCACCGTGGTCACC
ACACGTTCCTCGTGGAGGAGGTTGCCCAGGAGTACCAGGTGAGACCCCAGGATGGAATGGGAGACAGAGAAACAGGGTCT
TTGGCAGGTTTTAACGTTTTATCATGCTCTGATCTAATCTCTTTGTAGTCTT--TATTTACCTAGAGAATGAACCTGGAA
ACTGCCTCCCTGATTAAGAATAGATTCTTTATCATTTACTTGCTATTCCAGATTGAGTAGATAGAGCTGCTTGGGGTAAA
AGGGGTACTTGGTTGATTGAGTGTGGAGATATGTTGGCAGGGTAGGTAAAGGAATTTATTTACTCATGTATTTATTTTGA
GAAGGCGTCTCGCTCTGTCGCCCAGGTTGGAGTGCAGTGGTGCGATCCCGGCTCACTGCAACCTCCGCCTCCCGGGTTCA
AGCAGTTCTCGTGCCTGGCCTCCCAAGTAGCTAGGACTGTAGGTGTGCACCACCATGCCCAGCTAATTGTGTGTGTGTGT
GCGTGTGTGTGTGTGT----------------------TTAGTAGAGATGGGGTTTTGCCATGTTGCCCAGGCTGATCTC
AAACTCCTGAGCTCAGGCAATCCACCCGCCTCAGCCTCCCAAAGTGCTGGGATTACAGGCGTGAGCCACAGGTGCTTTGT
GGTCAGGCACCTTCCCAAGGGGG-ATGGAGAATCAGCCTATCCCTGTTGGTTTTCATCCCATGTATATATATAAAAGATT
TGTTGGCCCTCTC--AAGTTTTCATCCTAGGTTAGGACAGGCTTCTTTTGAGGTTAGCAGAATCTCTGTCCCATTCATTC
TATGTCTGGGTACTGAGTCAACTGAAGGCTTGATCCTGCTTGACCTGATTTGTTTTCTTCAAGGAGAAGTTTCAGGAGTC
TCTAAAGAAGCTGAAGAACGAGGAGCAGGAAGCTGAGAAGCTAACAGCTTTTATCAGAGAGAAGAAAACATCCTGGAAGG
CAAGGGAGACTTTTTCTGAAGATGTCCTGGGGCAGGAATCATGGCAGGTCATAGGAGCTGAGGGCAAAGGAGTCCTTGTC
CTGTCTGTCCTCTGATGCCATGACTAGAAGAGCTTCCCTTTGCCTGGTCCTCCACTATATTCCTTCCAAACAGGGGG-AG
GAGAGG--AGGTAAATAGCAAATATATCAAAACTGAACCTAGGAGACAATCACATAGCAGAGGAACCATGGCTAGGGGTC
GCCCCAATTCATAATTCTGGGTCTTGCTCTACAGTTTCAGTCTCTTTGGCTTTTCCCTTGCATTCAGAGTACAAATGCAA
GGGAAAATGCAGGTAAGGCTTGTGAAGAAGCCCAGATCTGAGACAGGTTAGTCACAGGCCAGTGATTTCCACCTCAGTAC
TCGAAATTGGAAGAGGAGGCTGATGCAGAGGTGAGGGAGGCTTCCTGGAATCTAAACGTCACCCAGGAATCACAGTTGAT
GTCTAGATGGCCTAGATAAAG-CAGCCCGGGGCCAATGGTCTGGGCAGAGCTGAAGGGAGAAAAGAAGGAAAGAA-CAGG
CTACAAAGGCTTTCTCCTGCAGCATTTACCCTCCCTCTCCCTGGGAGGCTTGGCCCAGGAAAGCAGTCCTGAGCCCAACT
TCCCCGCTTTTAATAGAGGAGACCCTCAGTGTGACCGACTAGCAGCCTCTTTTTCTTCCCTGTTCCTGAAGAATCAGATG
GAGCCTGAGAGATGCAGGATCCAGACAGAGTTTAATCAGCTGCGAAATATCCTAGACAGAGTGGAGCAACGGGAGCTGAA
AAAGCTGGAACAGGAAGAGAAGAAGGGGCTACGAATTATAGAAGAGGCTGAGAATGATCTGGTCCACCAGACCCAGTCGC
TGCGAGAGCTCATCTCGGATCTGGAGCGTCGATGTCAGGGGTCAACAATGGAGCTGCTGCAGGTAAGGCTTGTGAAGGAG
CCCAGATCTGAGAGTCAAGGAAAAGAGAAACTAACTTTCCTTCCTTTCTGGGACATCAGACTACCATCGTTGCAGGGACA
AGAGAAAACATTCCTTTGGCGCTATAGTGCCTATCCCCTATTAAACTGTTTAGAGGTATGGAGTAAAGCGTAAGATAATT
CAGAGTACAAATGCAAGGGAAAG---------------------------------------------------------
--------------------------------------------------------------------------------
--------------------------------------------------------------------------------
--------------------------------------------------------------------------------
-------TCCCATTTTTATTTATAAAGGGTTGTCTAAAAGTTTATTTGATGCTGTGGAGAAGTTCTGTTGTATCCAGTGA
TGTTGTTCTTTCT---------TTCTCAGTCTTGGCACTATTTACATTTCTGGCTGGATAATTCTTTGCTGCGTGGGGTT
CTCCTGTACATTGTAGGATGCTTAGCAGCGTCTCTGGCCTCTGCTCACTAGATGTCAGCAGCACCACCCCAGATGTGACA
ACCCCAAATTTCTTCAGACATTGCCACGATAGCCCCAGGGTGAACACAGTGCTCTCCCAGTTGAGAACCACTGTTCATT-
AGGCACCTCTCGTCTCTGATGCTGTGTTGGGAATTTGCCAAGTGCTTCTTACCCAGCTTAGTCACAGGCACACTTACGCC
AAGCTAAATTCTTAGAGATGATGTATTACCAGCCCTTCTTTGTTTTCACTCTCTTCTCTAGAGCAGAATCATTTAACATA
CTGTAGCAATTGATATTTGAACTGGTTTTGGGGGTCTGGGCTCTGGTCTGTATGTGTGTAGGTCGCAGATTACAAGGTAT
CAAGCCTAGAGAGATTTGATGGAGGGACTTGAACTGAGGTTGAAATTCTAGCAGCTATTTTCTGCATAGAATGAATAGTG
TGGTTGTGAATTTGAGGCATGATGTAGCTTGTGATATTCTGTAACCTTCAGAGTGTAAGATATTCTTTAT------ATTT
TGTTTGTCTTCGTGCTTTCCTCTTGCTCCTTCTTTCTTGGTGGAATAATTGTTTATTTACATATTCTTGGGTCTTAGTAT
TAGAGCCATG-GGTAGCTACTTTCTGCCTGTTACAGCTTTTTCTCATTCACTGCTTCCTGCTTTGCATCTTCATTTTATT
CTTCTTGCCTTTTTGTCCTCATCATTGATA-TTATTACCCTGATACTTT-CTCCTTCAC-CTTTTGTTCTGGCTCCTCAA
CAGTCCTCAAACTGTAAATATTTTTTA-----------------------------------------------------
--------------------------------------------------------------------------------
--------------------------------------------------------------------------------
--------------------------------------------------------------------------------
------------AATGCAAATGAATCGTCAATTCATATTGCTAGTTTAGACACTTCCACATTCATTAGTATGACTGCCCC
ACGGACATTTAAACTTGAGT------------------------------------------------------------
--------------------------------------------------------------------------------
--------------------------------------------------------------------------------
--------------------------------------------------------------------------------
--------------------------------------------------------------------------------
--------------------------------------------------------------------------------
--------------------------------------------------------------------------------
--------------------------------------------------------------------------------
--------------------------------------------------------------------------------
--------------------------------------------------------------------------------
--------------------------------------------------------------------------------
--------------------------------------------------------------------------------
--------------------------------------------------------------------------------
--------------------------------------------------------------------------------
--------------------------------------------------------------------------------
--------------------------------------------------------------------------------
--------------------------------------------------------------------------------
--------------------------------------------------------------------------------
--------------------------------------------------------------------------------
--------------------------------------------------------------------------------
--------------------------------------------------------------------------------
--------------------------------------------------------------------------------
--------------------------------------------------------------------------------
--------------------------------------------------------------------------------
--------------------------------------------------------------------------------
--------------------------------------------------------------------------------
--------------------------------------------------------------------------------
--------------------------------------------------------------------------------
--------------------------------------------------------------------------------
--------------------------------------------------------------------------------
--------------------------------------------------------------------------------
--------------------------------------------------------------------------------
--------------------------------------------------------------------------------
--------------------------------------------------------------------------------
--------------------------------------------------------------------------------
--------------------------------------------------------------------------------
--------------------------------------------------------------------------------
--------------------------------------------------------------------------------
--------------------------------------------------------------------------------
--------------------------------------------------------------------------------
--------------------------------------------------------------------------------
--------------------------------------------------------------------------------
--------------------------------------------------------------------------------
--------------------------------------------------------------------------------
--------------------------------------------------------------------------------
--------------------------------------------------------------------------------
--------------------------------------------------------------------------------
--------------------------------------------------------------------------------
--------------------------------------------------------------------------------
--------------------------------------------------------------------------------
--------------------------------------------------------------------------------
--------------------------------------------------------------------------------
--------------------------------------------------------------------------------
--------------------------------------------------------------------------------
--------------------------------------------------------------------------------
--------------------------------------------------------------------------------
--------------------------------------------------------------------------------
--------------------------------------------------------------------------------
--------------------------------------------------------------------------------
--------------------------------------------------------------------------------
--------------------------------------------------------------------------------
--------------------------------------------------------------------------------
--------------------------------------------------------------------------------
--------------------------------------------------------------------------------
--------------------------------------------------------------------------------
--------------------------------------------------------------------------------
--------------------------------------------------------------------------------
--------------------------------------------------------------------------------
--------------------------------------------------------------------------------
--------------------------------------------------------------------------------
--------------------------------------------------------------------------------
--------------------------------------------------------------------------------
--------------------------------------------------------------------------------
--------------------------------------------------------------------------------
--------------------------------------------------------------------------------
--------------------------------------------------------------------------------
------------------------------------------------------------------------AGTCTTTT
CTAAAAATAAACTTTCTGGAATTTTCCCATCACAGACATTGTTCTTTCTCTTTTCCATATCTGTGTGAATTGTTGCCCAT
TAAGATTTTATAGCCAAGGCCGAGCGCGGTGGCTCACGCCTGTAATCCCAGCACTTTGGGAGGCCGAGGCAGGCGGATCA
TGAGGTCAGGAGATTGAGACCATCCTGGCTAACACGGTGAAACCCCGTCTCTACTAAAAACACAAAAAAATTAGCCGGGC
GTGGTGGCGGGCGCCTGTAGTCCCAGCTACTCGGGAGGCTGAGGCAGGAGAATGGCGCGAACCCAGGAGGCGGAGCGTGC
AGTGAGCCGAGATCGCACCACTGCACTCCAGCCTGGGCGACAGAGCAAGACTCCATCTCAAAAAAAAAAAA---------
-TATTTTATAGCCAAGATAAAAGCTTCAAAATATGGACA------TAAAGCCAACATAAGAGAAGTAGCCACATGAAATA
GCACATCGATTTGATCATTTCAGTTCCTCAGTACAGCCACAATGTAAGATTGATACAATCCTGGATATTTACTGCAAATT
GACACACACAG-CACCTCTACCACATTCTATGTTCAAGCCAG----TTTGAGTTGTGCCTCTATGAAATGCCACCATAA-
ACAGCCCTAATACAGAGAAAATAGTTAATCCTGTATTATGTGGACCAAACTTAAGCTTTTCTTCGGGGTCATTGAGATGT
ATGGAGCACAAGATAAAAAGACCAAATAGAAAGGAATAGGCCAATTCCACAGAAATGAGACTAGCAGTGGCAGTGATAAA
GGTGAACAACTGGTGACCAAATGAAATTGAGGATGTGAAGTGGACTGACTTGGGCAAAGATAGGATGCCAGGGTGAATAT
ATGGTAGTTATTTCCTATTTTGTTTAAATTTGGTGACTTAAGTGGTTGCTAGTGTGATTCAGTAGGATGGAAGGGAGACA
AGAGTTGCCGAACTAAGTT--CTTTTAAACATCTTGCATTTGAGGTACCTGTGACATATTTGCTGGTGTATATATTAATC
AAAATCATAAGGAAAGGGGGCTGAGCAGAAG---TACAGATTTGAGAATCATCAACATGTGTACATTAAAATGAAGGAAA
TGGATGAAGTCAGCAAAGGTAGGGTAGAAGGTTAGAGAAGGTGAAGTTTGAGAAACAGCCATATATAAAGTCCATGAGCC
TGTATCTTCAGCAACCAGAACAGGATGTAAGCTACTCAAGGATAGAAATTATGACTTCATCATCTGAGGTTCTCTAGG-C
CAGGCACAATGCCTGACAAATAATACATGCTATACATACATAACATTACACACACATATGCACACACACAATGTTGTGAA
AA-TCAAGACACTGATGAGTCAATTGAGTTATTTTTTGATGTCTTCACATGGGTTCTTAGGGACAGTCTGCCCTGAGTTT
TT-TCTCTACTTTGTGGCCTCCACATTAGGATTATCTTTATTTGTATCATATCATGGGGTAGGGGACATGGAAGGAGAAA
TGTGGATAAGGGCATGACCTGTTACTCCTTGACTTAACCTGTCTTTTTCCTTCCTAGGATGTGAGTGATGTCACAGAAAG
GTATGTGTAAGGAGAACATGAGGTAGTTCCCCTGGACTGACAAATGATTCCTTTACCCATGATCAGTGGGAAAGGGAAGA
AGAATCAGAGTGGGGAAGATTCAAGAGAGTAGTCTTGAATCGCGCATCACATG-GAGTTTTGGCATCCCCAAATAAAGGG
GATGAACTGGCCTCTCTGGTAGGAAAATGTGGGTGATGGGAGGTCAGTAGGTGGGGACAGTACTGTTATTTAGAATAAAG
AGTTGCAGTATTGCGCCACTGCACTCCAGCCTGGGAGACAAAGGGAGAC----TCTGCCTCAAACAAACAAAAAAAAA--
-TGAATAAAGAGTTGCAGTATCAGTGACTCCCCAAGTACCCTGTTA-GTGTACTTTTCCATAAACCTCTGTGCCTGCTTT
CATCCCTGATTCTTAAGTTTATAGTTACCTCAAAATACACAGGAATTTTCTTTGCCCATAAATTTTTTTTTTTTTTTTTT
TTT----------------GAGACAGAGTTTCACTCTGTCGCCCAGGCTGGAGTGCAGTGGTGTGATCTCGGCTCACTGC
ACCTTCCTGCCCGTGAATTTTATCAGAGTGACATTCCCATCTGCATTATTTCTCAAGGTCTAAGAATTTGGTCTTGGCAC
ATCTGCCTTAAGTTTTTC-TTTCTCCCAGGCCTTGCTCCCTAGTAGATTTTCTTTTGTCTCAATTCCAGTAAAAACGTAA
ACCCGAGCTCTGGAGGATAATAATTTAGCCCGGGAATCAAACATGTTCTCTATCACATACTCCAGAGTCTCATCCAACAA
GGTGACATGTCAAGCTGCTTGCACACTTGGTTCCTCCATGCTCCTCACAGACACACGAAATGGGAACCCTATCGTCCCTT
CTGAAATCTGTACTCTCCGTTTGGAGGTGAGGACATCTTTTCTCCAGCTAGTGGCATAACATTCCCAGAGACGGCAAATC
CTAAAATGCTGTTTTGAAGG---TTTTCTGAGAAATCCCAGGGCCTAAGCCCACAGACTCTTCTGAAGAAACCCCTTCAT
TTGATACTTTCAAAGCCCCAGCAATAGGCCCCTGGTGTTCTGCCTGTCAACCCAGACATCTTCAACCCCTCTGATTTTAA
ATATTTTATATCTTTTTTTAGAGGTAGCAAAAGATTTCCAAGCCATTATTTTACTGAACTGCATAACATCTCTAGGACAC
AGAAAAAGGAAAATTATAGTATTTTCTAAAAACAACAACAGAAAAACAAAATGAGACTTTAAGAAGTTAAATCTTGGACA
GGCGCAGTGACTCACACCTGTAATCCCAGCACTTTGGGAGGCTGAGGAGGGCAGATCACGAGGTCAGGAGATCAAAACCA
TCCTGGCTAACATGATGAAACCCTATCTCTACTAAATATACAAGAAAATTAGCCAGGCGTGGTGGCACGCGCCTGTAGTC
CCAGCTACTCAGAAGGCTGAGGCAGGAGAATCGCTTGAACCTGGGAGGTGGAGGTTGCAGTGAGCCGAGATCGTGCCACT
GCACTCCAGCCTGGGTGACAGAGCGAGACTCCTTCTCAAAAAAAAAAGTTAAATCTTACACAAGTTTATGTAGATGGTGA
GATGATAGTTTCTAGTCTAGCTCTTCTGGCTCCAGTGCCAGGGCTGTTTGCAGAATGATGCTAAGTGTATTCAGAAAGGA
GGATTGGAATTCATC---------------------AGTAGGCTTGGGAGGTAA-GGGAGAT-GGG-TGGTGGAGG----
---AACCCA--CAGTCAGCAGTGTGGGAACTCAGAAGTCCTGTCCTTTCTAGGAGTGAGTTCTGGACCCTGAGGAAGCCA
GAAGCTCTCCCTACAAAGCTGAGAAGTATGTTCCGAGCCCCAGATCTGAAAAGGATGCTGCGAGTGTGTAGAGGTAAGGA
GATTCAGGGGAAAGAGTTTGGATGTGAAATTACTGTCGTGGGAAGAAATAAACGGGATAGAGGCTATAGTC---------
----------------GGTATTTGAGCATAGTGGCAAAGAGGGAGGTCCCAGAGGGAGGGACATAGTGTGCTGAAGAAGA
TGCGGTTTGTATTTAAGGGGAGATGAAATGGCCAGGTGACATCCTCACAGGATTCCTCACCATTCCCCTCAATGTAGTAA
GGAGAGAGATACCAGACATGAGACAGTTGGTCCTATTCAACATTATTGACTCTTTTCATCATTACAGAGCTGACAGATGT
CCAAAGCTACTGGGGTAAGTAGAAGCCATGGCCTCTT----TGGGCTGGCACATTCTGATCTCCTTTCACATGC-CCTCC
CCAGACATAGCCACACAGATCCTAGGTGTTGATGCCTCCCCCATCCCCGCCATATAGTTCCAGTTCCTCCAACCACTTCC
TGTGTTTCCTCTTCTCAGCATAACGAGACCCATGTCCCCGTTCTCATCTGCTGATGTTGTACCTTTTCCTACAGTTGACG
TGACCCTGAATCCACACACAGCTAATTTAAATCTTGTCCTGGCTAAAAACCGGAGACAAGTGAGGTTTGTGGGAGCTAAA
GTATCTGGACCTTCCTGTCTGGAAAAGCATTATGACTGTAGTGTCCTGGGCTCCCAGCACTTCTCCTCTGGTAAGCATTA
CT-GGGAGGTAGATGTGGCCAAGAAGACTGCCTGGATCCTGGGGGTATGCAGCAATTCACTGGGACCTACATTCTCTTTC
AACCATTTTGCTCAAAATCACAGTGCTTACTCCAGGTATCAGCCTCAGAGTGGATACTGGGTGATTGGGTTACAGCATAA
CCATGAATATAGGGCCTATGAGGATTCTTCCCCTTCCCTGCTTCTCTCCATGACAGTGCCCCCTCGCCGTGTTGGGGTTT
TCTTAGATTATGAGGCTGGTACTGTCTCCTTTTATAATGTCACAAACCATGGCTTCCCCATCTACACTTTCTCTAAATAT
TACTTTCCCACTACTCTTTGTCCATATTTTAATCCTTGCAACTGTGTAATTCCTATGACCCTGCGTCGTCCAAGCTCTTG
AATATTCTTCTGTTCCCACCCACTTCTGATAAGTACCCTGAGGCTTATCAGCATGTGATTCTCCCTTCTGATCTTCTGTT
TTTCTGTGTTCTCAATTCTTTTGTTGTTTTTT-GGTTTT-----------TGAAT--CTTTTTTGAGATGGAATCTCGCT
CTGTCGCCCAGGCTGGAGTGCACTGGCGCAATCTCGGCTCACTGCAACCTCTGCCTCCTGGGTTCAAGCGAACCTCCTGC
CTCAGCATCCCAAGTAGCTGGGATTACAGGCACCCACCACCATGCCCAACTAATTTTTGTATTTTTATAGAGATAGGGTT
TCACCGTGTTGGCCAGGCTGATCTCGAACTCCTGACCGCAAGTGATCCACCCGCCTCGGTCTCCCAAA-GTGCTGGGATT
ACAGATGTGAGCCGCCGCGCCCAGACAGTTCTTTCGTTTTAAACAGTTACTCAGTACTAGGATGCACCC-AGTGGTGAGA
GTAAGCATCTTTGACTGATGACAGGTCTTGAGGTGGATAGGGGGCGCTTTCAGTATTTTGCC-----ATTAAGCATAGTA
TTTGAT----GCAGGTTTTTTTT------GATTGATGCAGGGGATCAAATTTAGGAAGTTCTGATCTGTTAATTTACTAC
AAGTTTTTGTATAAAATGAAAACTCGTATTCTACCTATGTCTTTTCTGTAAATTATTGAGACAATTGTGTATCATTTTTG
TTCTGTTAATGTGGCTTAGTACATTGATTTACTTCAATTTGTTA------CCACAACTTGCTGAAATACACCATTATTAT
TTGTTGTATGCAATACTGGATTTATTTTGATAACGTATTGTTTAGATTTTGTTCTCATCTATGTTAATGAAAGAAATTGG
CCTGTATTTTTACATTCTTGTAATATCTTTGCCAGGTTCTATAAAATGCAATAATAAGCAAATAAATTACTTTGTTTTTG
TATAAGTATGTATAGGATTGAGCTCTAAAACCAAACCATTATAATGATAATTTGGGTAGCTTCAAACTCAAATTGAAGAG
A-----------GTCTTCACTACAATCTTCACTACAACCTTTGGCCTTCCTCTCTACATTTAAGAGTAGCAATAGAACAA
TAAAAAAAAA-----TACGTCTTTCAAATTAATTGCAGTAAAAACAAAAGAGTAGTGGGGAGAGAAAAACAATCCAATAC
ATATTTTTCTCTCAGAATAGAAAGAAAACACAAAGAGAAAATATGAACAATATAAAGCACTTAAAGGAAGAGGATGATTT
CTTCCAGCTTTTCCACACTCTCTTT----ATGCGCAGGAACAAACAGCTGTTGAGTGAGCTGCTATGACTTTGGTAGAGA
GGTGCAATATGTTTTTTGAACCAGCTATAAAAGAAATTAAGAGGTACATGTGAGGGTAGAAACAAATATCAAGGATGAGA
ATGGCACTGGCTGTCCCATATGGTATCCAGGAGCCACCAATGTCTGTTGAGTACTTCATACATGCCTAGTCTGAATTGAG
ATGTGCTCAATGTATAAAATATATACCAGATTTCAAATACCTACTTCAAAAAATAATGTAAAATATCTCACTAATAACTT
TTCCTTTGTGTATTGCAATGATAATATGTTGGCTCTATTGGATTAAATAAAGTATGTTATTC------------------
----ATTTTACCTGTT
>Pan_troglodytes_TRIM6
TTCGGCCTGGGTGGAGGACGCGGCTGCTTCAAGTCCTT--GGCTCTGATCCAGGCCGCAGATTCCAGGTTAGTGAGCAAG
TTTATTTTCTGGCCAGCTACCGCCGTCCCCACTTGTCTGGAGAGTTTGACCCGCTCTGCAGGTCGGGTTGGGGGTGGTTC
ACGGGTGAAAGAAGAATGAGGGAGACTTCTGCATTTTCAAGTTAACTCAAGTTTGGGAAGGGAGCACAGAAGAGGCACCT
CTGCAGCTGGGAATAGGCCGTGTAAAG-------AGAGTTAAACCTCTATTCTACAAGCTAAAG-TATGTAGAGGAGGCA
GCTCTGGAAACT--GCTTTAGGGAATCACTGCAAACCATTTTGTCAGGCGTGGATTCAGAGTCAGCATCCCTTCCCCCCT
TCCCCGCTTCCCCCCCTTCCCCGTTCCCCCTTCCCCC-------TTCCCCC-ATCCCCTCCCCC-ATCTCCAGCCTGGCC
GCTCCAGGAAGTGAGCACCATTTCTC----------CCCCGCCCCAGGCGGCCC-------GACTCCTCCCAGAAGGAGT
TGGGAGATGAGCGTTCCGCAGACTCCTGACCTGTGGGTCTGTCCGTTCAACGGCCAAAGGCTGGCGGAGGAGGGATCCCC
TGCCTTTCTCGGAACGGAACGGAGCAGAGTCATGCGTGGTTGAGTTTAGATAAAAGCCGAGTGAGCGCGCTCTGTTCCTT
AAGATTAGTTTAAGGTGCCTTGGATTGCTCTGAAGAGCTTTGACCACCTGATATTGCTTACATCTGGAACTT-CTTGGCT
TCTCATTCCCC-AGATGTGCGGGTCAGAGAGGTATGTCTACCGTTCTGTTGACTGGCTCTTATTGTCACTTCTGGCAGAG
GTGACAGGGCAGTGAAAGAGATAAGGTCCTTTCCCTTTCGGAACTCATTATAT------------CTTTATTTCTTTTTC
TTTCTCACTGCAAATGACCCCACTGAGGTTAGAGACATTTTATTTTTAATCAGTCAGTCAATAGAGACAGAAATGTGTGG
TTAGGAGCAGAGATGCCGCAGCCAGACTGCATGTGTTCAAATCCTGACTCTGACAGACACTGGCTGTGTGCCCGAAGACT
GTTAACTTGACTTCTTTGAGCTTTAGTTTCTT-CCATCTATAAGATGGACGGAGTAATATGTATATCTTA--GAGTTTTG
GTGAGGATT-AAGTGAGACAGATTTAAACACGTAGGAGGCTGCCTGACA------CAAA-TTATGGTCATTATTACTGGC
AAACTCCATGCCTAGCTTTAAAAAAA-TGCACAATCAAAACAATTTTTAAATTATAGGTTTCTGAAATGCAGGGGGTAGA
AATTCTTTTGAAGTGGAAATTAAATTTTTT--GTTTTGAAACTGATTATGTTCCAATTCAA-TATTC-------CCT---
----------TCAATTGCAGATAATAGGTTAAATATAACCCTACACAAAGATAAAAAAAAA-AGTTATTCCTAAAGTGCA
AGAACTCAAGCCCAACTCACTTATAAATGCAACTGCCACCTATTTTATTCCACTTTCACTAGGGCTCCCAGCTGGTGGAC
AGGCCCGCTCTGTCATTCCTAACTCTGAACCCCCAGCCTACACCAGCCCCAGTATCCCCTGCTGAGTCACTGATTTTTAT
TCTGAAAGCCATTTTGATATCGATGCAAGCTTCCATTCCAAAAGATGCTTCATATCTAAATAGCAGGCCATTCTCTGTAC
CCCTCCCTCTTCTAGCTGTTTTGCGCCCTAAATTGTATCCAC--CTGGGAAAGAAGGTCCTTTATCTAAGGCAGTGCTTC
TGAAGCCTTAATGTGCATAAGAATTACCTAGAGAACTTTAATATTAAAGTGCAGATTCTGAATCATTCCAGGAAAGACTG
AGATTCTGCATGAAGAACTCCAAGTGCTTGCAGTGTTGCTAGTTAGCAGACCTT--TTTCAGGCGTCTGGTTCTGATTTA
ATTGGTCCCACCTGGTTGTGAATTTGGGCTCTT----CTGCTAATTTGATGCACTGGGCTCTGGGACTGCAGGCTCTTCT
CGTCTGCACTCCTCACAGTCAGAATGC---CTTCTCTCAGCCCATCCACACTGCTCTGGAGACTTGGCCTCAGTTGGAAA
CTGGCAGCCTCCCATATCTCCCTTGGGCTGCACTTAGCTGCAGTGGGCAGTCAGGGCTTGCTGGTGTGTGGGCAAGGGTC
ACTCCAACCTATGCTAACTGTATGCTCCCCTCCTTCACAATTTCTTTCCCAGGCCTCAGCTTTGACAAGAGACCTCAACT
CTTACAAATCTTTTTTCTGCTCAAGAATTTTTCTCTGTCTAAAG-AGAG------TATTAGATGAATATCTACAGC-GCA
TATTAGATAGGAAAAAAA--GACAT--ATAATA--------AACTAGAAATAGAATGAAGCCACATATGTAATGTTACAT
ACTCAAGTAGCCTCATTAAAAA-TAAGCGGGTGAAATTAATTTTAATATATTTCATTTAACCCAATACATGCAAAATACA
ATTAGGACATG---TGATCAATATAAAAAAA---TTAATAAGCTCCTTTAACTTTTTTAAACTAAATCTTCAAAATCCAA
TGTGTATTTTGTACCTAAAGCAACCCATTTCTGAGTAGCCACACTTCAAATGCTCAATAGCCATATCTGGCTACATGTTT
GACAACACAGTTCCATTATGCTTAGAAGATCAGAAACCAAGCTTTTAATTTTTCTTGTATTTTTTT-GTTTCTGTCA-GT
TTATTGAGTT-------CTATCTAGTAAGTTACAAATTTTAAGCATA-----CAGTTCTGTGAATTTTCACAGTTGCAGT
CAGCCGTGTAACCACCACCA------------TGATCATGATACATAAAGGGCATTTCCG---------TCACCCTTCAA
ATTTCCTTATGCCCTTTGCAGTTCAAACTTTTCTCCCACTCCTGGGCCCTGGCTTCCACTGATGTACTTTCAAATACCAT
AGCTTTCTCTTTTCTAGGATTTCACATAAATAGCATCATACAATAACTTAAATTTGATGTTTGGGTTCTTTCACTTTG--
-CATGCTTTTGAGATTTATCTTGTTGTATATATT-----AACAGTTTAATTGTTTGGTAATATGCCACTGTATGGATACA
CCACAGTTTGTTCATTTACCAGTTAGTGATGTCATGGATTCTTTTCAGTTTGGGACTATTACTACATTGCATTTATGAGG
CAGTAGTTCTCCTTCAAGAGAATTGGGTAT-GCTAAATACAGTTTTGCCTGAAATGAAAGTGTGCATGTGTTTGTTGGGG
AAGATGAATTGGAATTGGACTTTCAATTAAAATATA--------------------------------------------
--------------------------------------------------------------------------------
--------------------------------------------------------------------------------
--------------------------------------------------------------------------------
-------------------ATACCAACACAATTATTAT--------------TTATTTATTTATTTATTTATTTTGAGAC
GGAGTCTCGCTCTGTCGCCCAGGCTGGAGTGCAGTGAGTGGCATGATCTCGACTCACTGCAAGCTCCACCTTCCGGGTTC
ACGCCATTCTCCTGCCTCAGCCTCCCGAGTAGCTGGGACTACAGGCATCCGCCACCACACCCAGCTAAATTTTTGTATTT
TTAGTAGAGACAGGGTTTCACTGTGTTAGCCAGGATGGTCTCGATCTCCTGACCTTGCGATCCGCCTGCCTCAGCCTCCC
AAAGTGCTGGGATTACAGGCTTGGGCCACCGCGCCTGGCCAACGCAATTATT-TTTTAACAGTAACACTTTCATAAGATA
GCACATTTATTTCTATACTCTAGTGCCAACATCAAGGCCAACTATAAGCTCAGCAG---TAAGTTATAATTTTCAATCCA
TTATAAAGTTAATTGATCATTTCCTGTGTTAGCTGCAGTGCTAAGGTCTGGGGCACCTGGAAGATAAATAGAG-------
-----------CCTCTATTGCCTCTA----------------------------TTATCAAAGGCAATAGAGCTTTATAG
TGCAGTGTGCTAAGTGAGATGATGTGGGTATGGTAGGAGATATTAACAAAGGAAATAATAGTGCAGTTCCCACAGGTGTG
ATTTATTTGGTTAAACAGACTCTCAGA-TGATAGGTAAATACATCTGTAACACCAATTAGTACTACCAGTTAGATGCACA
GAGTTCATTAATTTGTT---AATTATATTTTGCACCCTTTATGGAGATGAGGAATATA--AGGGAGTAATAAGAGCTCCA
GCTCTGCAGCCTGCGTATCTGCATTCAACACCGGCCCC-GCCACTTGAAGGATCTACT-AAATACCAGTTTATACAACTA
TGAGATGAGATTTAAGGGACATTCATAATGT-----TGTTATGTGGAATTATTGAGTTATTATGTACAAAATAATTAAAT
TCTTGCTGAATACCTAATGGGCTTTCTGTAAATACTTGCTGTGAGCATTGCTGCTGCTAAGCATGGCAAAGCTGAAGACC
CAGGCCAGTACTTGCAGAAGCACCACCGAACACTAGATGGCAGCACCAAGAACCTGTTTTCGGCTCGCTAGATCCCCC-A
GCAGGGCCGCTAGGAGGCTTATGCTTACGTCCCATGACTTTTTCTTACCCTTATCTGAGACACTTTCTCAGGCCCTTTCT
TCTAAGGGGAGTGTTGTTATTGGGAGGCAGTTTGATATACTTTTTAAATCCACCAGGTCCTCAAGATGGGGGTAAATTGG
TACAATTTACAGGGCCTTGTGTTTAGGCCCACACGGACTATGTTTTTT-ACATCAATGTACATTTACTTTTGCTGGGAAA
CCAGCCAAAGACAAGTTAGAGAATCCCGCCTGCTCCCTACGCACTGTGGCCTGTTCAGAACAGCGAGGTCACGCCTGGAA
CCAGGGCCAGAGC---TTCACATAGCCAGTGTTAGCTGGCTCTT---TGGTGGCCCAAACACAACTCCAGGTAGACAAGC
AGAACAAATGGCTCCCAATGAAAATAACTCAATGCTGGAAACAGTTTTAAAAATTTTCTAAAGAGTATTCTCAGTGTGAT
TTTAAACAATGGTAATGTAATTTATCAACA--ACTCTTCCAAGAAAAAT----AGAGAATAAAGGTCATATTTCTCAATG
AGGATATAAGGCCTCAACTGCCTTACCGGCCACCTCTCCTTACATATGGACCCCCTTAGGATCCTGCTGAAGTTTAAGAC
AGGCCCTGGCAAAATCCCATCATCAGATAGGATCTCTCTCATTTCCATACTTCGAAAGCACTTGGTCCATGCCTGACTTT
CACAGCCTTTTCTACTGACTGTCTTTGGTCAAAGTTATGAGTTTGAGGACGAAGCTTTGAACTAGCACCCTGGAAAGGTT
AGGTTATGCCAATTCTACAACTTA-CAAGGTGCATGATTGTGTAAAGTCACTTAATGTCTCTTCTTATTAAAGAATGGAG
AATACTCTTATTTATGCAGAGTTGTCC-ATGAGGGATAAAGAAAGCAAGAGAATGTGATTTCTAAATCACAACTGGTTAC
AGAATCATGAGTTGT-AAAAATATTACCTCCCC--AGGCTGGGCGCAGTGGCTCACGCCTGTAATCCCAGCACTTTGGGA
GGCCAAGGCAGGCAGATCACTTGAGGTCAGGAGTTCGAGACCAGCCTGGCCAACATGGTAAAACCCTGTCTCTACTAAAA
ATACAAAAATTAGCTGGGCATGGTGGCGCTCACCTGTAATCCCAGCTACTCAGGAGGCTGAGGCATGAGAATCGCTTGAA
TCTGAGAGGCAGAGGTTGCAGTGAGCCGAGATAGTGCCACTGCCCTCCAGCCTGGGCGATAGAGCAAGACTCAGTTTCAA
CAACAACAACAAAATTACCACCCCTTATTGTGGCCATTGCTGTTTCTTTGGTTTTT-------TTCTGAGAAGGCGAGCA
TGT--GGT---------GAGAGGGCTCTATGTGGAGCAGGGCCGTTAAGAAGTGGAAGTGTTTTCACAGTCTTAGAGATC
AGATACCAGAGAGTGATGCAAAGGTGATGGCAGAGAGGTGAAAGAGCTCATG-GAAAGGTCACAGATGATCACTGTAGAG
GATGAGGGGGTTCTGACCCCCTCATTCATCCAAAGTTGAGGACCTGTATGTCAGGCTCTATGCTAGCTGCCGAAGATACA
ACCATGAACAAAAA--GTCTCAGATCTCATGGAGCTTACATTTCACTGCGAGGATTCAAACAAGTAAAGATCTATATTAA
GTGGTGTAAGAAGTAAAATAGACCGGGTGCGGTGGCTCATGCCTGTAATCCCAACCCTTTGGGAGGCCAAGGCGGGCGGA
TCACGAGGTCAGGAGATCAAGACCATCCTGGCTAACACAGTGAAACCCCATCTCTACTAAAAAA-TACAAAAAAAATTAG
CCGGACATAGTGGCAGGCACCTGTAATCCCAGCTACTCGGGAGGCTGAGGCAGGAGAATGGCTTGAACCCAGGAGGCGGA
GCTTGCAGTGAGTTGAGATCGCGCCACTGCACTCCAGCCTGGACAACAGAGCAAGACTCCCT------------------
-----AATGAGGTAAATATATGGAGAGTGATTGTATGGTGGCTGTGCTCTAAATAGACTAGTCAGAGCAGACCCTTCTGA
TAAGGGAATAGGTAGGAAGCCAGCAAGTAATGCAGATAGCAGAGTAAAGGGTCATCTTTATATCACGAACAACAAATGCA
AAAATCCTGAGGCAGCAGTGTGTTTTAGGTGCTTTTAACATTGAGGATATGTTTTGGGTGAGAAAAGGTCACACAGTCTC
CAGGTGCGGTGGCTCATGCCTGTAATTTCAGCACTTTGAGAGGCCAAGGCAGGAGCATCACTCAAGGTCAGGAGTTCAAG
ACCACCCTGGCTAACATGGTGAAACTCCGTCTCTACTAAAAATACAAAAACTAGCCAGGTGTTGTGGCACGTGCCTGTAA
TCCCAGCTACTTGGGAGGCTGAGGCAGGAGAATTGCTTGAACCTGGGAGGCGGAGATTGCAGTGAGCTGAGATTGTACCA
CTGCATTCCAGCCTGGGTGACAGAGTGAGTCTCCATCTCAAAAAA-----------GAAAAAAAAGAAAAGATCACACAG
ACAGTGACTCACACAGGCCCCTCCTTTCCAGGGCCTCAGTTTGTC--TCCATTCAATAGGAGCAAGAGGAAATTAT---C
ACTGCTTTAATATGGGGAGAAATTGGTGCCTTTTATGAGCCGGGATAAAGAACGTATTGGATATGAGAATGAGAAGCCCT
TGTTACCCCAGGTGTCTGACCTCTTTATCCAGGACTGGGCAGTCAGTATTCCTTT-ATTCTCCCTCCTTTCTTACCCTGA
TCCTTTTTTTGTTTGTTCATCTACCTAGGATTCTACAGGCAGGAAACATCTTAGAAATCAGGGTTGGGCAGGCAGGAGCC
AGGAGAGTAGCTACAATGACTTCACCAGTACTGGTAGACATACGAGAAGAGGTGACCTGCCCTATCTGCCTGGAGCTCCT
AACAGAACCCCTGAGCATAGACTGTGGCCACAGCTTCTGCCAAGCCTGCATCACACCAAATAGCAGGGAATCAGTGATTG
GTCAAGAAGGGGAAAGAAGCTGCCCTGTGTGCCAGACCAGCTACCAGCCAGGGAACCTGCGGCCTAATCGGCATCTGGCC
AACATAGTGAGGCGGCTCAGAGAGGTAGTGTTGGGCCCTGGGAAGCAGCTGAAAGCAGTTCTTTGTGCAGACCATGGAGA
AAAACTGCAGCTCTTCTGTCAGGAGGATGGGAAGGTCATTTGCTGGCTTTGTGAGCGGTCTCAGGAGCACCGTGGTCACC
ACACGTTCCTCGTGGAGGAGGTTGCCCGCGAGTACCAGGTGAGACCCCAGGATGGAAGGGGAGACAGAGAAACAGGGTCT
TTGGCAGGTTTTAACGTTTTATCATGCTCTGATCTAATCTCTTTGTAGTCTT--TATTTACCTAGAGAATGAACCTGGAA
ACTGCCTCCCTGATTAAGAATAGATTCTTTATCATTTACTTGCTATTCCAGATTGAGTAGATAGAGCTGCTCGGGGTAAA
AGGGGTACTTGGTTGATTGACTGTGGAGATATGTTGGCAGGGAAGGTAAAGGAATTTATTTACTCATGTATTTATTTTGA
GAAGGCGTCTCGCTCTGTCGCCCAGGTTGGAGTGCAGTGGTGCGATCCCGGCTCACTGCAACCTCCGCCTCCCGGGTTCA
AGCAGTTCTCGTGCCTGGCCTCCCAAGTAGCTAGGACTGTAGGTGTGCACCACCATGCCCAGCTAATTGTGTGTGTGTGT
GCGTGTGTGTGTGTGTGTGTGTGTGTGTGT--------TTAGTAGAGATGGGGTTTTGCCATGTTGCCCAGGCTGATCTC
AAACTCCTGAGCTCAGGCAATCCACCCGCCTCAGCCTCCCAAAGTGCTGGGATTACAGGCGTGAGCCACAGGTGCTTTGT
GGTCAGGCACCTTCCCAAGGGGG-ATGGAGAATCAGCCTATCCCTGTTGGTTTTCATCCCGTGTATATA--TAAAAGATT
TGTTGGCCCTGTC--AAGTTTTCATCCTAGGTTAGGACAGGCTTCTTTTGAGGTTAGCAGAATCTCTGTCCCATTCATTC
TGTGTCTGGGTACTGAGTCAACTGAAGGCTTGATCCTGCTTGACCTGATTTGTTT-CTTCCAGGAGAAGTTTCAGGAGTC
TCTAAAGAAGCTGAAGAACGAGGAGCAGGAAGCTGAGAAGCTAACAGCTTTTATCAGAGAGAAGAAGACATCCTGGAAGG
CAAGGGAGACTTTTTCTGAAGATGTCCTGGGGCAGGAATCATGGCAGGTCATAGGAGCTGAGGGCAAAGGAGTCCTTGTC
CTGTCTGTCCTCTGATGCCATGACTAGAAGAGCTTCCCTTTGCCTGGTCCTCCACTATATTCCTTCCAAACAGGGGG-AG
GAGAGG--AGGTAAATAGCAAATATATCAAAACTGAACCTAGGAGACAATCACATAGCAGAGGAACCATGGCTAGGGGTC
GCCCCAATTCATAATTCTGGGTCTTGCTCTACAGTTTCAGTCTCTTTGGCTTTTCCCTCGCATTCAGAGTACAAATGCAA
GGGAAAATGCAGGTAAGGCTTGTGTAGAAGCCCAGATCTGAGACAGGTTAGTCACAGGCCAGTAATTTCCACCTCAGTAC
TCGAAATTGGAAGAGGAGGCTGATGCAGAGGTGAGGGAGGCTTCCTGGAATCTAAACGTCACCCAGGAATCACAGTTGAT
GTCTAGATGGCCTAGATAAAG-CAGCCCGGGGCCAATGGTCGGGGCAGAGCTGAAGGGAGAAAAGAAGGAAAGAA-CAGG
CTACAAAGGCTTTCTCCTGCAGCATTTACCCTC----TCCCTGGGAGGCTTGGCCCAGGAAAGCAGTCCTGAGCCCAACT
CCCCCGCTTTTAATAGAGGAGACCCTCAGTGTGACCGACTAGCAGCCTCTTTTTCTTCCCTGTTCCTGAAGAATCAGATG
GAGCCTGAGAGATGCAGGATCCAGACAGAGTTTAATCAGCTGCGAAATATCCTAGACAGAGTGGAGCAGCGGGAGCTGAA
GAAGCTGGAACAGGAAGAGAAGAAGGGGCTACGAATTATAGAAGAGGCTGAGAATGATCTGGTCCACCAGACCCAGTCGC
TGCGAGAGCTCATCTCGGATCTGGAGCGTCGATGTCAGGGGTCAGCAATGGAGCTGCTGCAGGTAAGGCTTGTGAAGGAG
CCCAGATCTGAGAGTCAAGGAAAAGAGAAACGAACTTTCCTTCCTTTCTGGGACATCAGACTACCATCGTTGCGGGGACA
AGAAAAAACATTCCTTTGGCGCTATAGTGCCTATCCCCTATTAAACTGTTTAGAGGTATGGAGTAAAGCGTAAGATAATT
CAGAGTACAAATGCAAGGGAAAG---------------------------------------------------------
--------------------------------------------------------------------------------
--------------------------------------------------------------------------------
--------------------------------------------------------------------------------
-------TCCCATTTTTATTTATAAAGGGTTGTCTAAAAGTTTATCTGATGCTGTGGAGAAGATCTGTTGTATCCAGTGA
TGTTGTTCTTTCT---------TTCTCAGTCTTGGCACTATTTACATTTCTGGCTGGATAATTCTTTGCTGCATGGGATT
CTCCTGTACATCGTAGGATGCTTAGCAGCGTCTCTGGCCTCTGCTCACTAGATGTCAGCAGCACCACCCCAGATGTGACA
ACCCCAAATTTCTTCAGACATTGCCACGATAGCCCCAGGGTGAACACAGTGCTCTCCCAGTTGAGAACCACTGTTCATT-
AGGCACCTCTCGTCTCTGATGCTGTGTTGGGAATTTGCCAAGTGCTTCTTACCCAGCTTAGTCACAGGCACACTTACGCC
AAGCTAAATTCTTAGAGATGATGTATTACCAGCCCTTCTTTGTTTTCACTCTCTTCTCTAGAGCAGAATCATTTAACATA
CTGTAGCAATTGATATTTGAACTGGTTTTGGGGGTCTGGGCTCTGGTCTGTATGTGTGTAGGTCGCAGATTACAAGGTAT
CAAGCCTAGAGAGATTTGATGGAGGGACTTGAACTGAGGTTGAAATTCTAGCAGCTATTTTCCGCATAGAATGAATAGTG
TGGTTGTGAATTTGAGGCATGATGTAGCTTGTGATATTCTGTAACCTTCAGAGTGTAAGATATTCTTTAT------ATTT
TGTTTGTCTTCGTGCTTTCCTCTTGCTCTTTCTTTCTTGGTGGAATAATTGTTTATTTACATATTCTTGGGTCTTAGTAT
TAGAGCCGTG-GGTGGCTACTTTCTGCCTGTTACAGCTTTTTCTCATTCACTGCTTCCTGCTTTGCATCTTCATTTTATT
CTTCTTGCCTTTTTGTCCTCATCATTGATA-TTATTACCCTGACACTTT-CTCCTTCAC-CTTTTGTTCTGGCTCCTCAA
CAGTGCTCAAACTGTAAATATTTTTTA-----------------------------------------------------
--------------------------------------------------------------------------------
--------------------------------------------------------------------------------
--------------------------------------------------------------------------------
------------AATGCAAATGAATCGTCAGTTCATATTGCTAGTTTAGACACTTCCACATTCATTAGTATGACTGCCCC
ATGGACATTTAAACTTGAGT------------------------------------------------------------
--------------------------------------------------------------------------------
--------------------------------------------------------------------------------
--------------------------------------------------------------------------------
--------------------------------------------------------------------------------
--------------------------------------------------------------------------------
--------------------------------------------------------------------------------
--------------------------------------------------------------------------------
--------------------------------------------------------------------------------
--------------------------------------------------------------------------------
--------------------------------------------------------------------------------
--------------------------------------------------------------------------------
--------------------------------------------------------------------------------
--------------------------------------------------------------------------------
--------------------------------------------------------------------------------
--------------------------------------------------------------------------------
--------------------------------------------------------------------------------
--------------------------------------------------------------------------------
--------------------------------------------------------------------------------
--------------------------------------------------------------------------------
--------------------------------------------------------------------------------
--------------------------------------------------------------------------------
--------------------------------------------------------------------------------
--------------------------------------------------------------------------------
--------------------------------------------------------------------------------
--------------------------------------------------------------------------------
--------------------------------------------------------------------------------
--------------------------------------------------------------------------------
--------------------------------------------------------------------------------
--------------------------------------------------------------------------------
--------------------------------------------------------------------------------
--------------------------------------------------------------------------------
--------------------------------------------------------------------------------
--------------------------------------------------------------------------------
--------------------------------------------------------------------------------
--------------------------------------------------------------------------------
--------------------------------------------------------------------------------
--------------------------------------------------------------------------------
--------------------------------------------------------------------------------
--------------------------------------------------------------------------------
--------------------------------------------------------------------------------
--------------------------------------------------------------------------------
--------------------------------------------------------------------------------
--------------------------------------------------------------------------------
--------------------------------------------------------------------------------
--------------------------------------------------------------------------------
--------------------------------------------------------------------------------
--------------------------------------------------------------------------------
--------------------------------------------------------------------------------
--------------------------------------------------------------------------------
--------------------------------------------------------------------------------
--------------------------------------------------------------------------------
--------------------------------------------------------------------------------
--------------------------------------------------------------------------------
--------------------------------------------------------------------------------
--------------------------------------------------------------------------------
--------------------------------------------------------------------------------
--------------------------------------------------------------------------------
--------------------------------------------------------------------------------
--------------------------------------------------------------------------------
--------------------------------------------------------------------------------
--------------------------------------------------------------------------------
--------------------------------------------------------------------------------
--------------------------------------------------------------------------------
--------------------------------------------------------------------------------
--------------------------------------------------------------------------------
--------------------------------------------------------------------------------
--------------------------------------------------------------------------------
--------------------------------------------------------------------------------
--------------------------------------------------------------------------------
--------------------------------------------------------------------------------
--------------------------------------------------------------------------------
--------------------------------------------------------------------------------
--------------------------------------------------------------------------------
--------------------------------------------------------------------------------
--------------------------------------------------------------------------------
------------------------------------------------------------------------AGTCTTTT
CTAAAAATAAACTTTCTAGAATTTTCCCATCACAGACATTGTTCTTTCTCTTTTCCATATCTGTGTGAATTGTTGCCCAT
TAAGATTTTATAGCCAAGGCCGAGCGCGGTGGCTCACGCCTGTAACCCCAGCACTTTGGGAGGCCAAGGCAGGTGGATCA
TGAGGTCAGGAGATTGAGACCATCCTGGCTAACACGGTGAAACCCTGTCTGTACTAAAAACACAAAAAAATTAGCCGGGC
GCGATGGCGGGCGCCTGTAGTCCCAGCTACTCAGGAGGCTGAGGCAGGAGAAAGGCGCAAACCCAGGAGGCGGAGCGTGC
AGTGAGCCGAGATCGCACCACTGCACTCCAGCCTGGGGGACAGAGCGAGACTCCATCTCAAAAAAAAAAAAAAA------
--ATTTTATAGCCAAGATAAAAGCTTCAAAATATGGACA------TAAAGCCAACATAAGAGAAGTAGCCACATGAAATA
GCACATCGATTTGATCATTTCAGTTCCTCAGTACAGCCACAATGTAAGATTGATACAATCCTGGATATTTACTGCAAATT
GACACAGACAG-CACCTCTACCACATTCTGTGTTCAAGCCAG----TTTGAGTTGTGTCTCTATGAAATGCCACCATAA-
ACAGCCCTAATACAGAGAAAATAGTTAATCCTGTATTATGTGGACCAAACTTAAGCTTTTCTTCGGGGTCATTGAGATGT
ATGGAGCACAAGATAAAAAGAGCAAATAGAAAGGAACAGGCCAATTCCACAGAAATGAGACTAGCAGTGGCAGTAATAAA
GGTGAACAACTGGTGACCAAATGAAATTAAGGATGTGAAGTGGACTGACTTGGGCAAAGATAGGATGCCAGGGTGAATAT
ATGGTAGTTATTTCCTATTTTGTTTAAATTTGGTGACTTAAGTGGTTGCTAGTGTGATTCAGTAGGATGGAAGGGAGACA
AGAGTTGCCGAAATAAGTT--CTTTTAAACATCTTGCATCTGAGGTACCTGTGACTCATTTGCTGGTGTATATATTAATC
AAAATCATAAGGAAAGGGGGCTGAGCAGAAG---TACAGATTTGAGAAACATCAACATGTGTACATTAAAATGAAGGAAA
TGGATGAAGTCAGCAAAGGTAGGGTAGAGGGTTAGAGAAGGTGAAGTTTGAGAAACAACCATATTTAAAGTCCATGAGCC
TGTATCTTCAGCAACCAGAACAGGATGTAAGCTACTCAAGGATAGAAATTATGACTTCATCATCTGAGGTTCTCTAGG-C
CAGGCACAATGCCTGACAAATAATACATGCTATACATACATAACATTACACACACATATGCACACACACAATGTTGTAAA
AA-TCAAGACACTGATGAGTCAATTGAGTAATTTTTTGATGTCTTCATATGGGTTCTTAGGGACAGTCTGCCCTGAGTTT
TT-TCTCTACTTTGTGGCCTCCACATTAGGATTATCTTTATTTGTATCATATCATGGGGTAGTGGACATGGAAGGAGAAA
TGTGGATAAGGGCATGACCTGTTACTCCTTGACTTAACCTGTCTTTTTCCTTCCTAGGATGTGAGTGATGTCACAGAAAG
GTATGTGTA-GGAGAACATGAGGTAGTTCCCCTGGATTGACAAATGATTCCTTTACCCATGATCAGTGGGAAAGGGAAGA
AGAATCAGAGTGGGGAAGATTCAAGAGAGTAGTCTTGAATCGCGCATCACATGAGAGTTTTGGCATCCCCAAATAAAGGG
GATGAACTGGCCTCTCTGGTAGGAAAATGTGGGTGATGGGAGGTCAGTAGGTGGGGACAGTACTGTTATTTAGAATAAAG
AGTTGCAGTATTGCGCCACTGCACTCCAGCCTGAGAGACAAAGGGAGAC----TCTGCCTCAAACAAACAAACAAAA---
-TGAATAAAGAGTTGCAGTATCAGTGACTCCCCAAGTACCCTGTTA-GTGTACTTTTCCATAAACCTCTGTGCCTGCTTT
CATCCCTGATTCTTAAGTTTATAGTTACCTCAAAATACACAGGAATTTTCTTTGCCCATAAATTTTTTTTTTTTTTTTT-
-------------------GAGACAGAGTTTCACTCTGTCGCCCAGGCTGGAGTGCAGTGGTGTGATCTCGGCTCACTTC
AACTTCCTGCCCGTGAATTTTATCAGAGTGACATTCCCATCTGCATTATTTCTCAAGGTCTAAGAATTTGGTCTTGGCAC
ATCTGCCTTAAGTTTTTC-TTTCTCCCAGGCCTTGCTCCCTAGTAGATTTTCTTTTGTCTCAATTCCAGTAAAAACGTAA
ACTCGAGCTCTGGAGGATAATAACTTAGCCTGGGAATCAAACATGTTCTCTGTCACATACTCCAGAGTCTCATCCAACAA
GGTGACATGTCAAGCTGCTTGCACACTTGGTTCCTCCATGCTCCTCACAGACACATGAAATAGGAACCCTATCGTCCCTT
CTGAAATCTGTACTCTCCGTTTGGAGGTGAGGACATCTTTTCTCCAGCTAGTGGCATAACATTCCCAGAGACAGCAAATC
CTAAAATGCTGTTTTGAAGG---TTTTCTGAGAAATCCCAGGGCCTAAGCGCACAGACTCTTCTGAAGAAACCCCTTCAC
TTGATACTTTCAAAGCCCCAGCAATAGGCCCCTGGTGTTCTGCCTGTCAACCCAGACATCTTCAACCCCTCTGATTTTAA
ATATTTTATATCTTTTTTTAGAGGTAGCAAAAGATTTCCAAGCCATTATTTTACTGAACTGCATAACATCTCTAGGACAC
AGAAAAAGGAAAATTATAGTATTTTCTAAAAACAACAACAGAAAAACAAAATGAGATTTTAAGAAGTTAAATCTTGGACA
GGCGCAGTGACTCGCACCTGTAATCCCAGCACTTTGGGAGGCTGAGGAGGGCAGATCACGAGGTCAGGAGATGAAAACCA
TCCTGGCTAACATGATGAAACCCTATCTCTACTAAATATACAAGAAAATTAGCCAGGCGTGGTGGCACGCGCCTGTAGTC
CCAGCTACTCAGAAGGCTGAGGCAGGAGAATCGCTTGAACCTGGGAGGTGGAGGTTGCAGTGAGCCGAGATCGTGCCACT
GCACTCCAGCCTGGGTGACAGGGCGAGACTCCTTCTCAAAAAAAAA-GTTAAATCTTACACAAGTTTATGCAGATGGTGA
GATGATAGTTTCTAGTCTAGCTCTTCTGGCTCCAGTGCCAGGGCTGTTTGCAGAATGATGCTAAGTGTATTCAGAAAGGA
GGATTGGAATTCATC---------------------AGGAGGCTTGGGAGGTAA-GGGAGAT-GGG-TGGTGGAGG----
---AACCCA--CAGTCAGCAGTGTGGGAACTCAGAAGTCCTGTCCTTTCTAGGAGTGAGTTCTGGACCCTGAGGAAGCCA
GAAGCTCTCCCTACAAAGCTAAGAAGTATGTTCCGAGCCCCAGATCTGAAAAGGATGCTGCGAGTGTTTAGAGGTAAGGA
GATTCAGGGGAAAGAGTTTGGATGTGAAATTACTGTCGTGGGAAGAAATAAACGGGATAGAGGCTACAGTC---------
----------------GGTATTTGAGCATAGTGGCAAAGAGGGAGGTCCCAGAGGGAGGGACATAGTGTGCTGAAGAAGA
TGCGGTTTGTATTTAAGGGGAGATGAAATGGCCAGGTGACATCCTCACAGGATTCTTCACCATTCCCCTCAATGTAGTAA
GGAGAGAGATACCAGACATGAGACAATTGGTCCTATTCAACATTATTGACTCTTTTCATCATTACAGAGCTGACAGATGT
CCAAAGCTACTGGGGTAAGTAGAAGCCATGGCCTCTT----TGGGCTGGCACATTCTGATCGCCTTTCACATGC-CCTCC
CCAGACATAGCCACACAGGTCCTAGGTGTTGATGCCTCCCCCATCCCCGCCATACAGTTCCAGTTCCTCCAACCACTTCC
TGTGTTTCCTCTTCTCAGCATAATGAGACCCATGTCCCCATTCTCATCTGCTGATGTTGTACCTTTTCCTACAGTTGACG
TGACCCTGAATCCACACACAGCTAATTTAAATCTTGTCCTGGCTAAAAACCGGAGACAAGTGAGGTTTGTGGGAGCTAAA
GTATCTGGACCTTCCTGTCTGGAAAAGCATTATGACTGTAGTGTCCTGGGCTCCCAGCACTTCTCCTCTGGTAAGCATTA
CT-GGGAGGTAGATGTGGCCAAGAAGACTGCCTGGATCCTGGGGGTATGCAGCAATTCACTGGGACCTACATTCTCTTTC
AACCATTATGCTCAAAATCACAGTGCTTACTCCAGGTATCAGCCTCAGAGTGGATACTGGGTGATTGGGTTACAGCATAA
CCATGAATATAGGGCCTATGAGGATTCTTCCCCTTCCCTGCTTCTCTCCATGACAGTGCCCCCTCGCCGTGTTGGGGTTT
TCTTAGATTATGAGGCTGGTACTGTCTCCTTTTATAATGTCACAAACCATGGCTTCCCCATCTACACTTTCTCTAAATAT
TACTTTCCCACTACTCTTTGTCCATATTTTAATCCTTGCAACTGTGTAATTCCTATGACCCTGCGTCGTCCAAGCTCTTG
AATATTCTTCTGTTCCCACCCACTTCTGATAAGTACCCTGAGGCTTATCAGCATGTGATTCTCCCTTCTGATCTTCTGTT
TTTCTGTGTTCTCAATTCTTTTGTTGTTTTTT-GGTTTT-----------TGAAT--CTTTTTTGAGACGGAATCTCGCT
CTGTCACCCAGGCTGGAGTGCAGTGGCGCAATCTCGGCTCACTGCAACCTCTGCCTCCTGGGTTCAAGCAAACCTCCCGC
CTCAGCATCCCAAGTAGCTGGGATTATAGGCACCCACCACCATGCCCAATTAATTTTTGTATTTTTATAGAGATAGGGTT
TCACCGTGTTGGCCAGGCTGATCTCGAACTCCTGACCGCAAGTGATCCACCCGCCTCGGTCTCCCAAA-GTGCTGGGATT
ACAGATGTGAGCCACCATGCCCGGACAGTTCTTTTGTTTTAAACAGTTACTCAGTACTAGGATGCACCC-AGTGGTGAGA
GTAAGCATCTCTGACTGATGACAGGTCTTGAAGTGGATAGGGGGCGCTTTCAGTATTTTGCC-----ATTAAGCATAGTA
TTTGAT----GCAGGTGTTTTTT------GATTGATGCAGGGGATCAAATTTAGGAAGTTCTGATCTGTTAATTTACTAC
AAGTTTTTCTATAAAATGAAAACTCGTATTCTACCTATGTCTTTTCTGTAAATTATTGAGACAATTGTGTATCATTTTTG
TTCTGTTAATGTGGCTTAGTACATTGATTTACTTCAATTTGTTA------CCACGACTTGCTGAAATACACCATTATTAT
TTGTTGTATGCAATATTGGATTTATTTTGATAACGTATTGTTTAGATTCTGTTGTCATCTATGTTAATGAAAGAAATTGG
CCTGTATTTTTACATTCTTATAATATCTTTGCCAGGTTCTATAAAATGCAATAATAAGCAAATAAATTACTTTGTTTTTG
TATAAGTATGTATAGGATTGAGCTCTAAAACCAAACCATTATAATGATAATTTGGGTAGCTTCAAACTCAGATTGAAGAG
A-----------GTCTTCACTACAATCTTCACTACAACCTTTGGCCTTCCTCTCTACATTTAAGAGTAGCAATAGAACAA
TAAAAAAAAAATATATACGTCTTTCAAATTAATTGCAGTAAAAACAAAAGGGTAGTGGGGAGAGAAAAACAATCCAATAC
ATATTTTTCTCTCAGAATAGAAAGAAAATACAAAGAGAAAATATGAACAATATAAAGCACTTAAAGGAAGAAGATGATTT
CTTCCAGCTTTTCCACACTCTCTTT----ATGCGCAGGAACAAACAGCTGTTGAGTGAGCTGCTAGGACTTTGGTAGAGA
GGTGCAATATGTTTTTTGAACCAGCTATAAAAGAAATTAAGAGGTACATGTGAGGGTAGAAACAAATATCAAGGATGAGA
ATGGCACTGGCTGTCCCATATGGTATCCAGGAGCCACCAATGTCTGTTGAGTACTTCATACATGACTAGTCTGAATTGAG
ATGTGCTCAAAGTATAAAATATATACCAGATTTCAAATATCTACTTCAAAAAATAATGTAAAATATCTCACTAATAACTT
TTCCTTTGTGTATTGCAATGATAATATGTTGGCTCTATTGGATTAAATAAAATATGTTATTC------------------
----ATTTTACCTGTT
>Nomascus_leucogenys_TRIM6
TTCGGCTTGGGAGGAGGACGCGGCTGCTGCATGTCCTC--GGCTCTGATCCAGGCCACAGATTCCAGGTTAGTGAGCAAT
TTCATTTTCTGGCCAGCTACCGCTGTCCCCACTTGTCTGGAGAGTTTGACCCGCCCTGCAGGTCGGGTTGTGA--GGTTC
ACGGGGGAAAGAAGAATGAGGGAGACTTCTGCATTTTCAAGTTGACTCAAGTTTGGGAAGGGAGCACAGAAGAGGCACCT
TTGCAGCTGGGAATAGGCCGTATAAAG-------AGAGTTAAACCTCGATTCTAGAAGCTAGAA-TATGTAGGGGAGGCA
GCTCTGGAAACT--GCTTTAGGGAATCACTGCAAACCATTT-GTCAGGCGTGGATTCAGAGTCAGCATCCCTTCCCCCCT
TCCCAC--------------------------------------TTCCCCCCATCCCCTCCCCCCATCTCCAGCCTGGCC
GCTCCAGGAAGTGAGCACCATTTATC----------CCCCACCCCAAGCGGCCG-------GACTCCTCCCAGAGGGAGT
TGGGAGATGAGCCTTCCGCAAACTCCTGACCTGTGGGTCTGTCCGTTCAACAGCCAAAGGCTGGCGGAGGAGGGAGCCCC
TGCCTTTCTCGGAACGGA-----GCAGAGTCATGCGTGGTTGAGTTTAGATAAAAGACGAGTGAGCGCGCTCTGTTCCTT
AAGATTAGTTTAAGGCGCCTTGGATTGCTCCGAAGACCTTTGACCACCTGATGTTGCTTACATCTGGAACTT-CTTGGCT
TCTCATTCCCC-AGATGTGCGGGTCAGAGAGGTTTGTCTACCGTTCTGCTGACTGGCTCTTATTGTCACTTCTGGCAGAG
GTGACAGGGCAGTGAAAGAGATAAGGTCCTTTCCCTTTCGGAACTCATTATAT------------CTTTATTTCTTTTTC
TTTCTCACTGCAAATGACCCCACTGAGGTTAGAGACATTTTATTTTTAATCAATCAGTCAACAGAGACAGAAATGTGTGG
TTAGGAGCATAGATGCCGCAGCCAGACTGCATGTGTTCAAATCCTGACTCTGACAGACACTGGCTGTGTGCCCGAAGACT
GTTAACTTGACTTCTTTGAGCTTTAGTTTCTT-CCATCTATAAGATGGACGGAGTAATA-GTGTATCTTAA-GAGTTTTG
GTGAGGATT-AAGCGAGACAGATTTAAACACGTAGGAGGCTGCCTGACA------CAAA-TTATGGTCATTATTACTGGC
AAACTCCATGCCTAGCTTTAAAAAAA-TGCACAATCAAGACAATTTTTAAATTATAGGTTTCTGAAATGCAGGGGGTAGA
AATTCTTTTGAAGTGGAAATTAAATTTTTTTTGTTTTGAAACTGATTATGTTCCAATTCAAATATTTATTGAGTCCT---
-GTTGGATAATCAATTGCAGATAATAGGTTAAATATAACCCTACACAAAGAT--AAAAAAA-TGTTATTCCTAAAGTGCA
AGAACTCATGCCCAACTCGCTTATAAATGCAACTGCCACCTATTTTATTCCACTTTCACTAGGGCTCCCAGCTGGTGGAC
AGGCCCGCTCTGTCATTCCTAACTCTGAACCCCTAGCCTACATCAGCCCCAGTATCCTCTGCTGAGTCACTGATTTTTAT
TCTGAAAGCCATTTTGATATCGATGCAAGCTTCCATTCTAAAAGATGCTTCATATTTAAATAGCAGGCCATTCTCTGTCC
CCCTCCCTCTTCTAGCTGTTTTGCGCCCAAAATTGTATCCAC--CTGGGAAAGAAGGTCCTTTATCTCAGGCAGTGCTTC
TGAAGCCTTAATGTGCATAAGAATCACCTAGAGAACTTTAATATTAAAGTGCAAATTCTGAATCATTCCAGGAAAGACTG
AGATTCTGCATAAAGAACTCCAAGTGGTTGCAGTGTTACTAGTTAGCAGACCTT--TTTCAGGCGTCTGGTTCTGCTTTA
ATTGGTCCCACCTGGTTGTGAATTTGGGCTCTTTCTTCTGCTAATTTAATGCACTGGGCTCTGGGACTGCAGGCTCTTCT
CGTCTGCACTCCTCACAGTCAGAATGC---CTTCTCT-AGCCCATCCACACTGCTCTGGAGACTTGGCCTCAGTTGGAAA
CTGGCAGCCTTCCATATCTCCCTTGGGCTGCACTCAGCTGCAGTGGGCAGTCAGGGCTTGCTGGCGTGTGGGCAAGGGTC
ACTCAAACCTATGCTAACTGTATGCTCCCCTCCTTCACAATTTCTTTCCCAAGCCTCAGCTTTGACAAGAGACCTCAACT
CTTACAAATCTTTTTTCTGCTCAAGAATTTTTCTCTGTCTAAAG-AGAG------TATTAGATGAATATCTAAAGCAGCA
TATTAGATAG-AAAAAAA--GACAT--ATAATG--------AAGTAGAAATAGAATGAAGCCACATATGTAATGTTACAT
ACTCAAGTAGCCTCATTAAAAA-TAAGCAGGTGAAATTAATTTTAATATATTTTATTTAACCCAATACATGCAAAATACA
ATTAGGACATG---TGATCAATATAAAAAA----TTAATAAGATCCTTTAATTTTTTTACACTAAATCTTCAAAATCCAA
TGTGTATTTTGTACCTAAAGCAACGCATTTCTGAGTAGCCACACTTCAAATGCTCAATAGCCATATCTGGCTACATGTTT
GACAACACAGTTC-ATTATGCTTAGAAGATCAGAAACCAAGCCTTTAATTTTTCTTGTATTTTTTT-GTTTCTGTCA-GT
TTATTGAGTT-------CTATCTAGTAAGTTACAAATTTTAAGCATG-----CAATTCTGTGAATTTTCACAGTTGCAGT
CAGCTGTGTAACCACCACCA------------TGATCATGATACATAAAGGGCATTTCCG---------TCACCCTTCAT
ATTTCCTTATGCCCTTCGCAGTTCATCCTTTTCTCCCACTCCTGGGCCCTGGCTTCCACTGATGTGCTTTCAAATACCAT
AGCTTTCTCTTTTCTAGGATTTCACATAAATAGCATCATACAATAACTTAAATTTGATGTTTGGGTTCTTTCACTTTG--
-CATGCTTTTGAGATTTATCTTGTTGTATATATT-----AACAGTTTAATTGTTTGGTAATATGCCACTGTATGGATACA
CCACAGTTCATTCATTTACCAGTTAGTGATGTCATGGATTCTTTTCAGTTTGGGACTATTACTACGTTGCATTTATGAGG
CAGTAATTCTCCTTCAAGAGAATTGGGTAT-GCTAAATACAGTTTTGCCTGAAATGAAAGTGTGCATGTGTTTGTTGGGG
AAGATGAATTGGAACTGGACTTTCAATTAAAATATA--------------------------------------------
--------------------------------------------------------------------------------
--------------------------------------------------------------------------------
--------------------------------------------------------------------------------
-------------------ATACCAACACAATTATTAT---------------TATT-ATT-ATT-ATT-ATTTTGAGAC
GGAGTCTTGCTCTGTCGCCCAGGCTGGAGTGCAGTG----GCACAATCTCGACTCACTGCAAGCTTCGCCTCCCGGGTTC
ACGCCATTCTCCTGCCTCAGCCTCCCGAGTAGCTGGGACTACAGGCACCCGCCACCACACCCGGCTAAATTTTTGTATTT
TTAGTAGAGACGGGGTTTCATCGTGTTAGCCAGGATGGTCTAGATCTCCTGACCTTGTGATCCGCCTGCCTCAGCCTCCC
AAAGTGCTGGGATTACAGGCTTGAGCCATCACGCCCGGCCAAAGCAATTATTTTTTTAACAGTAACAGTTTCATAAGATA
GCACATTTATTTCTATACTCTAGTGCCAGCATCAAGGCCAACTATAAGCTCAGCAG---TAAGTTATAATTTTCAGTCCA
TTATAAAGTTAATTGATCACTTCCTGTGTTAGCTGCAGTGCTAAGGTCTGGGGCACCTGGAAGATAAAGTGAG-------
--------------------------ACTGGGCCTCTGCCCTCATAATGCTAATTTATCAAAGGCAATAGAGCCTTATAG
TGCAGTGTGCTAAGTGAGATGATGTGGGTATGGTAGGAGATTTTCACAAAGGAAATAATAGTGCAGTTCCCACAGGTGTG
ATTAATTTGATTAAACAGACTCTCAGAATGATAGGTAAATACATCTGTAATACCAATTAGTACTACCAGTTAGATGTACA
GAGTTCATTAATTTGTT---AATTATATTTTGCACCCTTTATGGAGATGAGGAATATA--AAGGAGTAATAAGAGCTCCA
GCTCTGCAGCCTGCGTATCTGCCTTCAAAACCGGCCCCCGCCACTTGAAGGATCTACT-AAATACCGGTTTATGCAACTA
TGAAATGAGATTTAAGGGACATTCGTAATGT-----TGTTATATGGAATTATTGAGTTATTACATACAAAATAATTAAAT
GCTTGCTGAGTACCTAATGGGCTTTCTGTAAATATTTGCTGTGAGCATTGCTGCTGCTAAGCATGGCAAAGCTGAAGACC
CAGGCCAGTACTTGCAGAAGCACCACAGAACACTAGATGGCAGCACCAAGGGCCTGTTTTCAGCTCGCTAGATCCCCC-A
GCAGGGCCGCTAGGAGGCTTACGCTTATGTCCCATGACTTTTTCTTACCCTTATCTGAGACACTTTCTCGGGCCCTTTCT
TCCAAGGAGAGTATTGTTATTGGGAGGCAATGTGATATACTTTTTAAATCCACCAGGTCCTCAAGATGGGGGTAAATTGG
TAAAATTTACAGGGCCTCGTGTTTAGGCCCACACGGACTATGTTTTTT-ACATCAATGTGCGTTTACTTTTGCTGGGAAA
CCAGCCAAAGACAAGTTAGAGAATTCCGCCTGCTCCCTACGCACTGTGGCCTGTTCAGAACAGCGAGGTCACGCCTGGAA
CCAGGGCCAGAGC---TTCACATAGGCAGTGTTAGCTGGCTCTTCTTTGGTGGCCCAAACACAACTCCAGGTAGGCAGGC
AGAGCAAATGGCTTCCAATGAAAATAACTCAATGCTGGAAACAGTTTTAAAAATTTTCTAAAGAGTATTCTCAGTGTGAT
TTTAAACAATGGTAATGTAATTTATCAACA--ACTCTTCCAAGAAAAAT----AGAGAATAAAGGTCATATTTCTCAATG
AAGATATAAGGCCTCAACTGCCTTACCGGCCACCTCTCCTTACATATGGACCCCCTTAGGATCCTGCTGAAGTTTAAGAC
AGGCCCTGGCAAAATCCCATCATCAAATAGGATCTCTCTCATTTCCATACTTCCAAAGCATTTGGTCCATGCCTGACTTT
CACAGCCTTTAC-ACTGACTGTCTTTGGTCAAAGTTATGAGTTTGAGGACGAAGCTTTGAACTAGCACCCTGGAAAGGTT
AGGTTATGCCAATTCTACAACTTA-CAAGATGCATGATTTTGTAAAGTCACTTGATGTCTCTTCTTATTAAAGAATGGAG
AATACTCTTATTTATGCAGAGTTGTCC-ATGAGGGAGAAAGAAAGCAAGAGAATGTGATTTCTAAATCACAACTGGTTAC
AGAATCATGAGTTGT-AAAAATATTACCTCCCC--AGGCTGGGTGCAGTGGCTCACGCCTGTAATCCCAGCACTTTGAGA
GGCCAAGGCAGGCAGATCACTTGAGGTCAGGAGTTCAAGACCAGCCTGGCCAACATGGTAAAACCCCCTCTCTACTAAAA
ATACAAAAATTAGCTGGGCATGGTGGCGCTCACCTGTAATCCCAGCTACTCAGGAGGCTGAGGCACGAGAATCACTTGAA
CCCGGGAGGCAGAGGTTGCAGTGAGCCGAGATAGTGCCACTGTACTCCAGCCTGGGTGATAGAGCAAGACTCAGTTTCAA
CAACAACAAAAAAATTGCCACCCCTTATTGTGGCCATTGCTGTTTCTTTGTTTTTT--------TCTGAGAAGGGGAGCA
TGT--GGT---------GAGAGGGCTCTATGTGGAGCAGGGCTGTTAAGAAGTGGAAGTGTTTGCACAGTCTTAGAGATC
AGATACCAGAGAGTGACGCAAGGGTGTTGGCAGAGAGGTGAAACAGCTCATG-GAAAGGTCACAGATGATGACTGTAGAG
GATGAGGGGGTTCTGACCCCCTCATTCATCAAAAGTTGAGGACCTATCTGTCAGGCTCTATGCTAGCTGCCAAGGATACA
ACCATGAACAAAAA--GTCTCAGATCTCATGGAGCTTACATTTCACTGCGAGGATTCAAACAAGTAAAGATCTATATTAA
GTGGTGTAAGAAGTAAAATAGGCCGGGTGCAGTGGCTCATGCCTGTAATCCCAACCCTTTGGGAGGCCAAGGCGGGTGGA
TCACGCGGTCAAGAGATCAAGACCACCCTGGCTAACACAGCGAAACCCCATCTCTACTAAAAAA-TACCAAAAAAATTAG
CCGGACATAGTGGCAGGCACCTGTAATCCCAGCTACTCGGGAGGCTAAGGCAAGAGAATGGCTTGAACCCAGGAGGCAGA
GCATGCAGTGAGTCGAGATCGCGCCACTGCACTCCAGCCTGGGCGACAGAGCAAGACTCCCT------------------
-----AATGAGATAAATATGTGGAGAGTGATTGTGTGGTGGCTGTGCTCTAAATAGACTAGTCAGAGCAGACCCTTCTGA
TAAGGGAATAGGTAGGAAGCTAGTAAGTCATGCAGATAGCAGAGTAAAGGGTCATCTTTACATCACGAACAACAAATGCA
AAAATCCTGAGGCAGCAGTGTGTTTTAGGTGCTTTTAACATTGAGGATATATTTTGGATGAGAAAACGTCACACAGTCTC
CAGGTGCGGTGGCTCATGCCTGTAATTCCAGCACTCTGAGAGGCCAAGGCAGGAGCATCACTTAAGGTCAGGAGTTCAAG
ACCACC-TGGCTAACCTGGTGAAACTCCATCTCTGCTAAAAATACAAAAACTAGCCAGGTGTTGTGGCACATGCCTGTAA
TCCCAGCTACTCGGGAGACTGAGGCAGGAGAACTGCTTGAACCTGGGAGGCGGAGGTTGCAGTGAGCTGAGATTGTACCA
CTGCATTCCAGCCTGGGTGACGGAGTGAGTCTCTATCTT-----------------GAAAAAAA-GAAAATATCACACAG
ACAGTGACTCACACAGGCCCCTCCTTTCCAGGGCCTCAGTTTGTCACTCCATTCAATAGGAGCAAGAGGAAATTAT---C
ACTGCTCTAATATGGGGAGAAATTGGTACCTTGTATCAGCCGGGATAAAGAACATATTGGATATTAGAATGAGAAGCCCT
TGTTACCCCAGGTGTCTGACCTCTTTATCCAGGACTGGGCAGTCAGTATTCCTTT-ATTCTCCCTCCTTTCTTACCCTGA
CCCTTTTTTTGTTTGTTCATCTACCTAGGATTCTACAAGCAGGAAACATCTTAGAAATCAGGGCTGAGCCGGCAGGAGCC
AGGAGAGTAGCTACAATGACTTCACCAGTACTGGTGGACATACGAGAAGAGGTGACCTGCCCTATCTGCCTGGAGCTCCT
AATAGAACCCCTGAGCATAGACTGTGGCCACAGCTTCTGCCAAGCCTGCATCACACCGAATAGCGGGGAATCAGTGATTG
GTCAAGAAGGGGAAAGAAGCTGCCCTGTGTGCCAGACCAGCTACCAGCCAGGGAACCTGCGGCCTAATCGGCATCTGGCC
AACATAGTGAGGCGGCTCAGAGAGGTAGCGCTGGGCCCTGGGAAGCAGCTGAAAGCAGTTCTTTGTGCAGACCATGGAGA
AAAACTGCAGCTCTTCTGTCAGGAGGATGGGAAGGTCATTTGCTGGCTTTGTGAGCGGTCTCAGGAGCACCGTGGTCACC
ACACGTTCCTCGTGGAGGAGGTTGCCCAGGAGTACCAGGTGAGACCCCAGGATGGAAGGGGAGACAGAGAAACAGGGTCT
TTGGCAGGTTTTAACGTTTTATCATGCTCTGATCTGATCTCTTTGTAGTCTT--CATCTACCTAGAGAATGAACCTGGAA
ACTGCCTCACTGATTAAGAATAGATTCTTTATCTCTTACTTGCTATTCCAGATTGAGTAGATAGAGCTGCTCGGGGTAAA
AAGGGTAGTTGGTTGACTGAGTGGGGAGATATGTTGGCAGGGAAGGTAAAGGAATTTATTTACTCATGTATTTATTTTGA
GAAGGCGTCTCGCTCTGTCGCCCAGGTTGGAGTGCAGTGGTGCGATCTCGGCTCACTGCAACCTCCGCCTCCCGGCTTCA
AGCAATTCTCGTGCCTGGCCTCCCAAGTAGCTGGGACTATAGGTGTGCACCACCATGCCCAGCTAATTGTGTGTGTGTGC
GTGTGTGTGTGCGTGTGTGTGTGT--------------TTAGTAGAGATGGGGTTTTGCCATGTTGCCCAGGCTGATCTC
AAACTCCTGAGCTCAGGCGATCCGCCCGCCTCAGCCTCCCAAAGTGCTGGGATTACAGGCGTGAGCCACAGGTGCTTTGT
GGTCAGGCACCTTCCCAAAGAGG-GTGGAGAATCAGCCTATCCCTGTTGGTTTTCATCCTGTGTATATA----AAAGATT
TGTTGGCCTTCTC--AAGTTTTCATCCTAGGTTATGACAGGCTTCTTTTGAGGTTAGCAGAATCTCTGTCCCATTCATTC
TATGTCTGGGTACTGAGTCAACTGAAGGCTTGATCCTGCTTGACCTGATTTGTTT-CTTTCAGGAGAAGTTTCAGGAGTC
TCTAAAGAAGCTGAAGAACGAGGAGCAGGAAGCCGAGAAGCTAACAGCTTTTATCAGAGAAAAGAAGACATCCTGGAAGG
CAAGGGAGACTTTTTCTGAAGATGTCCTGGGGCAGGAATCATGGCAGGTCATAGGAGCTGAAGGCAAAGGAGTCCTTGTC
CTGTCCGTCCTCTGATGCCATGACTAGAAGAGCTTCCCTTTGCCTGGGCCTCCACTGTATTGCTTCCAAACAGGGGGGAG
GAGAGGGGAGGTAAATAGCAAACATATCAAAACTGAACCTAGGAGACAATCACAGAGCAGAGGAACCATGGCTAGGGGTC
GCCCCAATTCATAATTCTGGGTCTTGCTCTACAGTTTCAGTCTCTTTGGCTTTTCCCTTGCATTCAGAATACAAATGCAA
GGGAGAATGCAGGTAAGGCTTGTGAAGAAGCCCAGATCTGAGACAGGTTAGTCACAGGCCAGTAATTTCTACCTCAGTAC
TCAAAATTGGAAGAGGAGGCTGATGCAGAGGTGAGGGAGGCTTCCTGGAATCTAAATGTCACCCAGGAATCACAGTTGAT
GTCTAGATGGCCTAGATAAAG-CAGCCCGGG-CCAATGGTCTGGGCAGAGCTGAAGGGAGAAAAGAAGGAAAGAA-CAGG
CTACAAAGGCTTTCTCCTGCAGCCTTTACCCTCCCTCTCCCTGGGAAGCCTGGCCCAGGAAAGCAGTCCTGAGCCCAACT
CCCCTGCTTTTAATAGAGGAGACCCTCAGTGTGACCGACTAGCAGCCTCTTTTTCTTCACTGTTCCTGAAGAATCAGATG
GAGCCTGAGAGACGCAGGATCCAGACAGAGTTTAATCAGCTGCGAAATATCCTACACAGAGTGGAGCAGCGGGAGCTGAA
AAAGCTGGAACAGGAAGAGAAGAAGGGGCTACGAATTATAGAAGAAGCTGAGAATGATCTGGTCTACCAGACCCAGTCGC
TGCGAGAGCTCATCTCGGATCTGGAGCATCGATGTCAGGGGTCAACAATGGAGCTGCTGCAGGTAAGGCTTGTGAAGGAG
CCCAGATCTGAGAGTCAAGGAAAAGAGAAACTAACTTTCCTTCCTTTCTGGGACATCAGACTACCATCGTTGCGGGGACA
AGAAAAAACATTCCTTTGGCGCTATAGTGCCTATCCCCTATTAAACTGTTTAGAGGTATGGAGTAAAGCATAAGATAATT
CAGAGTACAGATGCAAGGGAAAA---------------------------------------------------------
--------------------------------------------------------------------------------
--------------------------------------------------------------------------------
--------------------------------------------------------------------------------
-------TCCCATTTTTATTTATAAAGCGTTGTCTAAAAGTTTATTTGATGCTGTGGAGAAGATCTGTTGTATCCAGTGA
TGTTGTTCTTTCTGTTCTGTCTTTCTCAGTCTTGGCACTATTTACATTTCTGGCTGGATAATTCTTTGCTGCGTGGGATT
CTCCTGTACGTTGTAGGATGCTTAGCAGCATCTCTGGCCTCTGCTCACTAGATGTCAGCAGCACCACCCCAGATGTGACA
ACCCCAAATTTCTTCAGACATTGCCACGATAGCCCCTGGGTGAACACAGTGCTCTCCCGGTTGAGAACCACTGTTCATT-
AGGCACCTCTTGTCTCTGATGCTGTGTTGGGAATTTGCCAAGTGCTTCTTACCCAGCTTAGTCACAGGCACACTTATGCC
AAGCTAAATTCTTAGAGACGATGTATTACCAGCCCTTCTTTGTTTTCACTCTCTTCTGTAGAGCAGAATCATTTAACATA
CTGTAGTAATCGATATTTGAACTGGTTTTGGGGGTCTTGGCTCTGGTCTGTATGTGTGTAGGTCGAAGATTACAAGGTAT
CAAGCCTAGAGAGATTTGATGGAGGGACTTGAACTGAGATTGAAATTCTAGCAACTGTTTTCTGCATAGAATGAATAATG
TGGCTATGAATTTGAGGCATGATATAGCTTGTGATATTCTGTAACCTTCAGAGTGTAAGATATTCTTTAA------ATTT
TGTTTGCCTTCGTGCTTTCCTCTTGCTCTTTCTTTCTTGGTGGAATAATTGTTTATTTACATATTCTTGGGTCTTAGTAT
TAGAGCCATG-GGTAGCTACTTTCTGCCTGTTACAGGTTTTTCTCATTCACTGCTTCCTGCTTTGCACCTTCATTTTATT
CTTCTTGCCTTTTTGTCCTCATCATTGATA-TTATTACCCTGATACTTT-CTCCTTCACTTTTTTGTTCTGGCTCCTCAA
CACTCCTCAAACTGTAAATATTTTTTA-----------------------------------------------------
--------------------------------------------------------------------------------
--------------------------------------------------------------------------------
--------------------------------------------------------------------------------
------------AATGCAAATGAATCATCAATTCATATTGCTAGTTTAGACACTTCCACATTCATTAGTATGACTGCCCA
ATGGACATTTAAACTTGAGT------------------------------------------------------------
--------------------------------------------------------------------------------
--------------------------------------------------------------------------------
--------------------------------------------------------------------------------
--------------------------------------------------------------------------------
--------------------------------------------------------------------------------
--------------------------------------------------------------------------------
--------------------------------------------------------------------------------
--------------------------------------------------------------------------------
--------------------------------------------------------------------------------
--------------------------------------------------------------------------------
--------------------------------------------------------------------------------
--------------------------------------------------------------------------------
--------------------------------------------------------------------------------
--------------------------------------------------------------------------------
--------------------------------------------------------------------------------
--------------------------------------------------------------------------------
--------------------------------------------------------------------------------
--------------------------------------------------------------------------------
--------------------------------------------------------------------------------
--------------------------------------------------------------------------------
--------------------------------------------------------------------------------
--------------------------------------------------------------------------------
--------------------------------------------------------------------------------
--------------------------------------------------------------------------------
--------------------------------------------------------------------------------
--------------------------------------------------------------------------------
--------------------------------------------------------------------------------
--------------------------------------------------------------------------------
--------------------------------------------------------------------------------
--------------------------------------------------------------------------------
--------------------------------------------------------------------------------
--------------------------------------------------------------------------------
--------------------------------------------------------------------------------
--------------------------------------------------------------------------------
--------------------------------------------------------------------------------
--------------------------------------------------------------------------------
--------------------------------------------------------------------------------
--------------------------------------------------------------------------------
--------------------------------------------------------------------------------
--------------------------------------------------------------------------------
--------------------------------------------------------------------------------
--------------------------------------------------------------------------------
--------------------------------------------------------------------------------
--------------------------------------------------------------------------------
--------------------------------------------------------------------------------
--------------------------------------------------------------------------------
--------------------------------------------------------------------------------
--------------------------------------------------------------------------------
--------------------------------------------------------------------------------
--------------------------------------------------------------------------------
--------------------------------------------------------------------------------
--------------------------------------------------------------------------------
--------------------------------------------------------------------------------
--------------------------------------------------------------------------------
--------------------------------------------------------------------------------
--------------------------------------------------------------------------------
--------------------------------------------------------------------------------
--------------------------------------------------------------------------------
--------------------------------------------------------------------------------
--------------------------------------------------------------------------------
--------------------------------------------------------------------------------
--------------------------------------------------------------------------------
--------------------------------------------------------------------------------
--------------------------------------------------------------------------------
--------------------------------------------------------------------------------
--------------------------------------------------------------------------------
--------------------------------------------------------------------------------
--------------------------------------------------------------------------------
--------------------------------------------------------------------------------
--------------------------------------------------------------------------------
--------------------------------------------------------------------------------
--------------------------------------------------------------------------------
--------------------------------------------------------------------------------
--------------------------------------------------------------------------------
--------------------------------------------------------------------------------
------------------------------------------------------------------------AGCCTTTT
CTAAC---AAACTTTCTAGAATTTTCCCATCACAGACATTGTTCTTTCTCTTTTCCATATCTGTGTGAATTGTTGCCCAT
TAAGATTTTATAGCCAAGGCCGAGCGTGGTGGCTCACGCCTGTAATCCCAGCACTTTGGGAGGCCAAGGCAGGCGGATCA
TGAGGTCAGCAGATTGAGACCATCCTGGCTAACACGGTGAAACCCTGTCTCTACTAAAAACACAAAAAAATTAGCCGGGC
GTGGTGGCGGGCGCCTGTAGTCCCAGCTACTCAGGAGGCTGAGGCAGGAGAATGGCGCGAACCCAGGAGGCAGAGCTTGC
AGTGAGCCGAGATCGCGCCACTGCACTCCAGCCTGGGGGACAGAGCAAGACTCCGTCTCAAAAAAAAAAAAAAAAAAAAA
AGATTTTATAGCCAAGATAAAAGCTTCAAAATATCGACA------TAAAGCCAACATAAGAGAAGTAGCCACACAAAATA
GCACATTGATTTGATCATTTCAGTTCCTCAGTACGGCCACAATGTAAGATTGATACAATCCTGGATATTTACTGCAAATT
GATACAG-----CACCTCTACCACGTTCTATGTTCAAGCCAGCCAGTTTGAGTTGTGTCTCTATGAAATGCCACCATAA-
ACAGCCCTAATACAGAGAAAATAGTTAATCCTGTGTTATATGGACCAATCTTAAGCTGTTCTTCGAGGTCATTGAGATGT
ATGGAGCAGAAGATAAAAAGACCAGATAGAAAGGAATAG-CCAATTCCACGGAAATGAGACTAGCAGTGGCAGTGATAAA
GGTGAACAACTGGTGACCAAATGAAATTAAGGATGTGAAGTGGACTGACTTGGGCAAAGATAGGATGCCAGGGTGAATAT
ATGGTAGTTATTTCCTATTTTGTTTAAATTTGGTGACTTAAGTGGTTGCTAGTATGATTCAGTAGGATGGAAGGGAGACA
AGAGTTGCAGAAATAAGTTTTCTTTTAAACATCTTGCATTTGAGGTACCTGTGACTCATTTGCTGGTGTATATATTAATC
AAAATCATAAGGAAAGGGGGCTGAGCAGAAG---TACTGATTTGAGAATCATCAACATGTGTGCATTAAAATGAAGGAAA
TGGATGAAGTCAGCAAAGGTAGGGTAGAGGGTTAGAGAAGGTGAAGTTTGAGAAACAACCATATTTAAAGCCCATGAGCC
TGTATCTTCAGCAACCAGAACAGGATGTAAGCTACCCAAGGATGGAAATTATGACTTAATCATCTGAGGTTCTCTAGG-C
CAGGCACAATGCCTGACAAATAATACATGCTATACATACATAACATTACACACACATATGCACACACACAATGTTGTAAA
AA-TCAAGACACTGATGAGTCGATTGAGTTATTTTTTGATGTCCTCACATGGGTTCTTAGAAACAGTCTGCCCTGAGTTT
TT-TCTCTACTTTGTGGCCTCCACGTTAGGATTGTCTTTCTTTGTATCATATTGTGGGGTAGTGGACATGGAAGGAGAAA
TGTGGATAAGGGCATGACCTGTTACTCCTTGACTTAACCTGTCTTTTTCCTTCCTAGGATGTGAGTGATGTCACAGAAAG
GTATGTGTA-GGAGAACATGAGGTAGTTCCCCTGGACTGATAAATGATCCCTTTACCCATGATCAGTGGGAAAGGGAAGA
AGAATCAGAGTGGGGAAGATTCCAGAGAGTAGTCTTGAATTGCGCATCACATGAGAGTTTTGGCATCCCCAAATAAAGGG
GATGAACTGGCTTCTCTGGTAGGAAAATGTGGGTGATGGGGGGTCAGTAGTTGGGGACAGTACTGTTATTTAGAATAAAG
AGTTGCAGTATTGCGCCACTGCACTCCAGCCTGGGAGACAGAGGGATAC----TCTGCCTCAAACAAAAAAAAAAA----
-TGAATAAAGAGTTGCAGTATCAGTGACTCCCCAAGTACCCTGTTA-GTGTACTTTTCCATAAACCTCTGTGCCTGCTTT
CATCCCTGATTCTTAAGTTTATAGTTACCTCAAAATACACAGGAATTTTCTTTGCCTATAAATTTTTTTTTTT-------
-------------------GAAACAGAGTTTCACTCTGTTGCCCAGGCTGGAGTGCAGTGGCATGATCTCGGCTCACTGC
AACTTCCTGCCCGTGAATTTTATCAGTGTGACATTCCCATCTGCATTATTTCTCAAGGTCTAAGAATTTGGTCTTGGGAC
ATCTGCCTTAAGTTTTTCCTTTCTCCCAGGCCTTGCTCCCTAGTAGATTTTCTTTCATCTCAATTCCAGTAAAAACGTAA
ACCCGAGCTCTTGAGGATAATAATTTAGCCCGGAAATCAAACATGTTCTCTGTCACATACTCCAGAGTCTCATCCAACAA
GGTGACATGTCAAGCTGCTTGCACACTTGGTTCCTTCATGCTCCTCACAGACACATGAAATAGGAAGCCTATTGTCCCTT
CTGAAATCTGTACTCTCCGTTTGGAGGTGAGGACATCTTTTCTCCAGCTAGTGGCGTAACATTCCCAGAGACAGCAAATC
CTAAAATGCTGTTTTGAAGG---TTTTCTGAGAAATCCTAGGGCCTAAGCCCACAGACTGTTCTGAAGAAACCCCTTCAC
TTGATACTCTCAAAACCCCAGCAATAGGCCCTTGGTGTTCTGCCTGTCAACCCAAACATCTTCAACCCCTCTGATTTTAA
ATATTTTATATCTTTTTNNNNNNNNNNNNNNNNNNNNNNNNNNNNNNNNNNNNNNNNNNNNNNNNNNNNNNNNNNNNNNN
NNNNNNNNNNNNNNNNNNNNNNNNNNNNNNNNNNNNNNNNNNNNNNNNNNNNNNNNNNNNNNNNNNNNNNNNNNNNNNNN
NNNNNNNNNNNNNNNNNNNNNNNNNNNNNNNNNNNNNNNNNNNNNNNNNNNNNNNNNNNNNNNNNNNNNNNNNNNNNNNN
NNNNNNNNNNNNNNNNNNNNNNNNNNNNNNACTAAAAATACAAGAAAATTAGCCAGGCATGGTGGCACGCGCCTGTAGTC
CCAGCTACTCGGAAGGCTGAGGCAGGAGAATCGCTTGAACCTGGGAGGTGGCGGTTGCAGTGAGCCGAGATCACGCCCCT
GCACTCCAGCCTGGGCGACAGAGCGAGACTCCTTCTCAAAAAAAAA-GTTAAATCTTACACAAGTTTATGTAGATGATGA
GACGATAGTTTCTAGTCTAGGTCTTCTGGCTCCAGTGCCAAGGCTGTTTGCAGAATGATGCTAAGTGTATTCAGAAAGGA
GGATTGGAATTCGTC---------------------AGTAGGCTTGGGAGGTAA-GGGAGAT-GGG-GGGTGGAGG----
---AACCCA--CAGTCAGCAGTGTGGGAACTCAGAAATCCTGTCCTTTCTAGGAGTGAGTTCTGGACCTTGAGGAAGCCA
GAAGCTCTCCCTACAAAGCTGAGAAGTATGTTTCGAGCCCCAGATCTGAAAAGGATGCTGCGAGTGTTTAGAGGTAAGGA
GATTCAGGGGAAAGAGTTTGGATGTGAAATTACTGTCGTGGGAAGAAATAAGTGGGATAGAGGATATAGTC---------
----------------GGTGTTTGAGCATAGTGGCAAAGAGGGAGGTCCCAGAGGGAGGGACATAGTGTGCTGAAGAAGA
TGCAGTTTGTATTTAAGGGGAGATGAAATGGCCAGGTGACATCCTCACAGGATTCCTCACCATTCCCCTCAATCTAGTAA
GGAGAGAGACACCAGACATGAGACAGTTGGTCCTATTCAACATTATTGACTCTTTTCATCATTACAGAGCTGACAGATGT
CCAGAGCTACTGGGGTAAGTAGAAGCCATGGCCTCTT----TGGGTTGGCACATTCTGATCTCCTTTCACATGC-CCTCC
CCAGACATAGCCACACGGGTCCTAGGTGTTGATGCCTCCCCCATCCCCGCCTTATAGTTCCAGTTCCTCCAACCACTTCC
TGTGTTTCCTCTTCTCAGCATAATGAGACCCATGTCCCCACTCTCATCTGCTGATGTTGTACCTTTTCCTACAGTGGACG
TGACCCTGAATCCACACACAGCTAATTTAAATCTTGTCCTGGCTAAAAACCGGAGACAAGTGAGGTTTGTGGGAGCTAAA
GTATCTGGACCTCCCCGTCTGGAAAAGCATTATGACTGTAGTGTCCTGGGCTCCCAGCACTTCTCCTCCGGAAAGCATTA
CTTGGGAGGTAGATGTGGCCAAGAAGACTGCCTGGATCCTGGGGGTATGCAGCAATTCACTGGGACTTACATTCTCTTTC
AACCATCACGCTCAAAATCACAATGCTTACTCCAGGTATCAGCCTCAGAGTGGATACTGGGTGATTGGGTTACAGCATAA
CCATGAATATAGGGCCTATGAGGATTCTTCCCCTTCCCTGCTCCTCTCCATGACAGTGCCCCCTCGCCGTGTTGGGGTTT
TCTTAGATTATGAGGCTGGCACTGTCTCCTTTTATAATGTCACAAACCATGGCTTCCCCATCTACACTTTCTCTAAATAC
TACTTTCCCACTACTCTTTGTCCATATTTTAATCCTTGCAACTGTGTAATTCCTATGACCCTGCGCCGTCCAAGCTCTTG
AATATTCTTCTGTTTCCACCCACTTCTGATAAGTACCCTGAGGCTTATCAGCATGTGATTCTCCCTTCTGATCTT--GTT
TTTCTGTGTTCTCAATTCTTTTGTTGTTTTTT-GGTTTT-----------TGAAT---TTTTTTGAGATGGAATCTCGCT
CTGTCGCCCAGGCTGGAGTGCAGTGGTGCAATCTCGGCTCACTGCAACCTCTGCCTCCTGGGTTCAAGCGAACCTCCTGC
CTCAGCATCCCAAGTAGCTGGGATTACAGGCACCCACCACCATGCCCAACTAATTTTTGTATTTTTGTAGAGATAGGGTT
TCACCGTGTTGGACAGGCTGATCTCGAACTCCTGACCGCAAGTGATCCACCCGCCTCGGTCTCCCAAA-GTGCTGGGATT
ACAGATGTCAGCCACCGCACCCAGCCAGTTCTTTTGTTTTAAACATTTACTCAGTACTAGGATGCACCC-AGTGGTGAGA
GTAAGCATCTTTGACTGATGACAGGTCTTGAGGTGGATAGGGGGTGCTTTCAGTATTTTGCC-----GTTAAGCATAGTA
TTTGAT----GCAGGTTTTTTT-------GGTTGATGCAGGGGATCAAATTTAGGAAGTTCTGATCTGTTCATTTGCTAC
AAGTTTTTGTATAAAATGAAAAATCGTATTCTACCTATGTCTTTTCTGTAAATTATTGAGACAATTGTGTGTCATTTTTG
TTCTGTTAATGTGGCTTAGTACATTGATTTACTTCAATTTGTTATATTGGCCACAACTTGCTGAAATACACCATTATTAT
TTGTTGTATGCAGTACTGGATTTATTTTGATAACGTATTGTTTAGATTTTGTTTTCATCTATGTTAATGAAAGAAATTGG
CCTGTATTTTTACATTCTTGTAATATCTTTGCCAGGTTCTATAAAATGCAATAATAAGCAAATAAATTACTGTGTTTTTG
TGTAAGTATGTATAGGATTGAGTTCTAAAACCAAACCATTATAATGATAATTTGGGTAGCTTCAAACTCAAATTGAAGAG
A-----------GTCTTCACTACAGTCTTCACTACAACCTTTGGCCTTCCTCTCTACATTTAAGAGTAGCAATAGAACAA
TAAAAAAAA-----ATACATCTTTCAAATTAATTGCAGTAAAAACAAAAGGGTAATGGGGAGAGAAAAACAACCCAATAC
ATATTTTTCTCTCAGAATAGAAAGAAAATACAAAGAGAAAATATGAACACTATAAAGCACTTAAAGGAAGAGGTTGGTTT
CTTCCAGCTTTTCCACACTCTCTTT----ATGCGCAGGAACAAACAGCTATTGAGTGAGCTGCTATGACTTTGGTAGAGA
GGTGCGATATGTTTTTTGAACCAGCTATAAAAGAAATTATGAGGTACATGTGAGGGTAGAAACAAATACCAAGGAGGAGA
ATGGCACTGGCTGTCCCATATGGTATCCAGGAGCCACCAATGTCTGTTGAGTACTTCACACATGACTAGTCTGAATTGAG
ATGTGCTCAAAGTATAAAATATATACCAGATTTCAAATACCTACTTCAAAAAATAATGTAAAATATCTCACTAATAACTT
TTCCTTTGTGTATTGCAATGATAATATGTTGGCTCTATTGGATTAAATAAAAT--GTTATTC------------------
----ATTTTACCTGTT
>Macaca_mulatta_TRIM6
TTCGGCTTGGGTGGAGGACGCGGCTGCTGCAAGTCTTC--GGCTCTGATCCAGGCCACAGATTCCAGGTTAGTGAGCAAG
TTCATTTTCTGGCCAGCTACCGCTGTCCCCACTTGTCTGGAGAGTTTGACCCGCCCTGCGGGTCGGGTTGGGGGT---TC
ACGGGTGAAAGAAGAATGAGGGAGACTTCTGCATTTTCCAGTTGACTCAAGTTTGGGAAGGGAGCACAGAAGAGGCACCT
TTGCAGCTGGGAATAGGCCGTGTAAAGCGTAGTGAGAGTGAAACCTCGATTCTAGAAGCTAAAA-TATGTAGGGGAGGCA
GCTCTGGAAACTTTGCATTAGGGAATCACTGCAAACGATTT-GTCAGGCGTGGATTCAGAGTCAGCATCCCTTCCCCCCT
T--------------------------------------------ACCCCC-ATCCCCTCCCCCCATCTCCAGCCTGGCC
GCTCCAGGAAGTGAGCACCATTTATC----------CTCCACCCCAGGCGGCCC-------GACTCCTCCCAGACGGAGT
TGGGAGTTGAGC-------AAAGTCCTGACCTGTAGGTCTGTCCGTTCAACGGCCAAAGGCTGGCGGAGGAGGAAGCCCC
TGCCTTTCTCGGAACGGA-----GCAGAGTCATGCGTGGTTGAGTTAAGATAAAAGAGGAGTGAGCGCCCTCTGTTCCTT
AAAATTAGTTTAAGGCGCCTTGGATTGCTCTGAAGAGCTTTGACCACCTGATACTGCTTACATCTGGAAATTACTTGGCT
TCTCATTCCCC-AGATGTGCGGGTCAGAGAGGGATGTCTACCGTTCTGTTGACTGGCTCTTATTGT-ACTTCTGGCAGAG
GTGACAGGGCAGTGAAAGAGATAAGGTCCTTTCCCTTTCGGAACTCATTATAT------------CTTTATTTCTTTTTC
TTCCTCACCGCAAATGACCCCACTGAGGTTAGAGACATTTTATTT--AATCAATCAGTCAATAGAGACAGAAATGTGTGG
TTCGG--------------AGCCAGACTGCATGTGTTCAAATCCTGACTCTGACAGACACTGGCTGTGTGCCCGAAGACT
GTT-----GACTTCTTTGAGCTTTAGTTTATT-TCATCTATAAGAGGGATGGAGTAATATGTATATCCTATTCTGTTCTG
GTGAGGATT-AAGCGAGACAGATTTAAACACGTAGGAGGCTGTCTGACATCATGTCAAAATTATGGTCATTATTACTGGC
AAACTCCATGCCTAGCTTTAAAAAAA-TGCACAATCAAAACAATTTTTAAATTATAGTTTTGTGAACTGCAGGGGGTAGA
AATTCTTTTGAAGTGCAAATTAAGTTTTTT--GTTTTGAAACTGATTACGTTCCAATTCAAATATTTATTGAGTCCT---
-GTTA----ATCAATTCCAGATAATAGGTTAAATATAACCCTACACAAAGATAAAAAAAAAATGTTATTCCTAAAGTGCA
AGAACTCATGCCCAATTCTCTTATAAATGCAATTGCCACCTATTTTATTCCACTTTCACTAAGGCTCCCAGCTTGTGGAC
AGGCCTGCTCTGTCATTCCTAACTCTGAACCCTCAGCCTGCACCAGCACCAGTATCCCCTGCTGAGTCACTGATTTTTAT
TCTGAAAGCCATTTTGATATCAATGCGAGCTTCCATTCTAAAAGATGCTTCATATCTAAATAGCAGGCCATTCTCTGTCC
CCTTCCCTCTTCTAGCTGTTTTGCTCCCTAAATTGTATCCAC--CTGGGAAAGAAGGTCTTTTATCTAAGGCAGTGCTTC
TGAAGCCTTAATGGGCATAAGAATCATCTAGAGAACTT----ATTAAAGTGCAGATTCTGAATCATTCCAGGAAAGACTG
AGATTCTGCATAAAGAACTCCAAGTGGTTGCAGCGTTGCTAGTTAGCAGACCTT--TTTCACGCATCTGGTTCTGATTTA
ATTGGTCCCACCTGGTTGTGAATTTGGGCTCTTTCTTCTGCTAATTTGATCCACTGGGCTCTGGGACTGCAGGCTCTCCT
CGTCTGCAGTCCTCACAGTCAGAATGC---CTTCTCTCAGCCCATCCACTCTGCTCTGGAGACTTGGCCTCAGTTGGAAA
CTGGCAGCCTGCCATATCTCCCTTGGGCTGCACTCAGCTGCAGTGGGCAGTAAAGGCTTGCTGGTGTTTGGGCAAGGGTC
ACTCAAACCTATGCTAACTGTATGCTTCCCTCCTTCACAATTTCTTTCCCAAGCCTCAGCTTCGACAAGACAGCTCAACT
CTTACA--TCTTTTTTCTGCTCAAGAATTTTTCT--GTCTAAAGCAGAG------TATTAGATGAATATCTAAAGCAGCA
TATTAGATACGAAAAAAA-GGACATTTATA-TGTTTTTATGAAATAGAAATAGAATGAAGCCACATATGTAATGTTACTT
ATTCAAGTAGCCTCATTAAAAAATAAGCAGGTGAAATTAATTTTAATATATTTTCTTTAACCCAATACATGCAAAATACA
ATTAGGACATG---TGATCAATATTAAAAAA---TTAATAAACTACTTTAATTTTTTTAAACTAAATCTTCAAAATCCAA
TGTGTGTTTTGTATCTAAAACACCCCTTTTCTGAGTAACCACACTTCAAATGCTGAATAGCCATATGTGGCTACATGTTT
GACAGCACAGTTCCATTGTGCTTAGAAGATCAGAAATCAAGCCTTTAATTTTTCTTCTATTTTTTT-GTTTCTGTCATGT
TTATTGAGTTATAATTTCCATCTAGTAAGTTACAAATTTTAAGCATA-----CAATTCTGTGAATTTTCACAGTTGCAGT
CAGTTGTGTAACCACCACCG------------TGATCATGATATGTAAAGGGCGTTTCCA---------TCACCCTTCAA
ATTTCCTTATGCCCTTTGCAGTTCATCCTTTTCTCCCTCTCCTGGGCCCTGGCTTCCACGGATGTGCTTTCAAATACTAT
AGCTTTCTCTTTTTTAGGATTTCATATAAATAACATCATACAATAACTTAAATTTGATGTTTGGGTTCTTTCACTTTG--
-CATGCTTTTGAGATTTATCTTGTTGTGTGTATTAATACAACAGTTTAATTGTTTGGTAATATGCCATTGTATGGATACA
CCACAGTTTGTTCATTTACCAGCTAGTGATGTCATGAATTCTTTTCAGTTTGGGACTATTACTACATTGCATTTATGAGG
CAGCAATTCTCCTTCAAGAGAACTGGCTAC-ACTAAGTACAGTTTTGCCTGAAATGAAATTGTGCATGTGTTTGTTGGGG
AAGATGGATTGGAATTGGACTTTCAATTAAAATATA--------------------------------------------
--------------------------------------------------------------------------------
--------------------------------------------------------------------------------
--------------------------------------------------------------------------------
-------------------ATACCAACACAATTATT--------------------------------------------
--------------------------------------------------------------------------------
--------------------------------------------------------------------------------
--------------------------------------------------------------------------------
-----------------------------------------------------TTTTAACAGTAACAGTTTCATAAGATA
GCGCATTTATTTCTATACTCTAGTGCCAACATCAAGGCCAACTATAAGCTCAGCAG---TAAGTTATAAT-------CTA
GTATAAAGTTAATTGATCATTTCCTGTCTTAGTTGCAATGCTAAGGTCTGGGGCACCTGGAAGATAAAGTGAG-------
--------------------------ACTGGGCCTCTGCCCTCATAATGCTAATTTATCAAAGGAAATAGAGCCTTATAG
TGCAGTGTGCTAAGTGAGATGATCTAGGTATGGTAGGAGATATTAACAAAGGAAATAATAGTGCAGTTCCCACAGGCGTG
ATTAATTTGGTTAAACAGACTCTCAGA-TAATAGGTAAGTACATCTGTAATACCAATTAATACTACCAGTTAGATGTACA
GGGTTCATTAATTTGTTGATAATTATATTTTGCACCCTTTATGGAGATGAGGAATATA--AAGGAGTAATAAGAGCTCCA
GCTCTGTAGCCTGCGTATCTGCATTCAAAACCGGCCTC-GCCACTTAAAGGATCTACTTTAATATCAGTTTATACAACTA
TGAAATGAGATTTAAGGGACGTTTGTAATGTAATGTTGTTATATGGAATTATTGAGTTATTACATACAAAATAATTAAGT
TCTTGCTCAGTACCTGGTGGGCTTTCTGTAAATATTTGCTGTGAG--TTGCTGCTACTAATCATGGCAAAGCTGAAGACC
CAGGCCAGTACTTGCAGGAGCACCACAGAACACTAGAGGGCAGCACCAAGGACCTGTTTTCAGCTCACTAGATTCCCCCA
GCAGGGCGGCTAGGAGGCTTATGCTCATGTCCCATGACTTTTTCTCGTCCTTATCTGAGACACTTTCTCAGGCCCTTTCT
TCTAGGAGGAGTGCTGTTATTGGGAGGCATTTTGATATACTTTTAAAATCTACCAGGTCCTCAAGATGGGGGTAAATTGG
TACAATTTACAGGGCCTTGTGTTT--------------------------------------TTTACTTTTGCTGGGAAA
CCAGCCAAAGACAAGTTAGAGAATTCCACCTGCTCTCTACCCACTATGGCCTGTTCAGAACACCGAGGTCGCGCCTGGGA
CCAGGGCCAGAGC---TTCAAATAGGCAGTGTTAGCTGGCTCTTCTTTGGTGGCACAAACACAACTCCAGGTAGGCAAGG
AGAGCAAATGGCCCCCGATGAAAATAACTCAATGCTGGAAACAGGTTTTAAAATTTTCTGAAGAGTATTCTCAGTGTGAT
TTTAAATAATGGTAATGTAATTTATCAACA--ACTCTTTCAAGAAAAAT-------GAATAAAGGTAGTATTTCTCAATG
AAGATATAAGGCCTCAACTGCCTTACCAGCCACCTCTCCTTACATATGGGCCCCCTTAGGATCCTGCTGAAGTTTAAGAC
AGGCCCTGGCAAAATCCCATCATCAAATAGGATCTCTCCCATTTTCATACTTCGAAAGCACTTAGTCAGTGCCTGACTTT
TATAGCCTTCACCAGTGACTGTCTTTGGTCACAGTTATGAGTTTGAGGACAAAGCTTTGAACTAGGACCCTGGAAAGGTT
AGGTTATGCCAATGCTACAACTTA-CAAGATGCATGATTTTGTGAAGTCACTTAATGTCTCTCCTTATTGAAGAATCGAG
AATACTCTTAGTTATGCAGAGTTGTCCCATGAGGTATAAAGAAAGCAGGAGAAGATGATTTCTAAATCACAAGTGGTTAC
AGAATCATGAGTTGT-AAAAATTTTACCTCCCC--AGGCTGGGTGCAGTGGCTCATGCCTGTAATCCCAGCACTTTGGGA
GGCCGAGGCAGGCAGATCACTTGAGGTCAGGAGTTCGATACCAGCCTGGCCAACACGGTGAAACCCCGTCTCTACTAAAA
ATACAAAAATTAGCTGGGCATGGTGATGCTCGCCTGTAATCACAGCTACTCAGGAGGCTGAGGCACGAGAATCGCTTAAA
CCTGGGAGGCAGAGGTTGCAGTGAGCTGAGATAGTGCCACTGCACTCCAGCCTGGGTGATAGAGCAAGACTCAGTTTCAA
TAACAACAAAACA-TTACCTCCCCTTATTGTGGCCATTGCTGTTTCTTTGTTTTTT------TTTCTGAGAAGGGCAGCA
TGTT---T----AGGGGGAGAGGGCTCTATGTGGGGCAGGGCTGTCAAGAAGTGGAAGTGTTTGCACAGTCTTGGAGATC
AAATACCAAAGAGTGCGGCAAGGGTGATGGCAAACAGGTGAAAGAGCTCACGAGAAAGGTCACAGATAATCAGTGTGGAG
GATGAGAGGGTTCTAACCTT-TCATTCGTCAAAGGTTGAGGACCTATATGTCAGGCTCTGTGCTAGCTGCCAAGGATACA
ACCATAAACAAAAACAGTCTCTGATCTCATGGAGCTTACATTTCACTGTGAGGATTCAGACAAGTAAAGATCTATATTAG
GTGGTGTAAGAAGTAAAATAGGCCAGGCGCAGTGGCTCACCTCTGTAATCCCAGCACTTTGGGAGGCCATGGTGGGCGGA
TCACAAGGTCAGGAGATTGAGACCATCCTGGCTAACA--GTGAAACCCCGTCTCTACTAAAAAAGTACAAAAAAAATTAG
CCAGGCGTGGTGGCGGGCACCTGTAGTCCCAGCTACTGGGGAGGCTGAGGCAGGAGAATGGCATGATCTCGGAAGGCAGA
GCTTGCAGTGAGTCGAGATCGTGCCACTGCACTCCAGCCTGGGCTACAGAGTGAGACTCCATCTCAAAAAAAAAGAAGTA
AAATAAATGAGGTAAATATGTGGAGAGTGATTGTATGGTGGCTGTGCTCTAAATAGACTAGTCGGAGCAAACCCTTCTGA
TAAGGGAATAGGTAGGAAGCTAGTAAGTCATGCAGATAGCAGAGTAGAG--------------CACGAACAACAAATGCA
AAAATCCTGAGGCAACAGTGTGTTTTGGGTGCTTTTAACATTGAGGATATGTTTTCGGTGAGAAAAGATCACACAGTC--
CAGGTGTGGTGGCTCATGCCTGTAATCCCAGCACTTTGAGAGGCCAAGG-AGGAGCATCACTTAAGGTCAGGAGTTGAAG
ACCACCCTGGCTAACATGGTGAAACTCCGTCTCTATTAAAAATACAAAAACTAGCCAGGTGTTGTGGCACGTGCCTGTAA
TCCCAGCTACTTGGGAGGCTGAGGCAGGAGAACTGCTTGAACCCGGGAGGCAAAGGTTGCAGTGAGCTGAGATCGTACCA
CTGCATTCCAGCCTGGGTGACAGAGTGAGTCTCCATCTCAAAAAAAAAAAAAAAAAGAAAA----GAAAAGATCACACAG
ACAGTGACTCACACAGGCCCCTCCTTTCCAGGGCCTCAGTTTGTCACTCCGTTCAGTGGGAGAAAGAAGAAATCATAACC
ACTGCTCTAATATGGGAAGAAATCGGTGCCTTGTGTGAGCCAGAATAAAGAACGTATTCGATATTAGAATGAGGAGCCCT
TGTTACCCCAGGTGTCTGACCTCTTTATCCAGGACTGGGCAGTCAGTATTCCTTT-ATTCTCCCTCCTTTCTTACCCTGA
CCCTTTTTTTGTTTGCTCATCTACCTAGGATTCTACAAGCAGGAAACATCTTAGAAATCAGGGCTAGGCAGGCAGGAGCC
AGGAGAGTAGCTACAATGACTTCACCAGTACTGGTGGACATACGAGAAGACGTGACCTGCCCTATCTGCCTGGAGCTCCT
AACAGAACCCCTGAGCATAGACTGTGGCCACAGCTTCTGCCAAGCCTGCATCACACCGAATAGCAGGGAATCAATGATTG
GTCAAGAAGGGGAAAGAAGCTGCCCTGTGTGCCAGACCAGCTACCAGCCAGGGAACCTGCGGCCTAATCGGCATCTGGCC
AACATAGTGAGGCGGCTCAGAGAGGTGGTGTTGGGCCCTGGGAAGCAGCTGAAAGCAGTTCTTTGTGCAGACCATGGAGA
AAAACTGCAGCTCTTCTGTCAGGAGCATGGGAAGGTCATTTGCTGGCTTTGTGAGCGGTCTCAGGAGCACCGTGGTCACC
ACACGTTCCTCGTGGAGGAGGTTGCCCAGGAGTACCAGGTGAGACCCCAGGATGGAAGGGGAGACAGAGAAACAGGGTCT
TTGGTAGGTTTTAACGTTTTATCATGCTCTGATCTAATCTCTTTGTAGTCTTTCCATTTACCTAGAGAATGAACCTGGAA
ACTGCCTCCCTGATTAAGAATAGAGACTTTATCTCTTACTTGCTATTCCAGATTGAGTAGATAGAGCTGCTGAGGGGAAA
AGGGGTACTTGGTTGATTGAGTGTGGAGATACGTTGGCAGTGAAGGTAAAGGAACTTATTTACTCACATATTTATTTTGA
AAAGGCGTCTCTCTCTGTCACCCAGGCTGGAGTGCGGTGGCGCGATCTCGGCTCACTGCAACCTCTGCCTCCTGGGTTCA
AGCAATTCTCGTGCCTAGCCTCCCAAGTAGGTTGGACTACAGGTGTGCACCACCATGCCCAGCTAATTTCGTGTGTGTGT
GTGTGTGTGTGTGTGTGTGTGTGTGTGTGTGTGTGTGTATAGTGGAGATGGGGTTTTGCCATGTTGCCCAGGCTGATCTC
AAACTCTTGAGTTCAGGCAATCCGCCCGCCTTAGCCTGCCAAAGTGCTGGGATTACATGCATGAGCCACAGGTGCTTTGT
GGTCAGGCACCTTCACAAGGAGGAATGGAGAACCAGCCTATTCTTGTCGGTTTTCATCCCATGTATATG----AAATATT
TGTTGGCCCTCTC--AAGTTTTCATCCTAGGTTAGGACAGGCTCCTTTTGAGGTTAGCAGAATCTCTGTCCCATTCATTC
CATGTCTGTGTACTGAGTCAACTGAAGGCTTGATCCTGTGTGATCTGATTTGTTT-CTTCCAGGAAAAGTTTCAGGAGTC
TCTAAAGAAGCTGAAGAATGAGGAGCAGGAAGCTGAGAAGCTAACAGCTTTTATCAGAGAGAAGAAGACATGCTGGAAGG
CAAGGGGGACTTTTTCTGAGGATGTCCTGGGGCAGGAATCATGGCAGGTCACAGGAGCTGAGGGCAAAGGAGTCCTTGTC
CTGTCTGTCCTCTGACGCCATGACTAGAAGAGCTTCCCTTTGCCTGGTCCTCCACTGTATTCCTTCCAAACAGCGGG-AG
GAGAGGGGAGCTAAATAGCAAACATATCAAAACTGAACCTAGGAGACAATCACATAGCAGAGGAACCATGGCTAGGGGTT
CCCCCAATTCATAATTCTGGATCTTGCTCTACGGTTTCAGTCTCTTTGGCTTTTCCATTGCATTCAGAGTACAAATGCAA
GGGAAGATGCAGGTAAGGCTTGCGAAGAAGCCCAGATCTGAGACAG-TTAGTCACAGGCCAGTAATTTCTACCTCAGTAC
TCAAAATTGGAAGAGGAGGCTGATGCAGAGGTGAGGGAGGCTTCCTGGAATCTAAATGTCACCCAGGAATCACAGTTGAT
GTCTAGATGGCCTAGATAAAG-CAGCCCGGGGCCAGTGGTCTGGGCAGAGCTGAAGGGAGAAAAGAAGGGAAGAA-AAGG
CTACAAAGGCTTCCTCCTGCAGCATTTACCCTCCCTCTCCTTGGGAGGCCTGGCCCAGGAAAACAGTCCTGAGCCCAACT
CCCCAGCTTTTAACAGAGGAGAACCTCAGTGTGACAGAATAGCAGCCTCTTTTTCTTCCCTGTTCCTGAAGAATCAGATG
GAGCCCGAGAGACACAGGATCCAGACAGAGTTTAATCAGCTGCGAAACATCCTAGACAGAGTGGAGCAGCGAGAGCTGAA
AAAGCTGGAAGAGGAAGAGAAGAAGGGGCTACGAATTATAGAAGAGGCTGAGAATGATCTGGTCCACCAGAGCCAGTCAC
TGCGAGAGCTCATCTTGGATCTGGAGCGTCGATGTCAGGGGTCAACAATGGAGCTGCTTCAGGTAAGGCTTGTGAAGGAG
CTCAGATCTGAGAGTTAAGGAAAAGAGAAACTAACTTTCCTTCCTTTCTGGAACATCAGACTACCATCATTGCAGGGACA
AGAAAAAACATTCCTTTGGTGCTATAGTGCCTATCCCCTATTAAACTGTTTAGAGATACGGAGTAAAGCATAAGATAATT
CAGAGTTCAAATGCAAGGGAAAA---------------------------------------------------------
--------------------------------------------------------------------------------
--------------------------------------------------------------------------------
--------------------------------------------------------------------------------
-------CCCCATTTT-ATTTATAGA-GGTTGTCTGAAAGTTTATTTGATGCTGTGGAGAAGATCTGTTGTATCCATTGA
TGTTGTTCTTTCTGTTCTTTCTTTCTCAGTCTTGGCACTATTTACATTTCTGACTGGATAATTCTTTGCTGCATGGGATT
CTCCTGTACATTGTAGGATGTTTAGCAGCGTCTCTGGCCTCTGCTCACTAGATGGCAGCAGCACCACCCCAGATGTGACA
ACCCCAGATTTCTTCAGACATTGCCACGATAGCCCCAGGGTGAATACAGTGCTCTCCCAATTGAGAACCACTGTTCATT-
AGGCACCTCTTGTCTCTGATGCTGTGTTGGGAATTTGCCAAGTGCTTCTTACCCAGCTTAGTCACAGGCACCCTTATGCC
AAGCTAAATTCTTAGAGATGATGTATTACCAGCCCTTCTTTGTTTTCACTCTCTTCTCTAGAGCAGAATGATTTAACATA
CTCTAGTAATAGATATTTGAACTGGTTTTGGGGGTCTGGGCTCTGGTCTATATGTGTGTAGGTCAAAGATTACAAGGTAT
CAAGCCTAGAAAGATTTGATGGAGGGACTTGAACTAAGGTTGAAATTTTAGCAGCTGTTTTCTGCATAGAATGAATAGTG
TGGCTGTGAATTTAAGGCCTGATGTACCTTGTGATATTCTGTAACCTTTAGAGTGTAAGATATTCTTTAT------GTTT
TGTTTGCCTTCGTGCTTTCCTCTTGTTCTTTCTTTCTTGGTGGAATAATTGTTTGTTTACATATTCTTGGGTCTTAGTAT
GAGAGCCATG-GGTAGCTACTTTCTGCCTAGTACAGCTGTTTCTCATTCACTGCTTCCTGCTTTGCATCTTCATTTTATT
CTTCTTGCCGTTTTGTCCTCGTCATTGATA-TTGTTACCCTGATACTTT-CTCCTTCACTCTTTTGTTCTGGCTCCTCAC
CACTCCTCAAACTGTAAATATTTTT-A-----------------------------------------------------
--------------------------------------------------------------------------------
--------------------------------------------------------------------------------
--------------------------------------------------------------------------------
------------AATGCAAGTGAATCATCAATTCATATTGCTAGTTTAGATACTTCCACATTCATTAGTATGACTGCCCA
ATGGACATTTAAACTTGAGT------------------------------------------------------------
--------------------------------------------------------------------------------
--------------------------------------------------------------------------------
--------------------------------------------------------------------------------
--------------------------------------------------------------------------------
--------------------------------------------------------------------------------
--------------------------------------------------------------------------------
--------------------------------------------------------------------------------
--------------------------------------------------------------------------------
--------------------------------------------------------------------------------
--------------------------------------------------------------------------------
--------------------------------------------------------------------------------
--------------------------------------------------------------------------------
--------------------------------------------------------------------------------
--------------------------------------------------------------------------------
--------------------------------------------------------------------------------
--------------------------------------------------------------------------------
--------------------------------------------------------------------------------
--------------------------------------------------------------------------------
--------------------------------------------------------------------------------
--------------------------------------------------------------------------------
--------------------------------------------------------------------------------
--------------------------------------------------------------------------------
--------------------------------------------------------------------------------
--------------------------------------------------------------------------------
--------------------------------------------------------------------------------
--------------------------------------------------------------------------------
--------------------------------------------------------------------------------
--------------------------------------------------------------------------------
--------------------------------------------------------------------------------
--------------------------------------------------------------------------------
--------------------------------------------------------------------------------
--------------------------------------------------------------------------------
--------------------------------------------------------------------------------
--------------------------------------------------------------------------------
--------------------------------------------------------------------------------
--------------------------------------------------------------------------------
--------------------------------------------------------------------------------
--------------------------------------------------------------------------------
--------------------------------------------------------------------------------
--------------------------------------------------------------------------------
--------------------------------------------------------------------------------
--------------------------------------------------------------------------------
--------------------------------------------------------------------------------
--------------------------------------------------------------------------------
--------------------------------------------------------------------------------
--------------------------------------------------------------------------------
--------------------------------------------------------------------------------
--------------------------------------------------------------------------------
--------------------------------------------------------------------------------
--------------------------------------------------------------------------------
--------------------------------------------------------------------------------
--------------------------------------------------------------------------------
--------------------------------------------------------------------------------
--------------------------------------------------------------------------------
--------------------------------------------------------------------------------
--------------------------------------------------------------------------------
--------------------------------------------------------------------------------
--------------------------------------------------------------------------------
--------------------------------------------------------------------------------
--------------------------------------------------------------------------------
--------------------------------------------------------------------------------
--------------------------------------------------------------------------------
--------------------------------------------------------------------------------
--------------------------------------------------------------------------------
--------------------------------------------------------------------------------
--------------------------------------------------------------------------------
--------------------------------------------------------------------------------
--------------------------------------------------------------------------------
--------------------------------------------------------------------------------
--------------------------------------------------------------------------------
--------------------------------------------------------------------------------
--------------------------------------------------------------------------------
--------------------------------------------------------------------------------
--------------------------------------------------------------------------------
--------------------------------------------------------------------------------
---------------------------------------------------------------------------CTTTT
CTAACAATAAATTTTCTAGAATTTTCCCATCACAGACATTCTTCCTTCTCTTTTCCATATCTGTGTGAATTGTTGCCCAT
TAAGATTTTATAGCCAAG--------------------------------------------------------------
--------------------------------------------------------------------------------
--------------------------------------------------------------------------------
--------------------------------------------------------------------------------
----------------ATAAAAGCTTCAAAATATAGACA------TAAAGCCAACATAAGAGAATTAGCCACA--AAATA
GCACATCGATTTGATCATTTCAGTTCCTCAGTACAGCCACAATGTAAGATTGATACAATCCTGGATATTTACTGCAAATT
GACACACACAG-CACCTCTACCACGTTGTGTGTTCAAGCCAG----TTTGAGTTGTGTCTCTATGAAATGCCACCATAA-
ACAGTCCTAATACAGAGAAAATAGTTAATCTTGTGTTATATGGACCAAACTTAAGCTTTTCTTCAGGGTCATTGAGATGT
ATGGAGCAGAAGATAAAGAGACCAAATAGAAGGGAATAGGCCAATTCCAGGGAAATGAGACTGGCAGTGCCAGTGATAAA
GGTGAACAACCCGTGGCTAAATGAAATTAAGCATGTGAGGTGGACTGACTTGGGCAAAGATAGGAGGCCAGGGTGAATGT
ATGGTAATTATTACCTATTT-GCTTAAATTTGGTGACT-AGGTGGTTGCTAGTATGATTCAGTAGGATGGAAGGGAGACA
AGAGCTGCAGAAATAAGTTTTCTTTTAAACATCTTGTATTTGAGGTACCTGTGACTCATTTGCTGGTGTATATATTAATC
AAAATCATAAGGAAAGTGGGCTGAGCAGAAG---TACAGATTTGAGAATCATCAACATGTGTGTGTTAAAATGAAGGAAA
TGGATAAAGTCAGCAAAGGTAGGGTAGAGGGTTAGAGAAGGTGAAGTTTGAGAAGCAACCATATTTAAAGCCCATGAGCC
TGTATCTTCAGCAACCAGAACAGAATGTAAGCTACTCAAGGATGGAGACTATGACTTCATCATCTGAGGTTCTGTAGG-C
CAGGCACAATGCCTGACAAATAATACATGCTATACATACATAACATTACACACGCATAAGCACACACACGATGTTGTGAA
AA-TCGAGACACTGATGAGTCAGTTGAGTTATTTTTTGAGGTCTTCACATGGGTTCTTAGGGACAGTCTGGCCTGAGTTT
TTATCTCTGCTCTGTGGC-TCCATGTTAGGATGGTCTTTATGTGTGTCATGTCATGGGGTAGTGGACATGGAAGGAGAAA
TGTGGATAAGGGCATGACCTGTTACTCCTTGACTTAACCTGTCTTTTTCCTTCCTAGGATGTGAGTGATGTCACAGAAAG
GTATGTGTA-GGAGAACATGAGGTAGCTCCCCTGGATTGACAGATGATTCCTTTACCCATGAACAGTGGGAAAGGGGAGA
AAAATCAGAGTGGGGAAGATTCAAGACTGTAGTCTTGAATTGAGCATCACATAAGAGTTTTGGCACCCCCAGCTAAAGGG
GATGAACTGGCTTCTCTG-TAGGAAAATGTGGGCGATGGGAGGTCACTAGTTGGGGACAGTACTCTTATTTAGAATAAAG
AATTGCAGTATCGCGCCATTGCACTCCAGCCTGGGAGACGAAGGGAGACAGACTCCGCCTCAAAAAAAAAAAAAA-----
--GAATAAAGAGTTGCAGTATCAGTGACTCCCCAAGTACCCTGTTAAGTGTACTTTTCAGTAAACCTCTGTGCCTGCTTT
CATCCCTGATTCTTAAGTTTATAGTTACCTCAAAATACACAGGAATTTTCTTTGCCTGTAAATTTTTTTTTTTTTTTTTT
TTTTTTTTT----------GAGACAGAGTCACACTCTGTTGCCCAGGCTGGAGTGCGGCGGTGTGATCTCGGCTCACTGC
AATTTCCTGCCCGTGAATTTTATCAGTG--ACATTCCTATCTGCATTATTTCTCAAGGTCTAAGAATTTGCTCTTGGGAC
------------TTTTTC-TTTCTCCCAGGCCTTGTTCCCTAGTAGATTTTCTTTTGTCTCAATTCCAGTAAAAACATAA
ACCCGAGCTCTTGAGGATAATAATTGAGCCCGGGAATCAAACGTGTTCTCTATCGCATACTCCAGAGTCTTATC-AACAA
GGTGACATCTCAAGCTGCTTGCACACTTGGTACCTTCATGCTCCTCACAGACACGTAAAATATGAAGCCTGTTGTCCCTT
CTGAAATCTGTACTCTCCATTTGGAGGTGAGGATATCTTTTCTCCAGCTGGCGGCATAACATTCCCAGAGACAGCAAATC
TTAAAATGCTGTGTTGAAGG---TTTTCTGAGAAATCCTAGGGCCTAAGCCCACAGACTCTTCTGAAGAAACCCCTTCAC
TTGATACTCTCCAAGCCCCAGCAGCAGGCCCCTGGTGTTCTGTCT-TCAACCCAGACATCTTCAGCCCCTCTGATTTTAA
ATATTTTATATATTGTTTTAGAGGTAGCAAAAGATTTCCAAGCCATTATTTTACTGAATTGCATAACATCTCTAGGACAT
AGAAAAAGGAAAATTATAGTATTTTCTAAAAATAACAACAGAAAAACAAAATGAGACATTAAGAAGTTAAATGTTGGCCA
GGTGCAGTGACTCACACCTGTAATCCCAGCACTTTGGGAGGCCGAGGAGGGCGGATCACGAGGTCAGGAGGTCGAAACTA
TCCTGGCTAACATGGTGAAACCCTATCTCTACTAAAAATACAAGAAAATTAGCCAGGCGTGGTGGCATGTGCCTATAGTT
CCAGCTACTCGGAAGGCTGAGGCAGGAGAATTGCTTGAACCTGGGAGGTGGAGGTTGCAGTGAGCCGAGATCGCGCAACT
GCACTCCAGCCTGGGCGACAGAGCAAGACTCCATCTCAAAGAAAAA-GTTAAATCTTACACAAGTTTATGTAGATCGTGA
GATGATAGTTTCTAGTCTAGGTCTTCTGGCTCCAGTGCCAGGGCTGTTTGCAAAATGATGCTAAGTTTCTTCAGAAAGGA
GGATTGGAGTTCATCCTCCCAGCCCAAAGAGGCCAT----GGCTTGGGAGGTAA-GGGAGAC-GGG-TGGCAGAGG----
---AACCCA--TAGTCAGCAGTGTGGGAACTCAGAAGTCGTGTCCTGTCTAGGAGTGAGTTCTGGACCCTGAGGAAGCCA
GAAGCTCTCCCTACAAAGCTGAGAAGTATGTTTCGAGCCCCAGATCTGAAAAGGATGCTGCGAGTGTTTAGAGGTAAGGA
GATTCAGAGGAAAGAGTTTGGATGTGAAATTACT-TCGTGGGAAGAAATAAACAGGATCGAGGATATAGTT---------
----------------GGTATTTGAGCATAGTGGCAAAGAGGGAGGTCCCAGAGGGAGGGACATAGTGTGCTGAAGAAGA
TGCAGTTTGTATTTAAGGGGAGATGAAATGGCCGGGTGACATCCTCACAGGATTCCTCACCATGCCCCTCAATCTGGTAA
GGAGAGAGATACCAGACATGAGACAACTGGTCCTATTCAACATTCTTGACTCTTT--ATCATTACAGAGCTGACAGATGT
CCAAAGCTACTGGGGTAAGTAGAAGCCATGGCCTCTT----TGGGCTGGCACATTCTGATCTCCTTTCACATGT-GCTCC
CCAGACATAGCCACACAGGTCCTAGGTGTTGATGCCTCCCCCATCCCCGCCATATAGTTCCAGTTCCTCCAACCACTTCC
TGTGTTTCCTCTTCTCAGCATAATGAGACCCATGTCCCTATTCTCATCTGCTGATGTTGTACCTTTTCCTACAGTGGACG
TGACCCTGAATCCACACACAGCTAATTTAAATCTTGTCCTGGCTAAAAACCGGAGACAGGTGAGGTTTGTGGGAGCTAAA
GTATCTGGACCTTCCCGTCTGGAAAAGCATTATGACTGTAGTGTCCTGGGCTCCCAGCACTTCTCCTCCGGAAAGCATTA
CT-GGGAGGTAGATGTGGCCAAGAAGACTGCCTGGATCCTGGGGGTATGCAGCAATTCAGTGGGACCTACATTCTCTTTC
AACCAGTATGCTCAAAATCACAATGCTTACTCCAGGTATCAGCCTCAGAGAGGATACTGGGTGATTGGGTTACAGCATAA
CCATGAATACAGGGCCTATGAGGATTCTTCCCCTTCTCTGCTCCTCTCCATGACGGTGCCCCCTCGCCGTGTTGGGGTTT
TCTTAGATTATGAGGCTGGCACCGTTTCCTTTTATAATGTCACAAACCATGGCTTCCCCATCTACACTTTCTCTAAATAT
TACTTTCCCACTACTCTTTGTCCATATTTTAATCCTTGCAACTGTGTAATTCCTATGACCCTGCGTCGTCCAAGCTCTTG
AATAGTCTTCTGTTCCCACCCACTTCTGATAAGTACCCTGAGGCTTATCAGCATGTGATTCTCCCTTCTGATCTTCTGTT
TTTCTGTGTTCTCAATTCTTTTGTCATTTTTTTGGTTTT-----------TGGATTTGTTT---GAGATGGAATCTCGCT
CTGTTGCCCAGGCTGGAGTGCAGTGGCGCAATCTCAGCTCACTGCAACGTCTGCCTCCTGGGTTCAAGCGAACCTCCTGC
CTCAGCATCCCAAGTAGCTGGGATTACAGGCTCCCACCACCATGCCCAACTAATTTTTGTATTTTTGTAGAGATAGGGTT
TCACCGTGTTGGCCAGGCTGATCTCGAACTCCTGACCACAAGTGATCCACCCACCTCGATCTCCCAAA-GTGCTGGGATT
ACAGATGTGAGCCACTGCACCCAGCCAATTCTTTCGTTTTAAACATTTACTCAGTACTAGGATGCACCC-AGTGGTGAAA
GTAGGCATCTTTGTCTGATGACAGGTCTTGACGTGGATAGGGGGCGCTTTCATTATTTTGCC-----GTTAAGCATAGTA
TTTGAT----GCAGGTTTTTTTTTTTTTTGGTTGATGCAGGGGATCAAATTTAGGAAGTTCTGATCTGTTAATTTGCTAC
AAGTTTTTGTATAAAATGAAAAACTGTATTCTACCTATGTCTTTTCTATAAATTATTGAGATAATTGTGTGTAATTTTTA
TTCTGTTAATGTGGCTTAGTACATTGATTTACTTCAATTTGTTATATTGGCCACAAATTGCTGAAATACACTGTTATTAT
TTGTTGTATGCAATACTGGATTTATTTTGATAATGTATTGTTTAGATTTTGTTTTCATCTATGTTAATGAAAGAAATTGG
CCTGTATTTTTACATTCTTGTAATATCTTTGCCAGGTTCTATAAAATGCAATAATAACCAAATAAATTACTGTGTTTTTG
TATAAGTATGTATAGGATTGGGCTCTAAAGCCAAACCATTATAATGATAATTTGGGTAGCTTCAAACTCAAATTGAAGAG
A-----------GTCTTCGCTACAATCTTCACTACAACCTTCGGCCTTCCTCTCTACATTTAAGAATAGCAATAGAACAA
TAAAAA----CTATATATATCTTTCAGATAAATTGAAGTAAAAACAAAAGGATAGTGGAGAGAGAAAAACAATCCAATAC
ATAT---ACTCTCAGAATAGAAAGAAAATTCAAAGAGAAAATATGAATAATATAAAGCACTTACAGGAAGAGGATGATTT
CTTCCAGCTTTTCCACACTCTCTTTTCCTTAGCACAGGAACAAACAGCTGGTGAGTGAGCTGCTGTGACTTTGGTAGAGA
GGTGCAATATGTTTTTTGAACCAGCTATAAAAGAAATTATGAGGTACATGTGAGGGTAGAAACAAGTATCAAGGAGAAGA
ATGGCACTGGCTGTCCCATGTGGTATCCAGGAGCCACCAATGTCTGTTGAGGACTTCACACATGACTAGTCTGAATTGAG
ATGTGCTCAAAGTATAAAATGCATACCAGATTTCAAATACTT----CAAAAAATAATGTAAAATATCTCACTAATAACTT
TTTCTTTGCGTATTGCAATGATAATATGTGGGCTCTATTGGATTAAATAAAATATGTTATTC------------------
----ATTGTACCTGTT
>Papio_anubis_TRIM6
TTCGGCTTGGGTGGAGGACGCGGCTGCTGCAAGTCTTC--GGCTCTGATCCAGGCCACAGATTCCAGGTTAGTGAGCAAG
TTCATTTTCTGGCCAGCTACCGCTGTCCCCACTTGTCTGGAGAGTTTGACCC----TGCGGGTCGCGTTGGGGGT---TC
ACGGGTGAAAGAAGAATGAGGGAGACTTCTGCATTTTCGAGTTGACTCAAGTTTGGGAAGGGAGCACAGAAGAGGCACCT
TTGCAGCTGGGAATAGGCCGTGTAAAGCGTAGTGAGAGTGAAACCTCGATTCTAGAAGCTAAAA-TATGTAGGGGAGGCA
GCTCTGGAAACTTTGCATTAGGGAATCACTGCAAACGATTT-GTCAGGCGTGGATTCAGAGTCAGCATCCCTTCCCCCCT
TCCCCCCATCCCC--------------------------------TCCCCCCATCCCCTCCCCCCATCTCCAGCCTGGCG
GCTCCAGGAAGTGAGCACCATTTATC----------TTCCACCCCAGGCGGCCC-------GACTCCTCCCAGACGGAGT
TGGGAGTTGAGC-------AAAGTCCTGACCTGTAGGTCTGTCCGTTCAACGGCCAAAGGCTGGCGGAGGAGGAAGCCCC
TGCCTTTCTCGGAACGGA-----GCAGAGTCATGCGTGGTT-----AAGATAAAAGAGGAGTGAGCGCCCTCTGTTCCTT
ACAATTAGTTTAAGGCGCCTTGGATTGCTCTGAAGAGCTTTGACCACCTGATACTGCTTACATCTGGAAATTACTTGGCT
TCTCATTCCCCCAGATGTGCGGGTCAGAGAGGGATGTCTACCGTTCTGTTGACTAGCTCTTATTGT-ACTTCTCGCAGAG
GTGACAGGGCAGTGAAAGAGATAAGGTCCTTTCCCTTTCGGAACTCATTATAT------------CTTTATTTCTTTTTC
TTCCTCACCGCAAATGACCCCACTGAGGTTAGAGACATTTTATTT--AATCATTCAGTCAATAGAGACAGAAATGTGTGG
TTCGG--------------AGCCAGACTGCATGTGTTCAAATCCTGACTCTGACAGACACTGGCTGTGTGCCCGAAGACT
GTT-----GACTTCTTTGAGCTTTAGTTTATT-TCATCTATAAGATGGATGGAGTAATATGTATATCCTATTCTGTTCTG
GTGAGGATT-AAGCGAGACAGATTTAAACACGTAGGAGGCTGTCTGACATCATGTCAAAATTATGGTCATTATTACTGGC
AAACTCCATGCCTAGCTTTAAAAAAA-TGCACAATCAAAACAATTTTTAAATTATAGGTTTGTGAACTGCAGGGGGTAGA
AATTCTTTTGAAGTGCAAATTAAGTTTTTT--GTTTTGAAACTGATTACGTTCCAATTCAAATATTTATTGAGTCCT---
-GTTA----ATCAATTCCAGATAATAGGTTAAATATAACCCTACACAAAGATAAAAAAAAAATGTTATTCCTAAAGTGCA
AGAACTCATGCCCAATTCTCTTATAAATGCAATTGCCACCTATTTTATTCCACTTTCACTAAGGCTCCCAGCTGGTGGAC
AGGCCTGCTCTGTCATTCCTAACTCTGAACCCTCAGCCTACACCAGCCCCAGTATCCCCTGCTGAGTCACTGATTTTTAT
TCGGAAAGCCATTTTGATATCGATGCGAGCTTCCATTCTAAAAGATGCTTCATATCTAAATAGCAGGCCATTCTCTGTCC
CCTTCCCTCTTCTAGCTGTTTTGCTCCCTAAATTGTATCCAC--CTGGGAAAGAAGGTCTTTTATCTAAGGCAGTGCTTC
TGAAGCCTTAATGGGCATAAGAATCATCTAGAGAACTT----ATTAAAGTGCAGATTCTGAATCATTCCAGGAAAGACTG
AGATTCTGCATAAAGAACTCCAAGTGGTTGCAGCGTTGCTAGTTAGCAGACCTT--TTTCACGCATCTGGTTCTGATTTA
ATTGGTCCCACCTGGTTGTGAATTTGGGCTCTTTCTTCTGCTAATTTGATCCACTGGGCTCTGGGACT-CAGGCTCTCCT
CGTCTGCACTCCTCACAGTCAGAATGC---CTTCTCTCAGCCCATCCACTCTGCTCTGGAGACTTGGCCTCAGTTGGAAA
CTGGCAGCCTGCCATATCTCCCTTGGGCTGCACTCAGCTGCAGTGGGCAGTAAGGGCTTGCTGGTGTTCGGGCAAGGGTC
ACTCAAACCTATGCTAACTGTATGCTTCCCTCCTTCACAATTTCTTTCCCAAGCCTCAGCTTCGACAAGACAGCTCAACT
CTTACA--TCTTTTTTCTGCTCAAGAATGTTTCT--GTCTAAAGCAGAG------TATTAGATGAATATCTAAAGCAGCA
TATTAGATACGAAAAAAA-GGACATTTATA-TGTTTTTATGAAATAGAAATAGAATGAAGCCACATATGTAATGTTACTT
ATTCAAGTAGCCTCATTAAAAA-TAAGCAGGTGAAATTAATTTTAATATATTTTATTTAACCCAATACATGCAAAATACA
ATTAGGACATG---TGATCAATATTAAAAAA---TTAATAAACTACTTTAATTTTTTTAAACTAAATCTTCAAAATCCAA
TGTGTGTTTTGTACCTAAAACACCCCTTTTCTGAGTAACCACCCTTCAAATGCTGAATAGCCATATGTGGCTACATGTTT
GACAGCACAGTTCCATTGCGCTTAGAAGATCAGAAATCAAGCCTTTAATTTTTCTTCTATTTTTTT-GTTTCTGTCATGT
TTATTGAGTTATAATTTCCATCTAGTAAGTTACAAATTTTAAGCATA-----CAATTCTGTGAATTTTCACAGTTGCAGT
CAGTTGTGTAACCACCACCG------------TGATCATGATATGTAAAGGGCGTTTCCA---------TCACCCTTCAA
ATTTCCTTATGCCCTTTGCAGTTCATCCTTTTCTCCCTCTCCTGGGCCCTGGCTTCCACGGATGTGCTTTCAAATACTAT
AGCTTTCTCTTTTCTAGGATTTCATATAAATAACATCATACAATAACTTAAATTTGATGTTTGGGTTCTTTCACTTTG--
-CATGCTTTTGAGATTTATCTTGT---GTGTATTAATATAACAGTTTAATTGTTTGGTAATATGCCATTGTATGGATACA
CCACAGTTTGTTCATTTACCAGCTAGTGATGTCATGAATTCTTTTCAGTTTGGGACTATTACTACATTGCATTTATGAGG
CAGCAATTCTCCTTCAAGAGAACTGGCTAC-ACTAAGTACAGTTTTGCCTGAAATGAAATTGTGCATGTGTTTGTTGGGG
AAGATGGATTGGAATTGGACTTTCAATTAAAATATA--------------------------------------------
--------------------------------------------------------------------------------
--------------------------------------------------------------------------------
--------------------------------------------------------------------------------
-------------------ATACCAACACAATTATT--------------------------------------------
--------------------------------------------------------------------------------
--------------------------------------------------------------------------------
--------------------------------------------------------------------------------
-----------------------------------------------------TTTTAACAGTAACAGTTTCATAAGATA
GCGCATTTATTTCTATACTCTAATGCCAACATCAAGGCCAACTATAAGCTCAGCAG---TAAGTTATAAT-------CTA
TTATAAAGTTCATTGATCATTTCCTGTCTTAGTTGCAATGCTAAGGTCTGGGCCACCTGGAAGATAAAGTGAG-------
--------------------------ACTGGGCCTCTGCCCTCATAATGCTAATTTATCAAAGGAAATAGAGCCTTATAG
TGCAGTGTGCTAAGTGAGATGATCTAGGTATGGTAGGAGATATTAACAAAGGAAATAATAGTGCAGTTCCCACAGGTGTG
ATTAATTTGGTTAAACAGACTCTCAGA-TAATAGGTAAGTACATCTGTAATACCAATTAATACTACCAGTTAGATGTACA
GGGTTCATTAATTTGTTGATAATTATATTTTGCACCCTTTATGGAGATGAGGAATATA--AAGGAGTAATAAGAACTCCA
GCTCTGTAGCCTGCGTATCTGCATTCAAAACGGGCCCC-GCCACTTAAAGGATCTACT-AAATATCAGTTTATACAACTA
CGAAATGAGATTTAAGGGACATTTGTAATGTAATGTTGTTATATGGAATTATTGAGTTATTACATACAAAATAATTAAGT
TCTTGCTCAGTACCTGGTGGGCTTTCTGTAAATATTTGCTGTGAGCATTGCTGCTACTAATCATGGCAAAGCTGAAGACC
CAGGCCAGTACTTGCAGGAGCACCACAGAACACTAGAGGGCAGCACCAAGGACCTGTTTTCAGCTCACTAGATTCCCCCA
GCAGGGCGGCTAGGAGGCTTATGCTTATGTCCCATGACTTTTTCTCGCCCTTATCTGAGACACTTTCTCAGGCCCTTTCT
TCTAGGAGGAGTGCTGTTATTGGGAGGCATTTTGATATACTTTTAAAATCTACCAGGTCCTCAAGATGGGGGTAAATTGG
TACAATTTACAGGACCTTGTGTTT--------------------------------------TTTACTTTTGCTGGGAAA
CCAGCCAAAGACAAGTTAGAGAATTCCACCTGCTCTCTACCCACTATGGCCTGTTCAGAACACCGAGGTCGCGCCTGGGA
CCAGGGCCAGAGC---TTCAAATAGGCAGTGTTAGCTGGCTCTTCTTTGGTGGCACAAACACAACTCCAGGTAGGCAAGC
AGAGCAAATGGCCCCCAATGAAAATAACTCAATGCTGGAAACAGGTTTTAAAATTTTCTGAAGAGTATTCTCAGTGTGAT
TTAAAATAATGGTAATGTAATTTATCAACA--ACTCTTTCAAGAAAAAT-------GAATAAAGGTAGTATTTCTCAATG
AAGATATAAGGCCTCAACTGCCTTACCAGCCACCTCTCCTTACATATGGGCCCCCTTAGGATCCTGCTGAAGTTTAAGAT
AGGCCCTGGCAAAATCCCATCATCAAATAGGATCTCTCCCATTTTCATACTTCGAAAGCACTTAGTCAGTGCCTGACTTT
TATAGTCTTCACCAGTGACTGTCTTTGGTCACAGTTATGAGTTTGAGGACAAAGCTTTGAACTAGGACGCTGGAAAGGTT
AGGTTATGCCAATGCTACAACTTA-CAAGATGCATGATTTTGTAAAGTCACTTAATGTCTCTCCTTATTGAAGAATCGAG
AATACTCTTAGTTATGCAGAGTTGTCCCATGAGGTATAAAGAAAGCAGGAGAATATGATTTCTAAATCACAAGTGGTTAC
AGAATCATGAGTTGT-AAAAATTTTACCTCCCC--AGGCTGGGTGCAGTGACTCATGCCTGTAATCCCAGCACTTTGGGA
GGCCGAGGCAGGCAGATCACTTGAGGTCAGGAGTTCGATACCAGCCTGGCCAACATGGTGAAACCCCGTCTCTACTAAAA
ATACAAAAATTACCTGGGCATGGTGGTGCTCGCCTGTAATCACAGCTACTCAGGAGGCTGAGGCAAGAGAATCGCTTAAA
CCTGGGAGGCAGAGGTTGCAGTGAGTTGAGATAGTGCCACTGCACTCCAGCCTGGGTGATAGAGCAAGACTCAGTTTCAA
TAACAACAAAACA-TTACCTCCCCTTATTGTGGCCATTGCTGTTTCTTTGTGTTTT--------TCTGAGAAGGGCAGCA
TGTT---T----AGGGGGAGAGGGCTCTATGTGGGGCAGGGCTGTCAAGAAGTGGAAGTGTTTGCACAGTCTTGGAGATC
AAATACCAAAGAGTGCGGCAAGGGTGATGGCAAACAGGTGAAAGAGCTCACGAGAAAGGTCACAGATAATCACTGTGGAG
GATGAGAGGGTTCTAACCTG-TCATTCGTCAAAGGTTGAGGACCTATATGTCAGGCTCTGTGCTAGCTGCCAAGGATACA
ACCATGAACAAAAACAGTCTCTGATCTCATGGAGCTTACATTTCACTTTGAGCATTCAGACAAGTAAAGATCTATATTAG
GTGGTGTAAGAAGTAAAATAGGCCAGGCGCAGTGGCTCACCTCTGTAATCCCAGCACTTTGGGAGGCCACGGTGGGCGGA
TCACAAGGTCAGGAGATTGAGACCATCCTGGCTAACA--GTGAAACCCTGTCTCTACTAAAAAAGTACAAAAAAAATTAG
CCAGGCGTGGTGGCGGGCACCTGTAGTCCCAGCTACTGGGGAGGCTGAGGCAGGAGAATGGCGTGATCTCGGAAGGCAGA
GCTTGCAGTGAGTCGAGATCGTGCCACTGCACTCCAGCCTGGGCTACAGAGTGAGATTCCATCTCAAAAAAAAAGAAGTA
AAATAAATGAGGTAAATATGTGGAGAGTGATTGTATGGTGGCTGTGCTCTAAATAGACTAGTCAGAGCAAACCCTTCTGA
TAAGGGAATAGGTAGGAAGCTAGTAAGTCATGCAGATAGCAGAGTAGAG--------------CACGAACAACAAATGCA
AAAATCCTGAGGCAACAGTGCGTTTTGGGTGCTTTTAACATTGAGGATATGTTTTGGGTGAGAAAAGATCACATAGTC--
CAGGTGTGGTGGCTCATGCCTGTAATCCCAGCACTTTGAGAGGCCAAGG-AGGAGCATCACTTAAGGTCAGGAGTTGAAG
ACCACCCTGGCTAACATGGTGAAACTCCGTCTCTATTAAAAATACAAAAACTAGCCAGGTGTTGTGGCGCATGCTTGTAA
TCCCAGCTACTTGGGAGGCTGAGGCAGGAGAACTGCTTGAACCCGGGAGGCAAAGGTTGCAGTGAACTGAGATCGTACCA
CTGCATTCCAGCCTGGGTGACAGAGTGAGTCTCCATCTCAAAAAAAAAAAAAAAAAAAAAAAA--GAAAAGATCACACAG
ACAGTGACTCACACAGGCCCCTCCTTTCCAGGGCCTCAGTTTGTCACTCCGTTCAATAGGAGAAAGAGGAAATCATAACC
ACTGCTCTAATATGGGAAGAAATCGGTGCCTTGTGTGAGCCAGAATAAAGAACATATTCGATATTAGAATGAGGAGCCCT
TGTTACCCCAGGTGTCTGACCTCTTTATCCAGGACTGGGCAGTCAGCATTCCTTT-ATTCTCCCTCCTTTCTTACCCTGA
CCCTTTTTTTGTTTGCTCATCTACCTAGGATTCTACAAGCAGGAAACATCTTAGAAATCAGGGCTAGGCAGGCAGGAGCC
AGGAGAGTAGCTACAATGACTTCACCAGTACTGGTGGACATACGAGAAGAGGTGACCTGCCCTATCTGCCTGGAGCTCCT
AACAGAACCCCTGAGCATAGACTGTGGCCACAGCTTCTGCCAAGCCTGCATCACACCGAATAGCAGGGAATCAATGATTG
GTCAAGAAGGGGAAAGAAGCTGCCCTGTGTGCCAGACCAGCTACCAGCCAGGGAACCTGCGGCCTAATCGGCATCTGGCC
AACATAGTGAGGCGGCTCAGAGAGGTGGTGTTGGGCCCTGGGAAGCAGCTGAAAGCAGTTCTTTGTGCAGACCATGGAGA
AAAACTGCAGCTCTTCTGTCAGGAGCATGGGAAGGTCATTTGCTGGCTTTGTGAGCGGTCTCAGGAGCACCGTGGTCACC
ACACGTTCCTCGTGGAGGAGGTTGCCCAGGAGTACCAGGTGAGACCCCAGGATGGAAGGGGAGACAGAGAAACAGGGTCT
TTGGTAGGTTTTAACGTTTTATCATGCTCTGATCTAATCTCTTTGTAGTCTTTCCATTTACCTAGAGAATGAACCTGGAA
ACTGCCTCCCTGATTAAGAATAGAGACTTTATCTCTTACTTGCTATTCCAGATTGAGTAGATAGAGCTGCTGAGGGGAAA
AGGGGTACTTGGTTGATTGAGTGTGGAGATACGTTGGCAGTGAAGGTAAAGGAACTTATTTACTCACGTATTTATTTTGA
GAAGGCGTCTCTCTCTGTCACCCAGGCTGGAGTGCGGTGGCGCGATCTCGGCTCACTGCAACCTCTGCCTCCTGGGTTCA
AGCAATTCTCATGCCTAGCCTCCCAAGTAGGTTGGACTACAGGTGTGCACCACCATGCCCAGCTAATTTCGTGCGTGTGT
GTGTGTGTGTGTGTGTGTGTGTGT--------------ATAGTGGAGATGGGATTTTGCCATGTTGCCCAGGCTGATCTC
AAACTCTTGAGTTCAGGCAATCTGCCCGCCTTAGCCTGCCAAAGTGCTGGGATTACATGCATGAGCCACAGGTGCTTTGT
GGTCAGGCACCTTCACAAGGAGGAATGGAGAACCAGCCTATTCTTGTTGGTTTCCATCCCATGTATATG----AAATATT
TGTTGGCCCTCTC--AAGTTTTCATCCTAGGTTAGGACAGGCTCCTTTTGAGGTTAGCAGAATCTCTGTCCCATTCATTC
CATGTCTGTGTACTGAGTCAACTGAAGGCTTGATCCTGCGTGATCTGATTTGTTT-CTTCCAGGAAAAGTTTCAGGAGTC
TCTAAAGAAGCTGAAGAATGAGGAGCAGGAAGCTGAGAAGCTAATAGCTTTTATCAGAGAGAAGAAGACATGCTGGAAGG
CAAGGGGGACTTTTTCTGAGGATGTCCTGGGGCAGGAATCATGGCAGGTCACAGGAGCTGAGGGCAAAGGAGTCCTTGTC
CTGTCTGTCCTCTGACGCCATGACTAGAAGAGCTTCCCTTTGCCTGGTCCTCCACTGTATTCCTTCCAAACAGGGGG-AG
GAGAGGGGAGCTAAATAGCAAACACATCAAAACTGAACCTAGGAGACAATCACATAGCAGAGGAACCATGGCTAGGGGTT
CCCCCAATTCATAATTCTGGATCTTGCTCTACGGTTTCAGTCTCTTTGGCTTTTCCATTGCATTCAGAGTACAAATGCAA
GGGAAGATGCAGGTAAGGCTTGCGAAGAAGCCCAGATCTGAGACAG-TTAGTCACAGGCCAGTAATTTCTACCTCAGTAC
TCAAAATTGGAAGAGGAGGCTGATGCAGAGGTGAGGGAGGCTTCCTGGAATCTAAATGTCACCCAGGAATCACAGTTGAT
GTCTAGATGGCCTAGATAAAG-CAGCCCGGGGCCAGTGGTCTGGGCAGAGCTGAAGGGAGAAAAG---GGAAGAA-AAGG
CTACAAAGGCTTCCTCCTGCAGCATTTACCCTCCCTCTCCTTGGGAGGCCTGGCCCAGGAAAACAGTCCTGAGCCCAACT
CCCCAGCTTTTAACAGAGGAGAACCTCAGTGTGACAGAATAGCAGCCTCTTTTTCTTCCCTGTTCCTGAAGAATCAGATG
GAGCCCGAGAGACACAGGATCCAGACAGAGTTTAATCAGCTGCGAAACATCCTAGACAGAGTGGAGCAGCGAGAGCTGAA
AAAGCTGGAAGAGGAAGAGAAGAAGGGGCTACGAATTATAGAAGAGGCTGAGAATGATCTGGTCCACCAGAGCCAGTCAC
TGCGAGAGCTCATCTTGGATCTGGAGCGTCGATGTCAGGGGTCAACAATGGAGCTGCTTCAGGTAAGGCTTGTGAAGGAG
CTCAGATCTGAGAGTTAAGGAAAAGAGAAACTAACTTTCCTTCCTTTCTGGAACATCAGACTACCATCATTGCAGGGACA
AGAAAAAACATTCCTTTGATGCTATAGTGCCTATCCCCTATTAAACTGTTTAGAGATACGGAGTAAAGCATAAGATAATT
CAGAGTTCAAATGCAAGGGAAAA---------------------------------------------------------
--------------------------------------------------------------------------------
--------------------------------------------------------------------------------
--------------------------------------------------------------------------------
-------CCCCATTTT-ATTTATAAA-GGTTGTCTGAAAGTTTATTTGATGCTGTGGAGAAGATCTGTTGTATCCATTGA
TGTTGTTCTTTCTGTTCTTTCTTTCTCAGTCTTGGCACTATTTACATTTCTGACTGGATAATTCTTTGCTGCATGGGATT
CTCCTGTACATTGTAGGATGTTTAGCAGCGTCTCTGGCCTCTGCTCACTAGATGGCAGCAGCACCACCCCAGATGTGACA
ACCCCAGATTTCTTCAGACATTGCCACGATAGCCCCAGGGTGAATACAGTGCTCTCCCAATTGAGAACCACTGTTCATT-
AGGCACTTCTTGTCTCTGATGCTGTGTTGGGAATTTGCCAAGTGCTTCTTACCCAGCTTAGTCACAGGCACACTTATGCC
AAGCTAAATTCTTAGAGATGATGTATTACCAGCCCTTTTTTGTTTTCACTCTCTTCTCTAGAGTAGAATGATTTAACATA
CTCTAGTAATAGATATTTGAACTGGTTTTGGGGGTCTGGGCTCTGGTCTATATGTGTGTAGGTCAAAGATTACAAGGTAT
CAAGCCTAGAAGGATTTGATGGAGGGACTTGAACTAAGGTTGAAATTTTAGCAGCTGTTTTCTGCATAGAATGAATAGTG
TGGCTGTGAATTTAAGGCATGATGTACCTTGTGATATTCTGTAACCTTTAGAGTGTAAGATATTCTTTAT------GTTT
TGTTTGCCTTCGTGCTTTCCTCTTGTTCTTTCTTTCTTGGTGGAATAATTGTTTATTTACATATTCTTGGGTCTTAGTAT
GAGAGCCATG-GGTAGCTACTTTCTGCCTAGTACAGCTGTTTCTCATTCACTGCTTCCTGCTTTGCATCTTCATTTTATT
CTTCTTGCCGTTTTGTCCTCATCATTGATA-TTGTTACCCTGATACTTT-CTCCTTCACTCTTTTGTTCTGGCTCCTCAC
CACTCCTCAAACTGTAAATATTTTT-A-----------------------------------------------------
--------------------------------------------------------------------------------
--------------------------------------------------------------------------------
--------------------------------------------------------------------------------
------------AATGCAAATGAATCATCAATTCATATTGCTAGTTTAGATACTTCCACATTCATTAGTATGACTGCCCA
ATGGACATTTAAACTTGAGT------------------------------------------------------------
--------------------------------------------------------------------------------
--------------------------------------------------------------------------------
--------------------------------------------------------------------------------
--------------------------------------------------------------------------------
--------------------------------------------------------------------------------
--------------------------------------------------------------------------------
--------------------------------------------------------------------------------
--------------------------------------------------------------------------------
--------------------------------------------------------------------------------
--------------------------------------------------------------------------------
--------------------------------------------------------------------------------
--------------------------------------------------------------------------------
--------------------------------------------------------------------------------
--------------------------------------------------------------------------------
--------------------------------------------------------------------------------
--------------------------------------------------------------------------------
--------------------------------------------------------------------------------
--------------------------------------------------------------------------------
--------------------------------------------------------------------------------
--------------------------------------------------------------------------------
--------------------------------------------------------------------------------
--------------------------------------------------------------------------------
--------------------------------------------------------------------------------
--------------------------------------------------------------------------------
--------------------------------------------------------------------------------
--------------------------------------------------------------------------------
--------------------------------------------------------------------------------
--------------------------------------------------------------------------------
--------------------------------------------------------------------------------
--------------------------------------------------------------------------------
--------------------------------------------------------------------------------
--------------------------------------------------------------------------------
--------------------------------------------------------------------------------
--------------------------------------------------------------------------------
--------------------------------------------------------------------------------
--------------------------------------------------------------------------------
--------------------------------------------------------------------------------
--------------------------------------------------------------------------------
--------------------------------------------------------------------------------
--------------------------------------------------------------------------------
--------------------------------------------------------------------------------
--------------------------------------------------------------------------------
--------------------------------------------------------------------------------
--------------------------------------------------------------------------------
--------------------------------------------------------------------------------
--------------------------------------------------------------------------------
--------------------------------------------------------------------------------
--------------------------------------------------------------------------------
--------------------------------------------------------------------------------
--------------------------------------------------------------------------------
--------------------------------------------------------------------------------
--------------------------------------------------------------------------------
--------------------------------------------------------------------------------
--------------------------------------------------------------------------------
--------------------------------------------------------------------------------
--------------------------------------------------------------------------------
--------------------------------------------------------------------------------
--------------------------------------------------------------------------------
--------------------------------------------------------------------------------
--------------------------------------------------------------------------------
--------------------------------------------------------------------------------
--------------------------------------------------------------------------------
--------------------------------------------------------------------------------
--------------------------------------------------------------------------------
--------------------------------------------------------------------------------
--------------------------------------------------------------------------------
--------------------------------------------------------------------------------
--------------------------------------------------------------------------------
--------------------------------------------------------------------------------
--------------------------------------------------------------------------------
--------------------------------------------------------------------------------
--------------------------------------------------------------------------------
--------------------------------------------------------------------------------
--------------------------------------------------------------------------------
--------------------------------------------------------------------------------
---------------------------------------------------------------------------CTTTT
CTAACAATAAATTTTCTAGAATTTTCCCATCACAGACATTCTTCCTTCTCTTTTCCATATCTGTGTGAATTGTTGCCCAT
TAAGATTTTATAGCCAAG--------------------------------------------------------------
--------------------------------------------------------------------------------
--------------------------------------------------------------------------------
--------------------------------------------------------------------------------
----------------ATAAAAGCTTCAAAATATAGACA------TAAAGCCAACATAAGAGAATTAGCCACA--AAATA
GCACATCGATTTGATCATTTCAGTTCCTCAGTACAGCCACAATGTAAGATTGATACAATCCTGGATATTTACTGCAAATT
GACACACACAG-CACCTCTACCACGTTGTGTGTTCAAGCCAG----TTTGAGTTGTGTCTCTATGAAATGCCACCATAA-
ACAGTCCTAATACAGAGAAAATAGTTAATCTTGTGTTATATGGACCAAACTTAAGCTTTTCTTCAGGGTCATTGAGATGT
ATGGAGCAGAAGATAAAGAGACCAAATAGAAGGGAATAGGCCAATTCCATGGAAATGAGACTGGCAGTGCCAGTGATAAA
GGTGAACAACCCGTGGCTAAATGAAATTAAGCATGTGAGGTGGACTGACTTGGGCAAAGATAGGAGGCCAGGGTGAATGT
ATGGTAATTATTACCTATTT-GCTTAAATTTGGTGACT-AGGTGGTTGCTAGTATGATTCAGTAGGATGGAAGGGAGACA
AGAGTTGCAGAAATAAGTTTTCTTTTAAACATCTTGTATTTGAGGTACCTGTGACTCATTTGCTGGTGTATATATTAATC
AAAATCATAAGGAAAGTGGGCTGAGCAGAAGAAGTACAGATTTGAGAATCATCAACATGTGTGTGTTAAAATGAAGGAAA
TGGATAAAGTCAGCAAAGGTAGGGTAGAGGGTTAGAGAAGGTGAAGTTTGAGAAGCAACCATATTTAAAGCCCATGAGCC
TGTATCTTCAGCAACCAGAACAGAATGTAAGCTACTCAAGGATGGAGATTATGACTTCATCATCTGAGGTTCTGTAGG-C
CAGGCACAATGCCTGACAAATAATACATGCTATACATACATAACATTACACACGCATAAGCACACACACGATGTTGTGAA
AA-TCGAGACACTGATGAGTCAGTTGAGTTATTTTTTGAGGTCTTCACATGGGTTCTTAGGGGCAGTCTGGCCTGAGTTT
TTATCTCTGCTCTGTGGC-TCCATGTTAGGATGGTCTTTATGTGTGTCATGTCATGGGGTAGTGGACATGGAAGGAGAAA
TGTGGATAAGGGCATGACCTGTTACTCCTTGACTTAACCTGTCTTTTTCCTTCCTAGGATGTGAGTGATGTCACAGAAAG
GTATGTGTA-GGAGAACATGAGGTAGCTCCCCTGGATTGACAGATGATTCCTTTACCCGTGAACAGTGGGAAAGGGAAGA
AGAATCAGAATGGGGAAGATTCAAGACTGTAGTCTTGAATTGAGCATCACATGAGAGTTTTGGCATCCCCAGCTAAAGGG
GATGAACTGGCTTCTCTGGTAGGAAAATGTGGGCGATGGGAGATCACTAGTTGGGGACAGTACTGTTATTTAGAATAAAG
AATTGCAGTATCGCGCCATTGCACTCCAGCCTGGGAGACAAAGGGAGACAGACTCCGCCTCAAAAAAAAAAAA-------
--GAATAAAGAGTTGCAGTATCAGTGACTCCCCAAGTACCCTGTTAAGTGTACTTTTCAGTAAACCTCTGTGCCTGCTTT
CGTCCCTGATTCTTAAGTTTATAGTTACCTCAAAATACACAGGAATTTTCTTTGCCCGTAAATTTTTTTTTTTTTTTTTT
TTT----------------GAGACAGAGTCACACTCTGTTGCCCAGGCTGGAGTGCGGCGGTGTGATCTCGGCTCACTGC
AGTTTCCTGCCCGTGAATTTTATCAGTG--ACATTCCTATCTGCATTATTTCTCAAGGTCTAAGAATTTGCTCTTGGGAC
------------TTTTTC-TTTCTCCCAGGCCTTGCTCCCTAGTAGACTTTCTTTTGTCTCAATTCCAGTAAAAACATAA
ACCCGAGCTCTTGAGGATAATAATTGAGCCCGGGAATCGAACGTGTTCTCTATCGGATACTCCAGAGTCTTATC-AACAA
GGTGACATCTCAAGCTGCTTGCACACTTGGTACCTTCATGCTCCTCACAGACACATAAAATATGAAGCCTGTTGTCCCTT
CTGAAATCTGTACTCTCCATTTGGAGGTGAGGATATCTTTTCTCCAGCTGGCGGCATAACATTCCCAGAGACAGCAAATC
TTAAAATGCTGTGTTGAAGG---TTTTCTGAGAAATCCTAGGGCCTAAGCCCACAGACTCTTCTGAAGAAACCCCTTCAC
TTGATACTCTCCAAGCCCCAGCAGCAGGCCCCTGGTGTTCTGTCT-TCAACCTAGACATCTTCAGCCCCTCTGATTTTAA
ATATTTTATATCTTTTTTTAGAGGTAGCAAAAGATTTCCAAGACATTATTTTACTGAATTGCATAACATCTCTAGGAAAT
AGAAAAAGGAAAATTATAGTATTTTCTAAAAATAACAACAGAAAAACAAAATGAGACATTAAGAAGTTAAATGTTGGCCA
GGTGCAGTGACTCACACCTGTAATCCCAGCACTTTGGGAGGCCGAGGAGGGCGGATCACGAGGTCAGGAGGTCGAAACTA
TCCTGGCTAACATGGTGAAACCCTATCTCTACTAAAAATACAAGAAAATTAGCCAGGCGTGGTGGCATGTGCCTATAGTT
CCAGCTACTTGGAAGGCTGAGGCAGGAGAATTGCTTGAACCTGGGAGGTGGAGGTTGCAGTGAGCCGAGATCGCGCAACT
GCACTCCAGCCTGGGCGACAGAGCAAGACTCCATCTCAAAGAAAAA-GTTAAATCTTACACAAGTTTATGTAGATGGTGA
GATGATAGTTTCTAGTCTAGGTCTTCTGGCTCCAGTGCCAGGGCTGTTTGCAAAATGATGCTAAGTTTCTTCAGAAAGGA
GGATTGGAGTTCATC---------------------AGTAGACTTGGGAGGTAA-GGGAGAC-GGG-TGGCAGAGG----
---A-CCCA--TAGTCAGCAGTGTGGGAACTCAGAAGTCGTGTCCTGTCTAGGAGTGAGTTCTGGACCCTGAGGAAGCCA
GAAGCTCTCCCTACAAAGCTGAGAAGTATGTTTCGAGCCCCAGATCTGAAAAGGATGCTGCGAGTGTTTAGAGGTAAGGA
GATTCAGAGGAAAGAGTTTGGATGTGAAATTACT-TCGTGGGAAGAAATAAACAGGATCGAGGATATAGTT---------
----------------GGTATTTGAGCATAGTGGCAAAGAGGGAGGTCCCAGAGGGAGGGACATAGTGTGCTGAAGAAGA
TGCAGTTTGTATTTAAGGGGAGATGAAATGGCCAGGTGACATCCTCACAGGATTCCTCACCATGCCCCTCAATCTGGTAA
GGAGAGAGATACCAGACATGAGACAACTGGTCCTATTCAACATTATTGACTCTTTTTATCATTACAGAGCTGACAGATGT
CCAAAGCTACTGGGGTAAGTAGAAGCCATGGCCTCTT----TGGGCTGGCACATTCTGATCTCCTTTCACATGT-GCTCC
CCAGACATAGCCACACAGGTCCTAGGTGTTGATGCCTCCCCCATCCCCGCCATATAGTTCCAGTTCCTCCAACCACTTCC
TGTGTTTCCTCTTCTCAGCATAATGAGACCCATGTCCCCATTCTCATCTGCTGATGTTGTACCTTTTCCTACAGTGGACG
TGACCCTGAATCCACACACAGCTAATTTAAATCTTGTTCTGGCTAAAAACCGGAGACAGGTGAGGTTTGTGGGAGCTAAA
GTATCTGGACCTTCCTGTCTGGAAAAGCATTATGACTGTAGTGTCCTGGGCTCCCAGCACTTCTCCTCCGGAAAGCATTA
CT-GGGAGGTAGATGTGGCCAAGAAGACTGCCTGGATCCTGGGGGTATGCAGCAATTCAGTGGGACCTACATTCTCTTTC
AACCATTATGCTCAAAATCACAATGCTTACTCCAGGTATCAGCCTCAGAGAGGATACTGGGTGATTGGGTTACAGCATAA
CCATGAATACAGGGCCTATGAGGATTCTTCCCCTTCTCTGCTCCTCTCCATGACGGTGCCCCCTCGCCGTGTTGGGGTTT
TCTTAGATTATGAGGCTGGCACTGTTTCCTTTTATAATGTCACAAACCATGGCTTCCCCATCTACACTTTCTCTAAATAT
TACTTTCCCACTACTCTTTGTCCATATTTTAATTCTTGCAACTGTGTAATTCCTATGACCCTGCGTCGTCCAAGCTCTTG
AATAGTCTTCTGTTCCCACCCACTTCTGATAAGTACCCTGAGGCTTATCAGCATGTGATTCTCCCTTCTGATCTTCTGTT
TTTCTGTGTTCTCAATTCTTTTGTCATTTTTTTGATTTT-----------TGGATTTGTTT---GAGATGGAATCTCGCT
CTGTTGCCCAGGCTGGAGTGCAGTGGCGCAATCTCAGCTCACTGCAACGTCTGCCTCCTGGGTTCAAGCGAACCTCCTGC
CTCAGCATCCCAAGTAGCTGGGATTACAGGCTCCCACCACCATGCCCAACTAATGTTTGTATTTTTGTAGAGATAGGGTT
TCACCGTGTTGGCCAGGCTGATCTCGAACTCCTGACCACAAGTGATCCACCCACCTCGATCTCCCAAA-GTGCTGGGATT
ACAGATGTGAGCCATCGCACCCAGCCAATTCTTTCGTTTTAAACATTTACTCAGTACTAGGATGCACCC-AGTGGTGAAA
GTAGGCATCTTTGTCTGATGACAGGTCTTGACGTGGATAGGGGGCACTTTCATTATTTTGCC-----GTTAAGCATCGTA
TTTGAT----GCAGGTTTTTTTTTTT--CGCTTGATGCAGGGGATCAAATTTAGGAAGTTCTGATCTGTTAATTTGCTAC
AAGTTTTTGTATAAAATGAAAAACCGTATTCTACCTATGTCTTTTCTGTAAATTATTGAGATAATTGTGTGTAATTTTTA
TTCTGTTAATGTGGCTTAGTACATTGATTTACTTCAATTTGTTATATTGGCCACAAATTGCTGAAATACACTGTTATTAT
TTGTTGTATGCAATACTGGATTTATTTTGATAATGTATTGTTTAGATTTTGTTTTCATCTATGTTAATGAAAGAAATTGG
CCTGTATTTTTACATTCTTGTAATATCTTTGCCAGGTTCTATAAAATGCAATAATAACCAAATAAATTACTGTGTTTTTC
TATAAGTATGTATAGGATTGGGCTCTAAAGCCAAACCATTATAATGATAATTTGGGTAGCTTCAAACTCAAATTGAAGAG
A-----------GTCTTCACTACAATCTTCACTACAACCTTCGGCCTTCCTCTCTACATTTAAGAATAGCAATAGAACAA
TAAAAA----CTATATATATCTTTCAGATAAATTGAAGTAAAAACAAAAGGATAGTGGAGAGAGAAAAACAATCCAATAC
ATATTTTTCTCTCAGAATAGAAAGAAAATTCAAAGAGAAAATATGAATAATATAAAGCACTTACAGGAAGAGGATGATTT
CTTCCAGCTTTTCCACACTCTCTTTTCCTTAGCACAGGAACAAACAGCTGGTGAGTGAGCTGCTGTGACTTTGGTAGAGA
GGTGCAATATGTTTTTTGAACCAGCTATAAAAGAAATAATGAGGTACATGTGAGGGTAGAAACAAGTATCAAGGAGAAGA
ATGGCACTGGCTGTCCCATGTGGTATCCAGGAGCCACCAATGTCTATTGAGGACTTCACACATGACTAGTCTGAATTGAG
ATGTGCTCAAAGTATAAAATGTATACCAGATTTCAAATACTTACTTCAAAAAATAATGTAAAATATCTCAGTAATAACTT
TTCCTTTGCGTATTGCAATGATAATATGTTGGCTCTATTGGATTAAATAAAATATGTTATTC------------------
----ATTGTACCTGTT
>Colobus_guereza_TRIM6
TTCGGCTTGGGTGGAGGACGCGGCTGCTGCAAGTCCTC--GGCTCTGATCCAGGCCACAGATTCCAGGTTAGTGAGCAAG
ATCATTTTCTGGCCAGCCACCGCTGTCCCCACTTGTCTGGAGAGTTTGACCCGCCCTGCAGGTCGGGTTGGGGGT---TC
ACGGGTGAAAGAAGAATGAGGGAGACTTCTGCATTTTCGAGTTGACTCAAGTTTGGGAAGGGAGCACAGAAGAGGCACCT
TTGCAGCTGGGAATAGGCCGTGTAAAGCGTAGTGAGAGTTAAACCTCGATTCTAGAAGCTAAAA-TATGTAGGGGAGGCA
GCTCTGGAAACTTTGCGTTAGGGAATCACTGCAAACGATTT-GTCAGGCGTGGATTCAGAGTCAGCATCCCTTCCCCCCT
T--------------------------------------------CCCTCC-GTCCCCTCCCCCCATCTCCAGCCTGGCC
GCTTCAGGAAGTGAGCACCATTTATC----------CTCCACCCCAGGCGGCCC-------GACTCCTCCCAGAGGGAGT
TGGGAGATAAGC-------AAAGTCCTGACCTGTAGGTCTGTCCGTTCAACGGCCAAAGGCTGGCGGAGGAGGAAGCCCC
TGCCTTTCTCGGAACGGA-----GCAGAGTCATGCGTGGTTGAGTTAAGATAAAAGAGGAGTGAGCGCCCTCTGTTCCTT
AAAATTAGTTTACGGCGCCTTGGATTGCTCTGAAGAGCTTTGACCACCTGATACTGCTTACATCTGGAAATTGCTTGGCT
TCTCATTCCCC-AGATGTGCAGGTCAGAGAGGGATGTCTACCGTTCTGTTGACTGGCTCTTATTGTCACTTCTGGCAGAG
GTGACAGGGCAGTGAAAGAGATAAGGTCCTTTCCCTTTCGGAACTCATTATAT------------CTTTATTTCTTTTTC
TTCCTCACCGCAAATGACCCCACTGAGGGTAGAGACATTTTATTT--AATCAGTCAGTCAATAGAGACAGAAATGTGTGG
TTCGG--------------AGCCAGACTGCATGTGTTCAAATCCTGACTCTGACAGACACTGGCTGTGTGCCCGAAGACT
GTT-----GACTTCTTTGAGCTTTAGTTTATT-CCATCTATAAGATGGATGGAGTAATATGTATATCCTATTCTGTTCTG
GTGAGGATT-AAGCGAGACAGATTTAAACACGTAGGAGGCTGTCTGACGTAATGTCAAAATTATGGTCATTATTACTGGC
AAACTCCATGCCTAGCTTTAAAAAAA-TGCACAATCAAAACAATTTTTAAATTACAGGTTTCTGAAATGCAGGGGGTAGA
AATTCTTTTGAAGTGCAAATTAAGTTTTTT--GTTTTGAAACTGATTACGTTCCAATTCAAATATTTATTGAGTCCT---
-GTTAGATAATCAATTCCAGATAATAGGTTAAATATAACCCTACACAAAGATAAAAAAAAAATGTTATTCCTAAAGTGCA
AGAACTCGTGCCTAATTCTCTTATAAATGCAATTGCCACCTATTTTATTCCACTTTCACTAGGGCTCCCAGCTGGTGGAC
AGGCCTGCTCTGTCATTCCTAACTCTGAACCCTCAGCCTACACCAGCCCCAGTATCCTCTGCTGAGTCACTGATTTTTAT
TCTGAAAGCCATTTTGATATCGATGCGAGCTTCCATTCTAAAAGATGCTTCATATCTAAATAGCAGGCCATTCTCTGTCC
CCTTCCCTCTTCTAGCTGTTTTGCTCCCTAAATTGTATCCAC--CTGAGAAAGAAGGTCCTTTATCTAAGGCAGTACTTC
TGAAGCCTTAATGGGCATAAGAATCACCTAGAGAACTT----ATTAAAGTGCAGATTCTGAATCATTCCAGGAAAGACTG
AGATTCTGCATAAAGAACTCCAAGTGGTTGCAGCATTGCTAGTTAGCAGACCTT--TTTCAGGCATCTGGTTCTGATTTA
ATTGGTCCCACCTGGTTGTGAATTTGGGCTCTTTCTTCTGCTAATTTGATCCACTGGGCTCTGGGACTGCAGACTCTCCT
CGTCTGCACTCCTCACAGTCAGAATGC---CTTCTCTCAGCCCATCCACTCTGCTCTGGAGACTTGGCCTCAGTTGGAAA
CTGGCAGCCTGCCATATCTCCCTTGAGCTGCACTCAGCTGCAGTGGGCAGTAAGGGCTTGCTGGTGTTTGGGCAAGGGTC
ACTCAAACCTATGCTAACTGTATGCTTCCCTCCTTCACAATTTCTTTCCCAAGCCTCAGCTTCGACAAGAGACCTCAACT
CTTACA--TCTTTTTTCTGCTCAAGAATTTTTCTCTGTCTAAAGCAGAG------TATTAGATGAATATCTAAAGCCGCA
TATTAGATGGGAAAAAAAAAGACATTTATA-TGTCTTTATGAAATAGAAATAGAACGAAGCCACATATGTAATGTTACTT
ATTCAAGTAGCCTCATTAAAAA-TAAGCAGGTGAAATTAATTTTAATATATTTTATTTAACCCAATACATGCAAAATGCA
ATTAGGACATG---TGATCAATATAAAAAAA--ATTAATAAGCTACTTTAATTTTTTTAAACTAAATCTTCAAAATCCAA
TGTGTGTTTTGTACTTAAAACACCCCTTTTCTGAGTAACCGCACTTCAAATGCTGAATAGCCATATGTGGCTACATGTTT
GACAGCACAGTTCCATTGTGCTTAGAAGATCAGAAATCAAGCCTTTAATTTTTCTTGTATTTTTTT-GTTTCTGTCACGT
TTATTGAGTTATAATTTCTATCTAGTAAGTTACAAATTTTAAGCATA-----CAAGTCTGTGAATTTTCACAGTTGCAGT
CAATTGTGTAACCACCACCACCACCACCACCGTGATCATGATATGTAAAGGGCGTTTCCA---------TCACCCTTCAA
ATTTCCTTATGCCCTTTGCAGTTCATCCTTTTCTCCCTCTCCTGGGCCCTGGCTTCCACGGATGTGCTTTCAAATACTAT
AGCTTTCTCTTTTCTAGGATTTCATATAAATAGCATCATACAATAACTTAAATTTGATGTTTGGGTTCTTTCACTTTG--
-CATGCTTTTGAGATTTATCTTGTTGTGTGTATTAATATAACAGTTTAATTGTTTGGTAATATGCCATTGTATGGATACA
CCACAGTTTGTTCATTTACCAGTTAGTGATGTCATGAATTCTTTTCACTTTGGAACTATTACTACATTGCATTTATGAG-
CAGTAATTCT---TCAAGAGAACTGGCTAC-ACTAAGTACAGTTTTGCCTGAAATGAAATTGTGCATGTGTTTGTTGGGG
AAGATGGATTGGAATTGGACTTTCAATTAAAATATA--------------------------------------------
--------------------------------------------------------------------------------
--------------------------------------------------------------------------------
--------------------------------------------------------------------------------
-------------------ATACCAACACAATTATT--------------------------------------------
--------------------------------------------------------------------------------
--------------------------------------------------------------------------------
--------------------------------------------------------------------------------
-----------------------------------------------------TTTAAACAGTAACAGTTTCATAAGATA
GCGCATTTATTTCTATACTCTGGTGCCAACATCAAGGCCAACTATAAGCTCAGCAG---TAAGTTATAAT-------CTG
TTATAAAGTTAATTGATCATTTCCTGTCTTAGTTGCAATGCTAAGGTCTGGGGCACCTGGAAGATAAAGTGAG-------
--------------------------ACTGGGCCTCTGCCCTCATAATGCTAATTTATCAAAGGAAATAGAGCCTTATAG
TGCAGTGTGCAAAGTGAGATGATGTAGGTATGGTAGGAGATATTAATAAAGGAAATAATAGTGCAGTTCCCACAGATGTG
ATTAATTTGGTTAAACAGACTCTCAGA-TGATAGGTAAGTACATCTGTAATACCAATTAATACTACCAGTTAGATGTACA
GAGTTCATTAATTTGTTAATAATTATATTTTGCACCCTTTATGGAGATGAGGAATATA--AAGGAGTAATAAGAGCTCCA
GCTCTGTAGCCTGCGTATCTGCATTCAAAACCGGCCCT-GCCACTTAAAGGATCTACT-AAATATCAGTTTATACAACTA
TGAAATGAGATTTAAGGGACATTTGTAATGTAATGTTGTTATATGGAATTATTGAGTTATTACATACAAAATAATTAAGT
TCTTGCTCAATACCTGGTGGGCTTTCTGTAAATATTTGCTGTGAGCATTGCTGCTACTAAGCATGGCAAAGCTGAAGATC
CAGGCCAGTACTTGCACGAGCACCACAGAACACTAGAGGGCAGCACCAAGGACCTGTTTTCAGCTCACTAGATTCCCCCA
GCAGGGCCGCTAGGAGGCTTATGCTTATATCCCATGACTTTTTCTCGCCCTTATCTGAGACACTTTCTCAGGCCCTTTCT
TCTAGGAGGAGTGTTGTTATTGGGAGGCATTTTGATATACTTTTAAAATCTACCAGGTCCTGAAGATAGGGGTAAATTGG
TACAATTTACAGGGCCTTGTGTTT--------------------------------------TTTACTTTTGCTGGGAAA
CCAGCCAAAGACAAGTTAGAGAATTCCACCTGCTCTCTACCCACTGTGGCCTGTTCAGAACAGCGAGGTCGCGCCTGGGA
CCAGGGCCAGAGC---TTCAAATAGGCAGTGTTAGCTGGCTCTTCTTTGGTGGCCCAAACACAATTCCAGGTAGGCAAGC
AGAGCAAATGGCTCCCAATGAAAATAACTCAATGCTGGAAACAGGTTTTAAAATTTTCTGAAGAGTATTCTCAGTGTGAT
TTTAAATAATGGTAATGTAATTTATCAACA--ACTCTTCCAAGAAAAAT-------GAATAAAGGTAGTATTTCTCAATG
AAGATACAAGGCCTCAACTGCCTTACCGGCCACCTCTCCTTACATATGGGCCCCCTTAGGATCCTGCTGAAGTTTAAGAC
GGGCCCTGGCAAAATCCCATCATCAAATAGGATCTCTCCCATTTTCATACTTCGAAAGCACTTGGTCAGTGCCTGACTTT
TATAGCCTTCACCACTGACTGTCTTTGGTCACAGTTATGAGTTTGAGGACAAAGCTTTGA-CTAGGACCCTGGAAAGGTT
AGGTTATGCCAATGCTACAACTTA-CAAGATTCATGATTTTGTAAAGTCACTTAATGTCTCTTCTTATTGAAGAATCGAG
AATACTCTTAGTTATGCAGAGTTGTCCCATGAGGTATAAAGCAAGCAGGAGAATATGATTTCTAAATCACAAGTGGTTAC
AGAATCATGAGTTGT-AAAAATTTTACCTCCCC--AGGCTGGGTGCAGTGGCTCATGCCTGTAATCCCAGCACTTTGGGA
GGCCAAGGCAGGCAGATCACTTGAGGTCAGGAGTTCGATACCAGCCTGGCCAACATGGTGAAACCCCGTCTCTACTAAAA
ATACAAAAATTAGCTGGGCATGGTGGTGCTCGCCTGTAATCACAGCTACTCAGGAGGCTGAGGCACGAGAATCGCTTAAA
CCTGGGAGGCGGAGGTTGCAGTGAGCCGAGATAGTGCCACTGCACTCCAGCCTGGGTGATAGAGCAAGACTCAGTTTCAA
CAGCAACAAAACA-TTACCTCCCCTTATTGTGGCCATTGCTGTTTCTTTGTTTTTT--------TCTGAGAAGGGGAGCA
TGT--GGTGGGGAGGGG---AGGGCTCTATGTGGGGCAGGGCTGTTAAGAAGTGGAAGTTTTTGCACAGTCGTGGAGATC
AAACACCAAAGAGTGCGGCAAGGGTGATGGCAAAGAAGTGAAAGAGCTCACGAGAAAGGTCACAGATAATCACTGTGGAG
GATGAGAGGGTTCTAACCTT-TCATTCGTCAAAAGTTGAGGACCTATATGTCAGGCTCTATGCTAGCTGCCAAGGATACA
ACCATGAACAAAAACAGTCTCTGATCTCATGGAGGTTACATTTCACTGTGAGGATTCAGACAAGTAAAGATCTATATTAG
GTGATGTAAGAAGTAAAATAGGCCAGGCACAGTGGCTCACCTCTGTAATCCCAGCACTTTGGGAGGCCACGGTGGGCAGA
TCACAAGGTCAGGAGATTGAGACCATCCTGGCTAACACAGTGAAACCCCGTCTCTACTAAAGAAGTACAAAAAAAATTAG
CCAGGCATGGTGGTGGGCACCTGTAGTCCCAGCTACTGGGGAGGCTGAGGCAGGAGAATGGCATGATCCCAGAAGGCAGA
GCTTTCAGTGAGTCGAGATCACGCCACTGCACTCTAGCCTGGGCTACAGAGTGAGACTCCATCTCAAAAAAAAAGAAGTA
AAATAAATGAGGTAAATATATGGAGAGTGATTGTATGGTGGCTGTGCTCTAAATAGACTAGTCAGAGCAAATTCTTCTGA
TAAGGGAATAGGTAGGAAGCTAGTAAGTCATGCAGATAGCAGAGTAGAGGGTCATCCTTACATCATGAACAACAAATGCA
AAAATCCTGAGGCAACAGTGTGTTTTCGGTGCTTTTAACATTGAGGATATGTTTTGGGTGAGAAAAGATCACACAGTC--
CAGGTGTGGTGGCTCATGCCTGTAATCCCAGCACTTTGAGAGGCCAAGG-AGGAGCATCACTTAAGGTCAGGAGTTTAAG
ACCACCCTGGGTAACATGGTGAAACTCCGTCTCTATTAAAAATACAAAATCTAGCCAGGTGTTGTGGCATGTGCCTGTAA
TCCTAGCTACTTGGGAGGCTGAGGCAGGAGAATTGCTTGAAGCCAGGAGGCAGAGGTTGTAGTGAGCTGAGATCGTACCA
CTGCATTCCAGCCTGGGTGACAGAATGAGTCTCCATCTCAAAAAAAAAAAAAA---GAAA-----GAAAAAATCACACAG
ACAGTGACTCACACAGGTCCCTCCTTTCCAGGGCCTCAGTTTGTCACTCTGTTCAATTGGAGAAAGAGGAAATCATAACC
ACTGCTCTAATATGGGAAGAAATCGGTGCCTTGTATGAGCCAGAATAAAGAACGTATTAGATATTAGAATGAGAAGCCCT
TGTTACCCCAGGTGTCTGACCTCTTTATCCAGGACTGGGCAGTCAGTATTCCTTT-ATTCTCCCTCCTTTCTTACCCTGC
CCCTTTTTTTGTTTGCTCATCTACCTAGGATTCTACAAGCAGGAAACATCTTAGAAATTAGGGCTGGGCAGGCAGGAGCC
AGGAGAGTAGCTACAATGACTTCACCAGTACTGGCGGACATACGAGAAGAGGTGACCTGCCCTATCTGCCTGGAGCTCCT
AACAGAACCCCTGAGCATAGACTGTGGCCACAGCTTCTGCCAAGCCTGCATCACACTGAATAGCAGGGAATCAATGATTG
GTCAAGAAGGGGAAAGAAGCTGCCCTGTGTGCCAGACCAGCTACCAGCCAGGGAACCTGCGGCCTAATCGGCATCTGGCC
AACATAGTGAGACGGCTCAGAGAGGTGGTGTTGGGCCCTGGGAAGCAGCTGAAAGCAGTTCTTTGTGCAGACCATGGAGA
AAAACTGCAGCTCTTCTGTCGGGAGGATGGGAAGGTCATTTGCTGGCTTTGTGAGCGGTCTCAGGAGCATCATGGTCACC
ACACGTTCCTCGTGGAGGAGGTTGCCCAGGAGTACCAGGTGAGACCCCAGGATGGAAGGGGAGACAGAGAAACAGGGTCT
TTGGTAGGCTTTAACGTTTTATCATGCTCTGATCTAATCTCTTTGTAGTCTTTCCATTTACCTAGAGAATGAACCTGGAA
ACTGCCTCCCTGA---AGAATAGAGACTTTATCTCTTACTTACTATTCCAGATTGAGTAGATAGAGCTGCTGAGGG-AAA
AGGGGTACTTGGTTGATTGAGTGTGGAGATATGTTGGCAGTGAAGGTAAAGGAACTTATTTACTCACGTATTTATTTTGA
GAAGGCGTCTCTCTCTGTCACCCAGGCTGGAGTGCAGTGGCGTGATCTCAGCTCACTGCAACCTCTGCCTCCTGGGTTCA
AGCAATTCTCGTGCCTAGCCTCCCAAGTAGCTGGGACTACAGGTGTGCACCACCATGCCCAGCTAACTGTGTGTGTGTGT
GTGTGTGT------------------------------ATAGTGGAGATGGGGTTTTGCCATGTTGCCCAGGCTGATCTC
AAACTCTTGAGTTCAGGCAATCTGCCCACCTTAGCCTCCCAAAGTGCTGGGATTACAGGCATGAGCCACAGGTGCTTTGT
GGTCAGGCACCTTCCCAAGGAGG-ATGGAGAATCAGCCTGTTCTTGTTGGTTTTCATCTCATGTATATG----AAATGTT
TGTTGGCCCACTC--AAGTTTTCATCCTAGGTTAGGACAGGCTCCTTTTGAGGTTAGCAGAATCTCTGTGCCATTCATTC
CATGTCTGTGTACTGAGTCAACTGAAGGCTTGATCCTGTGTGATCTGATTTGTTT-CTTCCAGGAAAAGTTTCAGGAGTC
TCTAAAGAAGCTGAAGAATGAGGAGCAGGAAGCTGAGAAGCTAACAGCTTTTATCAGAGAGAAGAAGACATGCTGGAAGG
CAAGGGGGACTTTTTCTGAGGATATCCTGGGGCAGGAATCATGGCAGGTCAGAGGAGCTGAGGGCAAAGGAGTCCTTGTC
CTGTCTGTCCTCTGATGCCATGACTAGAAGAGCTTCCCTTTGCCTGGTCCTCCACTGTATTCCTTCCAAACAGGGGA-AG
GAGAGGGGAGCTAAATAGCAAACATATCAAAACTGAACCTAGGAGACAATCACATAGCAGGGGAACCATGGCTAGGGGTT
CCCCCAATTCATAATTCTGGATCTTGCTCTACAGTTTCAGTCTCTTTGGCTTTTCCGTTGCATTCGGAGTACAAATGCAA
GGGAAGATGCAGGTAAGGCTTGCGAAGAAGCCCAGATCTGAGACAG-TTAGTCACGGGCCGGTAATTTCTACCTCAGTAC
TCAAAATTAGAAGGGGAGGCTGATGCAGAGGTGAGGGAGGCTTCCTGGAATCTGAATGTCACCCAGGAATCACAGTTGAT
GTCTAGATGGCCTAGATAAAG-CAGCCCAGGGCCAGTGGTCTGGGAAGAGCTGGAGGGAGAAAAGAAGGAAAGAA-AAGG
CTACAAAGGCTTCCTCCTGCAGCATTTACCCTCCCTCTCCCTGGGAGGCCTGGCCCAGGAAAGCAGTCCTGAGCCCAACT
CCCCAGCTTTTAACAGAGGAGAACCTCAGTGTGACAGAATAGCAGCCTCTTTTTCTCCCCTGTTCCTGAAGAATCAGATG
GAGCCCGAGAGACACAGGATCCAGACAGAGTTTAATCAGCTGCGAAACATCCTAGACAGAGTGGAGCAGCGGGAGCTGAA
AAAGCTGGAACAGGAAGAGAAGAAGGGGCTACGAATTATAGAAGAGGCTGAGAATGATCTGGCCCACCAGAGCCAGTCGC
TGCGAGAGCTCATCTTGGATCTGGAGCGTCGATGTCAGGGGTCAACAATGGAGCTGCTGCAGGTAAGGCT-GTGAAGGAG
CTCAGATCTGAGAGTCAAGGAAAAGAGAAACTAACTTTCCTTCCTTTCTGGAACATCAGACAAATATCATTGCGGGGACA
AGAAGAAACATTCCTTTGGTGCTATAGTGCCTATCCCCTATTAAACTGTTTAGAGATACGGAATAAAGCGTAAGATAATT
CAGAGTCCAAATGCAAGGGAAAA---------------------------------------------------------
--------------------------------------------------------------------------------
--------------------------------------------------------------------------------
--------------------------------------------------------------------------------
-------CCCCATTTT-ATTTATAAA-AGTTGTCTGAAAGTTTCTTTGATGCTGTGGAGAAGATCTGTTGTATCCACTGA
TGTTGTTCTTTCT---------TTCTCAGTCTTG-CACTATTTACATTTCTGACTGGGTAATTCTTTCCTGCATGGGATT
CTCCTGTACCTTGTAGGATGTTCAGCAGCATCTCTGGCCTCTGCTCACTAGATGGCAGCAGCACCACCC-AGATGTGACA
ACCCCAGATGTCTTCAGACATTGCCACGATAGCCCCAGGGTGAATACAGTGCTCTCCCAATTGAGAACCACTGTTCATT-
AGGCACCTTTTGTCTCTGATGCTGTGTTGGGAATTTGCCAAGTGCTTCTTACCCAGCTTAGTCACAGGCACACTTACGCC
AAGCTAAACTCTTAGAGATGATGTACTACCAGCCCTTCTTTGTTTTCACTCTCTTCTCTAGAGCAGAATCATTTAACATA
CTCTAGTAATAGAAATTTGAACTGGTTTTGGGG-TCTGGGCTCTGGTCTATATGTGTGTAGGCCAAAGGTTACAAGGTAT
CAAGCCTAGAAAGATTTGATGGAGGGACTTGAACTCAGGTTGAAATTTTAGCAGCTGTTTTCTGCGTAGAATGAATAGTG
TGGCTGTGAATTTGAGGCATGATGTACCTTGTGATATTCTGTAACCTTTAGCGTGTAAGATATTCTTTAT------GTTT
TGTTTGCCTTCGTGCTTTCCTCTTGTTCTTTCTTTCTTGGTGGAATAATTGTTTATTTACATATTCTTGGGTCTTAGTAT
GAGAGCCATG-AGTAGCTACTTTCTGCCTAGTGCAGCTTTTTCTCATTCACTGCTTCCTGCTTTGCATCTTCATTTTATT
CTT---GCCGTTTTGTCCTCATCATTGATA-TTGTTACCCTGATACTTT-CTCCTTCACTCTTTTGTTCTGGTTCCTCAA
CACTCCTCAAACTGTAAATATTTTT-A-----------------------------------------------------
--------------------------------------------------------------------------------
--------------------------------------------------------------------------------
--------------------------------------------------------------------------------
------------AATGCAAATGAATCATCAATTCATATTGCTAGTTTAGATACTTCCACATTCATTAGTATGACTGCCCA
ATGGACATTTAAACTTGAGTCTTTTCTTTTTTTTTTTTTTTTTTTAATTATACTTTAAGTTCTAGGGTACATGTGCATAA
CGTGCAGGTTTGTTACATATGTATACTTGTGCAATGTTGGTGTGCTGCACCCATCAACTCGTCAGCACCCATCAATTCAT
CATTTATATCAGGTATAACTCCCCAGTGCAATCCCTCCCCCCTCCCCCCTCCCCATGATAAGCCCAGTGTGTGATGTTCC
CCTTCCCGAGTCCAAGTGATCTCATTGTTCAGTTCCCACCTATGAGTGAGAACATGCGGTGTTTGGTTTTCTCTTCTTGT
GATAGTTTGCTAAGAATGATGGTTTCCAGCTGCATCCATGTCCCTACAAAGGACGCAAACTCATCCTTTTTTATGGCTGC
ATAGTATTCCATGGTGTATATGTGCCACATTTTCTTAATCCAGTCTGTCACAGATGGACATTTGGGTTGATTCCAAGTCT
TTGCTATTGTGAATAGTGCCGCAATAAACATACGTGTGCATGTGTCTTTGTAGTAGAATAATTTATAATCCTTTGGGTAT
ATACCCAGTAGTGGGATGGCTGGGTCATACGGTACATCTAGTTCTAGATCCTTGAGGAATCGCCATACTGTTTTCCATAA
TGGTTGAACTAGTTTACAATCCCACCAACAGTGTAAAAGTGTTCCTATTTCTCCACATCCTCTCCAACACTTGTTGTTTC
CTGATTTTTTAATGATGGCCATTCTAACTGGTGTGAGATGGTATCTCATTGTGGTTTTGATTTGCATTTCTCTGATGGCG
AGTGATGGTGAGCATTTTTTCATGTGTCTGTTGGCTGTATGAATGTCTTCTTTTGAGAAATGTCTGTTCATATCCTTTGC
CCACTTTTTGATGGGGTTGTTTGTTTTTTTCTTGTATATTTGTTTGAGTTCTTTGTAGATTCTGGATATTAGCCCTTTGT
CAGACGAGTAGATTGCAAAAATTTTCTCCCATTCTGTAGGTTGCCTGTTCACTCTGCTGGTAGTTTCTTTTGCTGTGCAG
AAGCTCTTTAGTTTAATGAGATCCCATTTGTCAATTTTGGCTTTTCCTGCCGTTGCTTTTGGTGTTTTAGACATGAAGTC
CTTGCCCATGCCTATGTCCTGAATGGTACTACCTAGATTTTCTTCTAGGGTTTTTATGGTATTAGGTCTAACATTTAAGT
CTCTAATCCATCTTGAATTAATCTTCGTATAAGGAGTAAGGAAAGGATCCAGTTTCAGCTTTCTACTTATGGCTAGCCAA
TTTTCCCAGCACCATTTATTAAATAGGGAATCCTTTCCCCATTTCTTGTTTCTCTCAGATTTATCAAAGATCAGACGGCT
GTAGATGTGTGGTATTATTTCTGAGGACTCTGTTCTGTTCCATTGGTCTATAGCTCTGTTTTGGTACCAGTACCACGCTG
TTTTGGTTACTGTAGCCTTGTAGTATAGTTTGAAGTCAGGTAGCGTGACGCCTCCAGCTTTGTCCTTTTGACTTAGGATT
GTCTTGGCAATGCGGGCTCTTTTTTGGTTCCATATGAACTTTAAAGCAGTTTTTTCCAATTCTGTGAAGAAACTGATTGG
TAGCTTGATGGGGATGGCATTGAATCTATAGATAACCTTGGGCAGTATGGCCATTTTCACGATATTGATTCTTCCTATCC
ATGAGCATGGTATGTTCTTCCATTTGTTAGTGTCCTCTTTGATTTCACTGAGCAGTGGTTTGTAGTTCTCCTTGAAGAGG
TCCTTTACATCCCTTGTAAGTTGGATTCCTAGGTATTTTATTCTCTTTGAAGCAATTGTGAATGGAAGTTCATTCCTGAT
TTGGCTCTCTGCTTGTCTGTTACTGGTGTATAAGAATGCTTGTGATTTCTGCACATTAATTTTGTATCCTGAGACTTTGC
TGAAGTTGCTTATCAGCTTAAGGAGATTTTGGGCTGAGACGATGGGGTTTTCTAAATATACAATCATGTCATCTGCGAAC
AGGGACAATTTGACTTCTTCTTTTCCTAACTGAATACCCTTGATTTCTTTCTCTTGCCTGATTGCCCTAGCCAGAACTTC
CAACACTATGTTGAATAGGAGTGGTGAGAGAGGGCATCCCTGTCTTGTACCAGTTTTCAAAGGGAATTTTTCCAGTTTTT
GCCCATTCAGTATGATATTACCTGTGGGTTTGTCATAAATAGCTCTTATTATTTTGAGGTACGTTCCATCAATACCAAAT
TTATTGAGCGTTTTTAGCATGAAGGGCTGTTGAATTTTGTCAAAAGCCTTTTCTGCATCTATTGAGATAATCATGTGGTT
CTTGTCTTTGGTTCTGTTTATATGCTGGATTACGTTTATTGATTTGCGAATGTTGAACCAGCCTTGCATCCCAGGGATGA
AGCCCACTTGATCATGGTGGATAAGCTTTTTGATGTGCTGCTGAATCCGGTTTGCCAGTATTTTATTGAGGATTTTTGCA
TCGATGTTCATCAGGGATATTGGTCTAAAATTCTCTTTTTTTGTTGTGTCTCTGCCAGGCTTTGGTATCAGGATGATGTT
GGCCTCATAAAATGAGTTAGGGAGGATTCCCTCTTTTTCTATTGATTGGAATAGTTTCAGAAGGAATGGTGCCAGCTCCT
CCTTGTACCTCTGGTAGAATTCAGCTGTGAATCCGTCTGGTCCTGGACTTTTTTTGGTGGGCAGGCTATTAATTGTTGCC
TCAATTTCAGAGCCTGCTATTGGTCTATTCAGGGATTCAACTTCTTCCTGGTTTAGTCTTGGGAGAGTGTAAGTGTCCAG
GAAATTATCCATTTCTTCTAGATTTTCTAGTTGATTTGCGTAGAGGTGTTTATAGTATTCTCTGATGGTAGTTTGTATTT
CTGTGGGGTCGGTGGTGATATCCCCTTTATCATTTTTTATTGCATCTATTTGATTCCTCTCTCTTTTCTTCTTTATTAGT
CTTGCTAGTGGTCTGTCAATTTTGTTGATCTTTTCAAAATCCAACTCCTGGATTCATTGATTTTTTGGAGGGTTTTTTGT
GTTTCTATCTCCTTCAGTTCTGCTCTGATCTTAGTTATTTCTTGCCTTCTGCTAGCTTTTGAGTGTGTTTGCTCTTCCCT
CTCTAATTCTTTTAATTGTGATGTTAGAGTGTCAATTTTCGATCTTTCCTGCTTTCTCTTGTGGGAATTTAGTGCTATAA
ATTTCCCTCTACACACTGCTTTAAATGTGTCCCAGAGATTCTGGTATGTTGTATCTTTGTTCTCATTGGTTTCAAAGAAC
ATCTTTATTTCTGCTTTCATTTCGTTATGTACCCAGTAGTCATTCAGGAGCAGGTTGTTCAGTTTCCATGTAGTTGAGCG
GTTTTCATTGAGTTTCTTAGTCCTGAGTTCTAGTTTGATTGCACTGTGGTCTGAGAGACAGTTTGTTATAATTTCTGTTC
TTGTACATTTGCTGAGGAGTGCTTTACTTCCAATTATGTGGTCAATTTTGGAATAAGTGCGATGTGGTGCTGAGAAGAAT
GTATATTCTGTTGATTTGGGGTGGAGAGTTCTATAGATGTCTATCAGGTCTGCTTGGTGCAGAGATGAGTTCAATTCCTG
GATATCCTTGTTAACTTTCTGTCTCGTTGATCTGTCTAATGTTGACAGTGGAGTGTTGAAGTCTCCCATTATTATTGTAT
GGGAGTCTAAGTCTCTTTGTAAGTCTCCAAGGACTTGCTTTATGAATCTGGGTGCTCCTGTATTGGGTGCATATATATTT
AGGATAGTTAGCTCTTCCTGTTGAATTGATCCCTTTACCATTATGTAATGGCCTTCTTTGTCTCTTTTGATCTTTGATGG
TTTAAAGTCTATTTTATCAGAGACTAGGATTGCAACCCCTGCTTTTTTTTGTTCTCCATTTGCTTGGTAGATCTTCCTCC
ATCCCTTTATTTTGAGCCTATGTATGTCTCTGCATGTGAGATGGGTCTCCTGAATACAGCAGACTGATGGGTCTTGACGC
TTGATCCAGTTTGCCAGTCTGTGTCTTTTAATTGGAGCATTTAGTCCATTAACATTTAAGGTTAATATTGTTATGTGTGA
ACTTAATCCTGCCATTATGATATTAACTGGTTATTTTGCTCATTAGTTGATTTACATTTTGGCTTGTTTTTGCAATGGCT
GGTACCGGTTGTTCCTTTCCATGTTTAGGGCTTCCTTCAGGGTCTCTTGTAAGGCAGGCCTGGTGGTGACAAAATCTCTA
AGCATTTGCTTATCTGTAAAGGATCTTATTTCTCCTTCACTGATGAAACTTAGTTTGGCTGGATATGAAATTCTGGGTTT
AAAATTCTTTTCTTTAAGAACGTTGAATATTGGCCCCTACTCTCTTCTGGCTTGTAGAGTTTCTGCCGAGAGATCTGCTG
TTAGTCTGATGGGCTTCCCTTTGTGGGTAACCCGACCTTTCTCTCTGGCTGCCCTTAAGATTTTTTCCTTCATTTCAACT
TTGGTGAATCTGGCAATTATGTGTCTTGGAGTTGCCCTTCTGGAGGAGTATCTTTGTGGCGTTCTCTGTATTTCCTGAAT
TTGAATGTTGGCCTGCCCTACTAGGTTGGGGAAGTTCTCCTGGATGATATCCTGAAGAGTGTTTTCCAACTTGTTTCCAT
TCTCCCCCTCACTTTCAGGCACCCCAATCAGACGTAGATTTGGTCTTTTTACATAATCCCATACTTCTTGCAGGCTTTGT
TCATTTCTTTTTCTTCTTTTTTCTTTTGGTTTCTCTTCTCGCTTCATTTCATTCATTTGATCCTCAATCGCTGATAGTCT
TTCTTCCAGTTGATCGAGTCGGTTACTGAAGCTTGTGCATTTGTCACGTATTTCTCGTGTCATGGTTTTCATCTCTGTCA
TGTCGTTTATGACCTTCTCTGCATTAATTAGTCTAGCTGTCAATTCTTCCACTCTTTTTTCAAGATTTTTAGTTTCTTTG
CGCTGCGTACGTAATTCCTCCTTTAGCTCTGAGAAGTTTGATGGACTGAAGCCTTCTTCTCTCTTCTCATCAAAGTCATT
CTCTGACCAGCTTTGATCCGTTGCTGGCGATGGGCTGCGCTCCTTTGCAGGGGGAGATGCGCTCTTATTTTTTGAATTCC
CAGCTTTTCTGCCCTGCTTTTTCCCCATCTTTGTGGTTTTATCTGTCTCTGGTCTTTGATGATGGTGACGCACTGATGGG
GTTTTGGTATAGGTGTCCTTCCTGTTTGATAGTTTTCCTTCTGCCAGTCAGAACCCTCAGCTATAGGTCTGTTGGAGATT
GCTTGAGGTCCACTCCAGACCCTGTTTGCCTGGGTATCAGCAGCAGAGGTTGCAGAAGATAGAATATTGCTGAAGAGCGA
GTGTACCTGTCTGATTCTTACTTTGGAAGCTTCCTCTCAGGGGTGTACTCCACCCTGTGAGGTGTGGGGTGTCAGACTGC
CCCTAGTGGGGGATGTCTCCCAGTTAGGCTACTCAGGGGTCAGGGACCCACTTGAGCAGGCAGTCTGTCCCTTCTCAGAT
CTCAACCTCCGTGTTGGGAGATCCACTGCTCTCTTCAAAGTTGTCAGACAGAGTCGTTGGCGCCTGCACAAGTCTCTGCT
GCTTCCCCTGTTATTTTTTTAGCTGAGCCGTCCCCAGAGGCGGAGTCTACAGATACAGGCATGTTTCCTTGAGCTGCTGT
GAGCTCCACCCAGTTGGAGCTTCCCAGCGGCTTTGTTTACCTACTTAAGCCTCAGCAATGGCGGGCGCCCCTCCCCCAGC
CTCGCTGCTGCCCTGCGGTTAGATGGCCGCAGACTGCTGTGTTAGCAAGGAGGGAGGCTCCGGGGGCATGGGACCTCCCG
GCCAGGCGTGGGGTATATTCTCCTGGTGTGCCTGTTATCCTATAGCGCAGTAATGGGGTGGGAGTTACCCGATTTTCCAG
GTGTTGTGTGTCTCAGTTCCCCTGGTTAGGAAAAGGGATTCCCTTCCCCCTTGTGCTTCCCAGGTGAGGCGATGCCTCGC
CCTGGTTCAGCTCTCGCTGGTCGGGCCGCAACAGCTGACCAGCACCGATTGTCCGGCACTCACTAGTGAGATGACCCCAG
TACCTCAGTTCAAAATGCAGAAATCACCGGTCTTCTGTGTCCTTCGCGCTGGGAGTTGGAGACCTAAACTTGAGTCTTTT
CTAACAATAAATTTTCTAGAATTTTCCCATCACAGACATTCTTCTTTCTCTTTTCCATATCTGTGTGAATTGTTGCCCAT
TAAGATTTTATAGCCAAG--------------------------------------------------------------
--------------------------------------------------------------------------------
--------------------------------------------------------------------------------
--------------------------------------------------------------------------------
----------------ATAAAAGCTTCAAAATATAGACA------TAAAGCCAACATAAGAGAATTAGCCACG--AAATA
GCACATCGATTTGATCATTTCAGTTCCTCAGTACAGCCACAGTGTAAGATTGATACAATCCTGGATATTTACTGCAAATT
GACACACACAG-CACCTCTACCACGTTGTGTGTTCAAGCCAG----TTTGAGTTGTGTCTCTATGAAATGCCACCATAA-
ACAGTCCTAATACAGAGAAAATAGTTAATCTTGTGTTATATGGACCAAACTTAAGCTTTTCTTCAGGGTCACTGAGATGT
ATGGAGCAGAAGATAAAGAGACCAAATAGAAGGGAATAGGCTGATTCCATGGAAATGAGACTGGCAGTGGCAGTGATAAA
GGTGAACAACCCGTGGCTAAATGAAATTAAGTATGTGAGGTGGACTGACTTGGGCAAAGATAGGAGACCAGGGTGAATGT
ATGGTAATTATTACCTATTT-GCTTGAATTTGGTGACT-AGGTGGTTGCTAGTATGATTCAGTAGGATGAAAGGGAAACA
AGAGTTGCAGAAATAAGCTTTCTTTTAAACATCTTGTATTTGAGGTACCTGTGACTCATTTGCTGGTGTATATATTAATC
AAAATCATAAGGAAAGTGGGCTGAGCAGAAG---TACAGATTTGAGAATCATCAACATGTGTGTGTTAAAATGAAGGAAA
TGGATGAAGTCAGCAAAGGTAGGGTAGAGGGTTAGAGAA------GTTTGAGAAGCAACCATATTTAAAGCCCATGAGC-
---------AGCAACCAGAACAGAATGTAAGCTACTCAAGGATGGAAATTATGACTTCATCATCTGAGGTTCTGTAGG-C
CAGGCACAATGCCTGACAAATAATACGTGCTTTACATACATAACATTACACACGCATATGCACACACACGATGTTGTAAA
AA-TCGAGACACTGATGAGTCAGTTGAGTTATTTTTTGATGTCTTCACATGGGTTCTTAGGGACAGTGTGGCCTGAGTTT
TTATCTCTGCTCTGTGGC-TCCATGTTAGGAT-GTCTTTATGTGTGTCATGTCATTGGGTAGTGGACATGGAAGGAGAAA
TGTGGATAAGGGCATGATCTGTTACTCCTTGACTTAACCTGTCTTTTTCCTTCCTAGGATGTGAGTGATGTCACAGAAAG
GTATGTGTA-GGAGAACATGAGGTAGCTCCCCAGGATTGACAAATGATTCCTTTACCCATGAACAGTGGGAAAGGGAAGA
AGAATCAGAGTGGGGAAGATTCAAGACTGTAGTCTTGAATTGAGCATCACATGAGAGTTTTGGCATCCCCAGCTAAAGGG
GATGAACTGGCTTCTCTGGTAGGAAAATGTGGGTGACGGAAGGTCACTAGTTGGGAACAGTACTGTTATTTAGAATAAAG
AATTGCAGTATCACGCCATTGTACTCCAGCCTGGGAGACAAAGGGAGACAGACTCTACCTCAAAAAAAAAAAAAAAAAAA
ATGAATAAAGAGTTGCAGTGTCAGTGACTCCCCAAGTACCCTGTTAAGTGTACTTTTCCGTAAACCTCTGTGCCTGCTTT
CATCCCTGATTCTTAAGTTTAGAGTTACCTCAAAATACATAGGAATTTTCTTTGCCCATAAAATTTTTTTTTTTTTTTTT
TT-----------------GAGACAGAGTCACACTCTGTCACCCAGGCTGGAGTGTGGCAGTGTGATCTTGGCTCACTGC
AATTTCCTGCCCGTGAATTTTATCAGTG--ACATTCCTATCTGCATTATTTCTCAAGGTCTAAGAATTTGCTCTTGGGAC
------------TTTTTC-TTTCTCCCAGGCCTTGCTCCCTAGTAGATTTTCTTTTGTCTCAATTCCAGTAAAAACATAA
ACCCGAGCTCTTGAGGATAATAATTGAGCCCAGGAATCAAACATGTTCTCTATCGCATACTCCAGAGTCTTATC-AACAA
GGTGACATCTCAAGCTGCTTGCACACTTGGTACCTTCATGCTCCTCACAGACACATGAAATATGAAGCCTGTTGTCCCTT
CTGAAATCTGTACTCTCCATTTGGAGGTGAGGATATCTTTTCTCCAGCTGGCGGCATAACATTCCCAGAGACAGCAAATC
CTAAAATGCTGTGTTGAAGG---TTTTCTGAGAAATCCTAGGGCCTAAGCCCACAGACTCTTCTGAAGAAACCCCTTCAC
TTGATACTCTCCAAGCCCCAGCAGCAGGCCCCTGGTGTTCTGTCT-TCAACCCAGACATCTTCAGCCCCTCTGATTTTAA
ATATTTTATATCTTTTTTTAGAGGTAGCAAAAGATTTCCAAGCCATTATTTTACTGAATTGCATAACATCTCTAGGACAT
AGAAAAAGGAAAATTATAGTATTTTCTAAAAATAACAACTGAAAAACAAAATGAGACTTTAAGAAGTTAAATCTTGGCCA
GGTACAGTGACTCACACCTGTAATCCCAGCACTTTGGGAGGCTGAGGAGGGCGGATCACGAGGTCAGGAGATCGAAACCA
TCCTGGCTAACATGGTGAAACCCTATCTCTACTAAAAATACAAGAAAATTAGCCAGGCGTGGTGGCATGTGCCTGTAGTC
CCAGCTACTCGGAAGGCTGAGGCAGGAGAATTGCTTGAACCTGGGAGGTGGAGGTTGCGGTGAGCCAAGATCACGCCACT
GCACTCCATCCTGGGCGACAGAGCAAGACTCCATCTCAAAGAAAAA-GTTAAATCTTACACAAGTTTATGTAGATGGTGA
GATGATAGTTTCTAGTCTAGGTCTTCTGGCTCCAGTGCCAGGGCTGTTTGCAAAATGATGCTAAGTTTCTTCAGAAAGGA
GGATTAGAGTTCATC---------------------AGTAGGCTTGGGAGGTAA-GGGAGAC-GGG-TGGCAGAGG----
---AACCCA--TAGTCAGCAGTGTGGGAACTCAGAAGTCCTGTCCTTTCTAGGAGTGAGTTCTGGACCCTGAGGAAGCCA
GAAGCTCTCCCTACAAAGCTGAGAAGTATGTTTCGAGCCCCAGATCTGAAAAGGATGCTGCGAGTGTTTAGAGGTAAGGA
GATTCAGGGGAAAGAGTTTGGATGTGAAATTACTGTCGTGGGAAGAAATAAACAGGATCGAGGATATAGTT---------
----------------GATATTTGAGCATAGTGGCAAAGAGGGAGGTCCCAGAGGGAGGGACATAGTGTGCTGAAGAAGA
TGCAGTTTGTATTTAAGGGGAGATGAAATGGCCAGGTGACATCCTCACAGGATTCCTCACCATGCCCCTCAATCTGGTAA
GGAGAGAGAGACCAGACATGAGACAACTGGTTCTATTCAACATTATTGACTCTTTTCATCATTACAGAGCTGACAGATGT
CCAAAGCTACTGGGGTAAGTAGAAGCCATGGCCTCTT----TGGGCTGGCAAATTCTGATCTCCTTACACATGC-GCTCC
CCAGACATAGCCACACAGGTCCTAGGTGTTGATGCCTCCCCCATCCCTGCTATATAGTTCCAGTTCCTCCAACCACTTCC
TGTGTTTCCTCTTCTCAGTATAATGAGACCCATGTCCCCATTCTCATCTGCTGATGTTGTACCTTTTCCTACAGTGGACG
TGACCCTGAATCCACACACAGCTAATTTAAATCTTGTCCTGGCTAAAAACCGGAGACAGGTGAGGTTTGTGGGAGCTAAA
GTATCTGGACCTTCCTGTCTGGAAAAGCATTATGACTGTAGTGTCCTGGGCTCCCAGCACTTCTCCTCCGGAAAGCATTA
CT-GGGAGGTAGATGTGGCCAAGAAGACTGCCTGGATCCTGGGGGTATGCAGCAATTCAGTGGGACCTACATTCTCTTTC
AACCATTATGCTCAAAATCACAATGCTTACTCCAGGTATCAGCCTCAGAGAGGATACTGGGTGATTGGGTTACAGCATAA
CCATGAATATAGGGCCTATGAGGATTCTTCTCCTTCTCTACTCCTCTCCATGACAGTGCCCCCTCGCCGTGTTGGGGTTT
TCTTAGATTATGAGGCTGGCACTGTTTCCTTTTATAATGTCACAAACCATGGCTTCCCCATCTACACTTTCTCTAAATAT
TACTTTCCTACTACTCTTTGTCCATATTTTAATCCTTGCAACTGTGTAATTCCTATGACCCTGCGTCGTCCAAGCTCTTG
AATAGTCTTCTGTTCCCACCCACTTCTGATAAGTACCCTGAGGCTTATCAGCATGTGAGTCTCCCTTCTGATCTTCTGTT
TTTCTGTGTTCTCAATTCTTTTGTCATTTTTTTGGTTTT-----------TGGATTTGTTT---GAGATGGAATCTCGCT
CTGTTGCCCAGGCTGGAGTGCAGTGGCGCAATCTCAGCTCACTGCAATGTCTGCCTCCTGGGTTCAAGCGAACCTCCTGC
CTCAGCATCCCAAGTAGCTGGGATTACAGGCTCCCACCACCATGCCCAACTAATTTTTGTATTTTTTTAGAGATAGGGTT
TCACCGTGTTGGCCAGGCTGATACCGAACTCCTGACCGCAAGTGATCCACCCACCTCGATCTCCCAAA-GTGCTGGGATT
ACAGATGTGAGCCACTGTACCCAGCCAATTCTTTCGTTTTAAACATTTACTCAGTACTAGGATGCACCC-AGTGGTGAAA
GTAGGCATCTTTATCTGATGACAGGTCTTGAGGTGGATAGGGGGTGCTTTCAGTATTTTGCC-----ATTAAGCATAGTA
TTTGATATCAGCAGGTTTTTTTTTTTTT-GGTTGATGCAGGGGATCAAATTTAGGAAGTTCTGATCTGTTAATTTGCTAC
AAGTTTTTGTATAAAATGAAAAATCGTATTCTACCTATGTCTTTTCTGTAAATTATTGAGATAATTGTGTGTAATTTTTA
TTCTGTTAATGTGGCTTAGTACATTGATTTACTTCCATTTGTTATATTGGCCACAAATTGCTGAAATACACCGTTATTAT
TTGTTGTATGCAATAGTGGATTTATTTTGATAATGTATTGTTTAGATTTTGTTTTCATCTATGTTAATGAAAGAAATTGG
CCTGTATTTTTACATTCTTGTAATATCTTTGCCAGGTTCTATAAAATGCAATAATAACCAAATAAATTACTGTGTTTTTG
TATAAGTATGTATAGGATTGGGCTCTAAAGCCAAACCATTATAATGATAATTTTGGTAGCTTCAAACTCAAATTGAAGAG
A-----------GTCTTCACTACAATCTTCACTACAACCTTCGGCCTTCCTCTCTACATTTAGGAGTAGCAATAGAACAA
TAAAAA----CTATATATATCTTTCAGATAAATTGAAGTAAAAACAAAAGGATAGTGAAGAGAGAAAATCAATCCAATAC
ATATTTTTCTCTCAGAATAGAAAGAAAATGCAAAGAGAAAATATGAATAATATAAAGCACTTACAGGAAGAGGATGATTT
CTTCCAGCTTTTCCACACTCTCTTTTCCTTAGCACAGGAACAAACAGCTGGTGAGTGAGCTGCTATGACTTTGGTAGAGA
GGTGCATTATGTTTTTTGAACCAGCTATAAAAGAAATTATGAGGTACATGTGAGGGTAGAAATAAGTATCAAGGAGGAAA
ATGGCACTGGCTCTCCCATGTGGTATCCAGGAGCCACCAATGTCTATTAAGGACTTCACACATGACTAGTCTGAATTGAG
ATGTGCTCAAAGTATAAAATATATACCAGATTTCAAATACTTACTTCAAAAAATAATGTAAACTATCTCACTAATAACTT
TTCCTTTGTGTATTGCAATGATAATATGTTGGCTCTATTGGATTAAATAAAATATGTTATTC------------------
----ATTGTACCTGTT
>Saimiri_boliviensis_TRIM6
TTCGGGTTGGGTGGAGGACGCGGCTGCTGCAAGCCCTCTCGGCTCTGATCCACGCCGCAGATTCCAGGTTAGTGAGCAAA
TTCATTTTCTGGCCAGCCACCACTGTCCCTACTTGTCTGGAGAGTTTGACCCGCCCTGTAGGTCGCGTTGGGGGT---TC
ACGGGTGGAAGAGGAGCGAGGGAGACTTCTGCAGTTCTGAGTTGACTCAAGTTTGGGAAGGGAGTACAGAAGAGGCACCT
TTGCGGC------TAGGCCGTGCAAAGGGTAGTGAGAGTTAAACGTCGATTCCAGAAGCTGAAGTTATGCAGGGGAGGCA
GCTCTGGAAACTTCGCGTTAGGGAGTCGCGGCAAACCGTGC-GTCAGGCCTGGATTCGGGGTCAGCATCCCTTCCCCCC-
----------------------------------------------------ATCCCCTCCCCC-ATCTCCCGCCCGGCC
ACTCCAGGAAGTCAGCACCATTTATC----------CTCCAACCCAGGCGGCCCCTGGGAGGAGTC-TCCCAGA--GAGT
TGGGAGATGAGCCTTCCGCTGTCTCTAGACCTCTGGGTCTGTCTGTTCAAAGGCCAAAGGCTGGCGGAGGAGGGAGTCCC
CGCCTTCCCCGCACCGGA-----GCGCGAACATGCGTGGTTGAGTTTAGGTAAAAGACGAGTGAGCGCGCTCTGTTCCTT
AAAATTAGTTTAAGACGCCTTGGATTGCTCTGAAGAACTTTGGCCACCTGATACTGCTTACATCTGGAATTTGTCTGGCT
TCTCGTTCCGC-AGGTGTGCCAGTCGGAGAGGGATGTCTACCGTTCTGTTGACTGGCTCTTATTGTCACTTCTGGCAGAG
GTGACAGAGCAGTGAAAGAGATA-GGTCCTTTCCCTTTCGGAACTCATTATATAGATAGTTTTATCTTTATTT----TTC
TTCCTCACTGCAGGCGAGCCCACTAAAGTTAAAGACATTTTATTT------AATCATTCAACAGAGACAGAAATGTGTGG
TTAGCAGCATAGTTGCTGCAGCCAGACTG-ATGTGTTCAAATCCTGATTCTGACAGACACTGGCTGTGTGCCCAAAGACT
ATAAACCTGACTTATTTGAGCTTTGGTTTTTTTCCATTTATAAAGCGAACGGAGTAATATGTATATCCTA--AAGTTTTG
GTGAGGATT-CAGTGAGACAGATTTAAACACGTAGAAGGCTGCCTGACG--ATGTTGAAATTATGGTCATTATTACTGGC
AAACTCCATGCCTAGCTTTAAAAAAA-TGCCCAATCAAAACAATTTTTAAATTACAGGTTTCTTAAATACAGGGAGTAGA
AATGCTTTTGAAGTGGAAATTAATTTTTTT-----TTGAAAC-CATA---TTCCAATTCAAATATTTATTGAGTCCTATC
TGTT-GATAGTCAATTCCAGATAACAGGTTAAATATAACCCTACATAAAGATTTTTAAAGG-TGTTATTCCTAAAGTGCA
AGAACTCATGCCCAACCCACTTATAAATGCAACTGCCACGCATTTTATTCCACTTTCACCAGAGCTCCCTGCTGGTGGAC
AGGCCTGCCCTGTCA----------ACAGCCTCCAGCCTACACCAGCCCCGGTATCCCCTGCTCAGTCACTGATTGTTAT
TTTGAAAGCCATTTTGATAT-GATGTGAGCTTCCACTCTAGTAGATGCTTCATATCTAAATAGAAAGCCATTCTCTGTCC
CCCTCCCTCTTCTAGCTGTTTTGTGCCTTAAATTGTGTCCACTTTTGGGAAAGAGGGTCCTTTCTCTAGGGCAGTGCTTC
TGAAGCCTTAATGTGCATAAGAATCACCTAGAGAACTT----ATTAAAGTGCAGATTCTGAATCATTCCAGGAAAGAC--
AGATTCTTCGTAAAGAACCCCCAGTG---------TTGCTGGTTAGCAGACCTTCTTTTCTGGCATCTGGTTCTGATTTA
ATTGGTCCCACCTGGTCATGAATCTGGGCTCTTTCTACTGCTAATTTGATTCACTGGGCTCTGGGACTGCGGGCTCTCCT
GGTCTGCACTCCTCACAGTCAGAATGC---CTTCTCTCA-----------CCACTCTGGAGACTTGGTCTCAGTTGGAAA
CTGGCAGCCTCCCATGTCTCCCTTGGGCTGCACTCAGCTGCAGTGGGCAGTAAGGGCT-GCTGGTGTGTGGGCAAGGGTC
ACTCAAATCTAATCTAAATGTATGCTTCCCTCCTTCACAATT-CTTTCCCAAGCTTCAACTTTCACAAGAGACTTCAACT
CTCACA--TCTTTTTTCTGCTCAAGAATTTTTCTCT----AAAGCAGAGTAATATTATGAGATGAATATTTAAAGCAGCG
TATTGCATAGAAAAAAA---GACAT--ATAATC--------AAATAGAAATAGAATGAAGCCACATAGGTAATTTTACAT
ATTCAAGTAGCCTCATTAAAAA-TAAGCAGGCAAAATTCATTTTAATATATTTTATTTAATCCAGCATATGCAAAATCCT
GTTAGGATATGATATGTTCAATATAAA--AATTATTAATAAGATACTTTAATTTTTTTAAACTAAATCTTCAAAATCCAG
TGTGTATTATGTACTTAAAACATCTCATTTCTGAGTAGCCACACTTCAAATGCTCAGTAGTCCCATGTGGCTCCATGTTT
GACAGCACAGTTCCATTATGCTTTGAAGATAAGAAACCAAGCCTTTAATTTTTCTTGTATTTTTTT-GTTCCTGTCAGGC
TCATTGAGTTATAATTTATATCTAGTAAGTTACAAATTTTAAGCATAACGTACAATTCTGTGAGTTTTCG--GTTGTAGT
CAGTTGTGTAACCACCACCG------------TAATCATGATATATAAAGGGTATTTCCA---------TCATCCTTCAA
ATTTCCTTATGCCCTTTGCAGTTCATCTTCTTCTCCCACTCCTGGGCCCTGGCTTCCACTGATGTGCTTTCAAATACTAT
AGCTTTCTCTTTTCTAGGATTTCATATAAATAGCATCATACAGTAACTTAAATTTGATGTCTGGGTTCTTCCACTTTGGA
TAATGCTTTTGAGATTTATCTTGT---ATGTATT-----AGCAGT----TTGTGTCATAATAAGCCATTGTATGGATATA
GCACAGTCTGTTCATTTACCAGTTAGTGATCTCATGGATTCTTTCCAGTTTGGAGCTCTTACTACATTCCATTTATGAGG
CAGTAATTCTCC---AAGAGAATTGGGTGT-ACTAAGTACAGTTTTGTCTGAAATGAAAGTGTGCATGTGTTTGTTGAGG
AAGATGGATTAGAATTGGACTTTCAATTAAAATATATCAAGCTGAGCATGGTGGCTTACACCTATAATCCCAGCGTTTTA
GGAGGCTGAGGCGGGCAGATCTCGAGGTCAAAATATCAAGACCATCCTGGCCAACATGGTGAAACCCTGTCTCTACTAAA
AATACAAAAATTAGCTGAGTGTGGTGGCACATGCCTGTAGACCCAGCTACTCGGAAGGCTGAGGCAGGAACATCACTTGA
ACCCGAGAGGCCAAGGTTGCAGTGAACCAAGATCATGCCACTGAACTCCAGCCTAGAGACAGAGCAGGACTTGGTCTGAA
AAATAATAATAGTAATATAATATCAACACAATTATT--------------------------------------------
--------------------------------------------------------------------------------
--------------------------------------------------------------------------------
--------------------------------------------------------------------------------
-----------------------------------------------------TTTTAACAGTAACAGTTTCATAAGACA
GCACATTTATTTCTATACTCCAGTGCCAACATCAAGGCCAACTGTAAGCTCAGCAG---TAAGTTGTAATTTTCAATCCA
TTATTAAGTTAATTGATTATTTCCTGTGTTAGTTGCCGTGCTAAGGTCTAGAGCACCTGGAAGATAAAGTGAG-------
--------------------------ACTGGGTGTCTGCCCTCATAATGCT---TTATCAAAGGCAAGAGAACCTTATAG
TGCAATGTGCTAAGTGAGATGATATGGGTATGGTAGGCAATATTGACAAAGGAAATAATAATGCAGTTCTCATAGATGTG
ATTAATTCAGTTAAAATG--TCTCAGA-TGATAGGTAAATACATCTGTCATATGAATTGGTACTGCCAGTTAGATGTACA
GAGTTCATTAATTTGTTAAAAATTATATTTTGCACACTTTTTGGAGATGAGGAATATATAAAGGAGTAATAAGAGCTCCA
GCTCTGTAGCCTGTGGATCTGCATTCAAAACCGGCCCC-ACCACTTGAAGGATCTACT-AAATCTCAG------CAACTA
TGAAATGAGATTTAAGGGACATTCATAATGT-----TGTTATATGGAATTATTGAGTTGTTCCATACAAAATAATTAAAT
TTTTGCTGAGTACATAATGG----TCTGTAAATATTTGCTATGAGCATTGCTGCTACTAAGCACGGCAAAGCTGAAGACC
CAGGCCAATACTTGCAGGAGCACCGTAGAACACTAGATGGCAGCACCGAGGACCTGTTTTCAGCTCACTGGATCCTCC-A
GCGGGGCCCCTAGGAGGCTTATGCTTATGTCCCATGACCTTTTCTTACCCTTATCTGAGACATTTTCTCAGGCCCGTTCT
TCTAGAGAGAGTGTTGTTATTAAGAGGCAATTTGATACACTTTCTAAATCTATCAGGCCCTCAAGATGGGGGTAAATTGG
TACAATTTACAGGACCT-GTGTTTAGGCCCACACAGACCATGTTTTTT-ACGTCAGTATACATTTGTTTTTGCTAGGAAA
CCAGCCAAAGACAAATTAGAGAATTCCGCCTGCTCCCTACCTACTGTGGCCCGTCCAGTACAACACGGTCACACACGGGA
CCATGGCCAGAGCACCTTCAAATAGGCAGTGTTAGCTGGCTTTTCTTTGGTGTCCCAAACACAACTCCAGGTAGAAAAGC
AGAACAGATGTCCCCCAATGAAAATAATTCAACGCTGGAAACCGTTTTTAAAAATTTCCAAAGCGTATTCTCGGTGTGAT
TTTGAATAATGGTCATGTAATTTATCAACGGAACTCTTCCGAGAAAAATGAATAGAGAATAAAGATAGTATTTCTCAATG
AAGATATAAGGCCTCAACTACCTTACCAGCCACCTCTCCTTACATATGGGCCCCCTTGGGATCCTGTTGAAGTTTAAGAC
AGGCCCTGGCAAAATCCCATCATCAAATAGGATCTCTCCCGTTTCCATACTTCCAAAACACTTGGTCCATGCCTGACCTT
TACAGCCTTTACAACTGACTGTCTTTGGTTAAAGTTATGAGTTTGTGGGCAAAGCTCTGAACTGGGACCCTGGAAAGGTT
AGATTATGCCAATTCTACAACTTA-CAAGATGCATGATTTTGTA--GTCACTTAATGTTTCTTCTTATTGAAGAATTGAG
AATACTCTTATTTATGCAGAGTTGTCCCATGAAGGATAGAGAAAGCAGGAGGATGTGATTTCTAAATCACAACTGGTGAC
AGAATCATTAGTTGTTAAAAATATTACCACCCCCCAGGCTGGACACAGTGGATTATGCCTGTAATCCCAGCACTTTGGGA
GGACGAAGTAGATGGATCACTTGAGGTCAGAAGTTTGAGACCAGCATGGCCAACATGGTGAAACCCTGTTTCTACCTAAA
ATGCAAACATTAGCTGGGTTTGGTGGCACACATCTGTAATCCCAGCTACTCTGGAGGCTGAGGCACGAGAATTGCTTGAA
CCTGGGAGGCAGAGTTTGCAGTGAGCTGAGATCATACCACTGTACTCCAGCCTGGGCA--ATAGCAAGACTCAGTCTCAA
CAACAACAAAAAA-TGACCTCCCCTTATTGTGGCCATTGCTGTTTCTTTGTTTTTTGTTTTTTTTCTGAGAAGGGGAGCC
TCTTGGGT---------GAGAGGGCTCTATGTGGAGCAGGGCTGTTAAGAGGTGGAAGTGTTTGCACAGTTTTGGAGATC
AGATACCAGAGAGTAATGCCAGAGTGATGGTAAAGAGGTGAAAGAGCTCATGAGAAAAGTCACAGATAATCATCATTGAG
GATGAGAGGGTTCTGACTTT-TCATTCATCAAAAGGTGAGGACCTATATGTCAGGCTCTGTGCTAGCTGCCAAAGATGCA
ACCATGAACAAAAACAGTCTCTGATCTCATGGGGCTTACATATCATTGAGAGGATTCAG-GAAGTAAAGATCTATGTT--
--TGTGTAAGAAGTAAAATA------------------------------------------------------------
--------------------------------------------------------------------------------
--------------------------------------------------------------------------------
--------------------------------------------------------------------------------
------ACGAGGCACGTATGTGGAGAGTGACTGTATGGTGGCTATGCTTTAAGTAGACTCCTCAGAGCAGACCCTTCTGA
TAAGGGAATAGTTAAGAAGCTAGTAAGTCATGCAGATAGCAGAGTAAAGGGTCATCCTTACATCATGAACAGCAAAGGCA
AAAATTCTGAGGCAGCAGTGTGTTTGGGGCACTTTTAACATTGAGGATATGTTTTGGGTGAGAAAAGGTCACATGGGC--
CAGGCATGGTGGCTCATGCCTGTAATCCCAGCATTTTGAGAGACCAAAGCAGGCGGATCGCTTAAGGTCAGAAGTTCAAG
ACCAGTCTGGCTAACATGGTGAAACTCTGTCTCTACTAAAAATACAAAAATTAGCTGGGTGTGGTAGCATGTGCCTGTAA
TTCCAGCTACTCGGGAGGCTGAGGCA---GAATTGCTTGAACTCTGGAGGCAGAGGTTGTAGTGAGCTGAGATCACACCA
CTGCATTCCAGCCTAGGTGACTGAATGGGTCTCCTTCTCAAATAAAA---------GAAAAAA--GAAAAGGTCACACAG
ACAGTGACTTACACAGGCCCCTCCTTCCCAGGACTTCAGTTTGTCACTCCATTCAATAGGAGCAAGA---AATCATAACC
ACTGCTCTCACACGGGAAGAAATTGATGTCTTGTGTGAGCTAGGATAAAGAACGTGTTGGCAACTAGAATGAGAAGCCCT
TGTTACCCCAGATGTCTGACCTCTTTGTCCAAGACTGGACAGTCAGTATCCCTT-CTTTCTCCCTGCTTTCTTACCATGA
CCCTTTTTT-GTTTGCTTATCTACCTAGGATTCTACAAGCAAGAGATATCTTAGAAATCAGGGCTGGGCAGGCAGGAGCC
AGGAAAGGGGCCACAATGACTTCAACAGTACTGGTGGACATACAAGAAGAGGTGACCTGCCCCATCTGCCTGGAGCTCCT
GACGGAACCCCTGAGCTTAGACTGTGGCCACAGCTTCTGCCAAGCCTGCATCACACCCAATAGCAGAGAATCAGGGATTG
GTCAAGAAGGGGAAAGAAGCTGCCCTGTGTGCCAGACCAGCTACCAGCTTGGGAACCTGCGGCCTAACCGACACCTGGCC
AACATAGCGGGGAGGCTCAGAGAGGTGGTGCTGGGCGCTGGGAAGCAGCCGAAAGCAGTTCTTTGTGCAGACCATGGAGA
AAAGCTGCAGCTCTTCTGTAAGGATGATGGGAAGGTCATTTGCTGGCTTTGTGAACGGTCTGAGGAGCACCGTGGTCACC
ACACGTTCCTCATGGAGGAGGTTGCCCAGGAGTACCAGGTGGGACCCCAGGGTGGAGGGGGAGATGGAGAAACAGGTTCT
TTGGTAGATTTTATCATTTCGTCATGCTCTGATCTAATT-CTTTATAGTCCTTTCATTTACCTAGAGAAGGAACCTGGAA
GCTCCCTCCCTGATTAAGAGTAGAGACTTTATCTCTTACTTGCTATACCAGATTGAGTAGACAGAGCTGCTGGGGGAAAA
GCGGGTACTTGGTTGATTGAGTATGGAGACATGTTGGTAGTGAAGGTAAAGAAATTTATTTACCTATGTATTTATTTTGA
GACGGAGTCTCGCTCTGTCACCCAGGCTGGAGTGCAGTGGCGCAATCTTGGCTCACTGCAACCTCTGCCTCCCAGGTTCA
AGCAGTTCTCATGCCCAGCTTCCCGAGTATCTGGGGCTACAGGTGTGCACCACTGTGCCCAGCAAATTGTGTGTGTGTGT
GTGTGTGTGTGTGTGTGTGTGT----------------TTAGTAGAGGTAGCGTTTTGCCATGTTGCCCAGGCTGGTCTC
AAACTTCTGAGCTCAGGCAATCTACCTGCCTGAGTCTCTCAAAGTGCTGGGATTACAGGCATAAGCCACAGGTGTTTTGT
GGTCAGGCACCTTCCCAAGGAGG-ATGGAGAATCAGCCTATCCCTATTGGTTTTCATCCCCTGTATATA----AAAGATA
TGTTGGCCTTCTCTCAAGTTTTCATCCTAGGTTAGGAAAGGCTTCTTTTGAGGTTAGCAGAATCTCTGTCCTATTCATTC
CGTGTCAGGCTACTGAGTCACCTGAAGGCTTGATCCTGCTGAACGTGATTTGTTT-CTTGCAGGAGAAGTTTCAGGAGTC
TCTGAAGAAGCTGAAGAAAGAACAGCAAGAAGCTGAGAAGCTAACAGCTTTTATCAGAGAGAAGAGGATGACCTGGAAGG
CAAGGAGGACTTTTTCTGAGGACATCCTGGGGCACGAATCGGGGCAGGTCATAGGAGCTGAAGGCAAAGGAGTCCTGGTC
CTGCCTGTCCTCTGATACCATGACTAGAAGAGCTTTCTTTTGCCTGGTCTTCCGCTGTATTCCTTCCAAACAGGGGG-AG
GAGAGGGGAGCTAAATAGCAAACATATCGAAACTGAACC---GAGACAATCACATAGCAGAGGACCCATGGTTAGGGGTT
GCCC-AATTCATAATTCTGGATCTTGCTCTACAGTTTCAGTCTCTTTGGCTT-------------------------CCT
GGGAAT-----------------------------------GACAGGTTACTCACAGGCCAGTAATTTCTTCCTCAGTAC
TCAAAATT---------------------GGTGAGGGAGGCTTCCTGGAATCTAGACCTCACCCAGGAATCACAGTTGAT
ATCTAGAAGGCCTAGATAAAG-CATCCTGGGGGTAATGGTATGGGCAGAGCTGAAGGGAGAAAAGAAGGAAAAAA-CAGC
CTGCATAGGCTTTTCCCTGCAGCATTTACCCTCCCTCTCCCAGAGAG-CCTGGCCTAGGAAAGCAGTCTTGAATGCAACT
CCCCCACTTTTTATAGGGGAGACCCTCAGTGCAACAGACTAGCAGCCTCTTTTTCTTCCCTGTTCCTGAAGAATCAGATG
GAGCCTGAGAGATGCCGGATCCAGACAGAGTTTAATCAGCTGCGAAACATCCTAGACAGAGCGGAGCAGCGGGAGCTGAA
AAAGCTGGAGGAGGAAGAGAGGAAAGGGCTGTGTATTATAGAAGAGGCTGAGAATGACCTGGTCCACCAGAGCCAGTCGC
TGAGAGAGCTCATCTCGGATCTGGAGCGTCGATGTCAGGGGTCAACAATGGAGCTGCTGCAGGTAAGGCTTGGGAAGGAG
CCCAGATCAGAGACTCAAGGAAAAGAGAAACTAACTTT-CTTCCTTTCTGGGGCATCAGACTACCATCACTGCGGGGACA
AGAAAAAACATTCCTTTGGCACTATAGTGCCTATTTCCTATTAAAATATTTAGAGGTGTAGAGCAAAGCATAAGATAATT
CAGAGTACAGATGCAAGGGAAAATCCCCCCCTCCTTTTTTTT-------------GAGATGGAGTCTTGTTTGCTGAAGT
GCAGTGGCACAATCTCAGCTCACTGCAACCTCTACCTCCTGAGTTCAAGCGATTCTCTTGCCTCAGCCTCCCAAGTAGCC
GGGATTACAGCCACCCGCCACCACGCCCAGCTAATTTTTGTAT-------------AGGGTTTTACCATGTTGTACAGGC
TGCTCTTGAACTTCCGATCTTAACTGATCTACTCGCCTCGGCCTCCTAAAGTGCTGGGATTACAGGCAGGAGCCACCGCT
CCTGGCCTCCCACGTTTATTTATAAAGGGTGGTCTGAAAGTTTATTTGATGCTGTGGAGAAGATCTGTTGCATCCAGTGA
TGTT---CTTTATGTTCTTTCTTTCTGAGTCTTGGCACAATTTACATTTCTGGCTGGATAATTCTTTGCTGCCAGGCGGT
CTCCTGTACACTGTCGAAAACTTAGCAGCATCTCTGGCCTCTGCCCACTAGATGTCAGCAGCACCACCCCAGATATGACA
GCCCCAAATTTCTTCAGACATTGCCATGATAGCTCCAGGGGGAACACAGTGCTGTCCCAGTTGAGAACCACTGTTTTTT-
AGGCATCTCTTGTCTCTGATGCTGTATTGGGAATTCGTCAAGTGCTTCTTACCCAGCTTAGTTACAGGCAAACTTATGCT
AAACTGAATTCTTAGACATGATGTATTAGCAGCCTTTCTTTGTTTTCAGTCTCTTCTATAAAGTGAAATCATTTAAGGTA
CTGTAGTAATAGATATTTGAACAAGTGTCTGAGGTCTGGGCTCTGGTCTGTATGTATGCAGGTTGAAGATTACAGGGTAT
CAAGCCTAGAGAGATTGGATGGAGGGACTTGAACTGAGGTTGAAGTTCTAGCAGCTGTTTTCTGCATAGAATGAATAGCA
TGGCTGTGAATTTGAGGCTCGAGCTACCTTGTGATGTTCTGTAACCTCCAGAGTGTAAGACAGTCTTT--------GTTT
TATTTGCCCTCGTGCTTTCCTCTTGCTCTTTGTTTGTTGATGGAATAATTATTCATTTACATATTCTTGGGCCCTAGTAT
TAGAGCCATGTGGTAGATACTTTCTACCTATTAGAGCTTTTTCTCACTCACTGCCTTCTGCGTTGCATCTTCATTTTACT
CTC---GCCTTTTTGTCTTCCTCATTGATA-GTGTTACC-TGATACTTTTCTCCTTCACTCTTTTGTTCTGGCTCCTCAA
CACTACTCAAACTGTGAATATTTTTTAGGCTGGGTGCAGTGGCTCATCCCTGTAATCCCAGCGCTTTAGGAGGCTGGGGC
AGGTGGATCGCAAAGTCAGAAGATCGAGACCACCCTGGCCAACACTGTGAAACCCTGTCTCTACTAAAAATACAAAAATA
ATTAGCCAGGCACGGTCATGTATGCCGGTAATCCCAGCTACTCAGAAGGTTGAGGCAGGAGAATCTCTTGAACCCAGGAG
GCAGAGGTTGCAGGGAGCCGAGATCACCCCACTGCACTTCAGCCTGGGTGACAGAGCGAGACTCTGTCTCAATT---AAA
AAAAAAAAAATTAATGCAAATGAATCATCAATTCATGTTGCTAGTTTAGATACTTCCACATTCATTAGTATGACTGCCCA
ATACACATTTAAACTTGAGT------------------------------------------------------------
--------------------------------------------------------------------------------
--------------------------------------------------------------------------------
--------------------------------------------------------------------------------
--------------------------------------------------------------------------------
--------------------------------------------------------------------------------
--------------------------------------------------------------------------------
--------------------------------------------------------------------------------
--------------------------------------------------------------------------------
--------------------------------------------------------------------------------
--------------------------------------------------------------------------------
--------------------------------------------------------------------------------
--------------------------------------------------------------------------------
--------------------------------------------------------------------------------
--------------------------------------------------------------------------------
--------------------------------------------------------------------------------
--------------------------------------------------------------------------------
--------------------------------------------------------------------------------
--------------------------------------------------------------------------------
--------------------------------------------------------------------------------
--------------------------------------------------------------------------------
--------------------------------------------------------------------------------
--------------------------------------------------------------------------------
--------------------------------------------------------------------------------
--------------------------------------------------------------------------------
--------------------------------------------------------------------------------
--------------------------------------------------------------------------------
--------------------------------------------------------------------------------
--------------------------------------------------------------------------------
--------------------------------------------------------------------------------
--------------------------------------------------------------------------------
--------------------------------------------------------------------------------
--------------------------------------------------------------------------------
--------------------------------------------------------------------------------
--------------------------------------------------------------------------------
--------------------------------------------------------------------------------
--------------------------------------------------------------------------------
--------------------------------------------------------------------------------
--------------------------------------------------------------------------------
--------------------------------------------------------------------------------
--------------------------------------------------------------------------------
--------------------------------------------------------------------------------
--------------------------------------------------------------------------------
--------------------------------------------------------------------------------
--------------------------------------------------------------------------------
--------------------------------------------------------------------------------
--------------------------------------------------------------------------------
--------------------------------------------------------------------------------
--------------------------------------------------------------------------------
--------------------------------------------------------------------------------
--------------------------------------------------------------------------------
--------------------------------------------------------------------------------
--------------------------------------------------------------------------------
--------------------------------------------------------------------------------
--------------------------------------------------------------------------------
--------------------------------------------------------------------------------
--------------------------------------------------------------------------------
--------------------------------------------------------------------------------
--------------------------------------------------------------------------------
--------------------------------------------------------------------------------
--------------------------------------------------------------------------------
--------------------------------------------------------------------------------
--------------------------------------------------------------------------------
--------------------------------------------------------------------------------
--------------------------------------------------------------------------------
--------------------------------------------------------------------------------
--------------------------------------------------------------------------------
--------------------------------------------------------------------------------
--------------------------------------------------------------------------------
--------------------------------------------------------------------------------
--------------------------------------------------------------------------------
--------------------------------------------------------------------------------
--------------------------------------------------------------------------------
--------------------------------------------------------------------------------
--------------------------------------------------------------------------------
--------------------------------------------------------------------------------
---------------------------------------------------------------------------CTTTT
CTAACAATACATTTCCTGGAATTTTCCCATCGTAGACATTCTTCCTTCTCTTTTCCATATCTGTGTGAATTGCTGCCCAT
TAAGGTTTTATAGCCAAG--------------------------------------------------------------
--------------------------------------------------------------------------------
--------------------------------------------------------------------------------
--------------------------------------------------------------------------------
----------------ATAAAAGCTTCAACATATGGACACTGACATAAAGCCAGAATAAGAGAAGTCGCCGCG--AAATG
ACACATTGATTTCCTCATTTCAGTTCCTCAGTATAGCCATAATGTTAGATGGATACGGTCCTGGGTGATTACTGCAGACT
GACACACACACACACCTCCGCCATGCTCTTTGTTCAAGGTAG----TTTGAGTTGTGTCTCTATGAAATGCCACCATAAT
ACAGCCCTACGACAGATAAAATAGTTAATCCTGTGTTCTATGGACCAAAATTAGGCTTTTCTTTGGGGTCAGTGAGATGT
ATGGAGCAGGAAATAAAAGAACCAAATGGAAGGGAATAGGCCAATTCCATTGAAATGAGACCGGCAGTGGCAGTGATAAA
GGTGAACAGCTGTTGGCTAAATGAAATTAAGGGTGTGAAGTCGACTGACTGGGGCAAAGATAGGATGCCAGGGTAAATAT
GTGGTAGTTACTACCTATTTTATTTAAATTTGGTGACT-AAGGG-TTACTAGTATGATTCACTAGGGTAGAAGGGAGACA
AGAGTTTCAGGAATGATCTGTATTTTAAACATCTTGCATTTAAGGTGCCTGTGACTCATTTGCTGGTCTAGATATTAATC
AAAATCATAAGAAAAGAGAGCTGAGCAGAAG---CCCAGATTTGAGAATCATCACCATGTGTGTGTTAAAATGAAGGAAA
TGGATGAAGTCAGCAAAGGTAGGGTAGAGGGTTAGAGAAGGTGAAGTTTGAGAAACAACCATATTTAAAACCCATGAGC-
TTTATCTTCAGCAAGCAGAACAGAATGTAAGCTTCTCAAGGATGGAAATTATGACTTCGTCATATGAGGGTCTCTAGGGC
CAGGCACAATGCCTGACAAATAATACATGCTATACGTACATTACATTACACACACATATGCACACACACAGTGTTGTAAA
AAATCAAGACACTGATGAATTAATTGAGTTATATTTTGGTGTCTTCACATGGGTTCTTAGGGACAGTCTCCCCTGGGTTT
TTATCTCTACTTTGTGGCCTCCACATTAAGATTATCTTTATTTCTATCATTTCAGGGGGTGGTGGAAATGGAAGGAGAAA
CGCGAATAAGGGCATGACCTGTTACTCCTTGACTTAACCTGTCTTTTTCCT-CCTAGGATGCGAGAGATGTCACAGAAAG
GTATGTGTA-GGAGAACATGAGGTAGTTCCCTTGGACTGACAAATGATTCCTTTAACCATGATCAGTGGGAAAGCAAAAA
AGAATCAGAGTAGGGAAGATTCAAGACTGTGGTCTTGAATTGTGCATCACATGAGAGTTTTGGCATCCTCAAATAAAGGG
AATGAACTGGCTTCTATGGTAGGAAAATGTGGGTGATGGGAGGTCACCAGCTGGGGACAGTACTGCTA------------
--------------------------------------------------------------------------------
--GAGTCAAGAGCTGCAGTATCAGTGACTCTCCAAGCACCCACTTAAGTGTACTGTTCCATAAACCTCTGTGCATCCTTT
CATCCCTGATTCTTAACTTTATAGTTACTCAAAAATACACAGGAATTTTCTTTGCCCATAAATTGTTTATTT---ATTTT
TTATTTTTTATTTTTTT--GAGGCAGAGTCT-------------GGGC--------------------------------
-----------------------------------------------------------------ATTTGCTCTTGGGAT
ATCTGCCGTAAGTTTTTC-TTTCTCCCAGCCCTTGCTCCCTAGCAGATTTTCTTTTGTCTCAATTCCAGTAAAAACATAA
ACCTGAGCTCTTGAAAATAATAATTTAGCCCAGGAGCCAAACATGTTCTCTGTCACATACTCCAGAGTCTCATCCGACAA
GGTGACATCTCAAGTTGCTCGCTCACTTGGTATCTTCATGCTTCTCACAGACACATGAAATACAAAGCCTATTGTCCCTT
CTGAAATCTGCATTCTCCATTTGGAGGTGAGGACATCTTTTCTCCAGCTGGCAGCATAACATTCCCAGAGACAGCAAATT
CTAAAATGCTGTTTTGAAGG---TTTTTTGAGAAATCCTAAGGCCTAAGCCCACAGACTCTTCTGAATAAAACTCTTCAC
T-------CTCAGAGCCCCAGCAACAGGCTCCTGGTGTTCTGCCTGTCAGCCCAGACATCTTCAGCCCCTCTGACTTAAA
ATATTTTATATCTTTTTTTAGAGGTAGCAAAAGATTTCCCAGCTATTATTTTACTGAATTGCATAACATCTCTAGAGCAT
ACAGAAAGGAAAATTATTTTATTTTCTAAAAACAACAACGGAAAATAAAAATGAGGCTTTATGAA---------------
--------------------------------------------------------------------------------
--------------------------------------------------------------------------------
--------------------------------------------------------------------------------
-----------------------------------------------GTTAAATCTTACAAAAGTTTATGTAGATGGGGA
GATGATAGTTTCTAGTCTAGGTCTCCTGGCTCCAGTGCCAGGGCTGTTTGTAGAACGATGCTATGTTTCTTCCAAAAGGA
GGATTGAAGTTCATC---------------------TGTAGGCTTGGGAGGTAAAGAGAGACAGGGGTTG-ACAGGTGCT
GCAGTCCCACACAGTCAGCAGTGTGGGAATTCAGAAGTCCTCTCCTTTCTAGGAGTGAGTTCTGGACCCTGAGGAAGCCA
GAAGCTCTCCCTACAAGGCTGAGAAGTATGTTTCGAGCCCCAGATCTGAAAAAGATGCTGCGAATGTTTAGAGGTAAGGA
GATTCAGGGAAAAGAGTTTGGATGTGGAGTTACTGTTGTGGGAAGAAATAAACAGCATAGAGGATATGGTCTACTTAGAG
AAATAAACAGCAAAAAGGTATTTGAGCAGAGTGGCAAAGAGGGAGGTCCCAGCGGGAGAGACATAGTGTGCTGAAGAAGA
TGTAGTTTGTATTTAAGGGGAGATGAAATGGCCAGG-GACATCCTCACAGCATTCCTCACCATTCCTCTCAGTTTAGTAA
GGAGAGAGATGCCAGATATGAGACAATTGGTCCTTTTCAACATTATTAACTCTTTTTGTCATTACAGAGCTGACAGATGT
CCAAAGTTACTGGGGTAAGTAGAATCGGCGGCCTCTTGCTGTGGGCTGGCACATTCTGATCT---TTCACATGCTCCTCC
CCAGTCATATCCACCCAGGTCCTAGATGTTGATGCCTGCCCCATCCCCACCAGATAGTTCCAGTTCCTCCAACCACTTCC
TGTGTTTCCACTTCTCAGCTTAATGAGACCCATGTCCCCATTCTCATCTGCTGATGTTGTACCTTTTCCTACAGTGGACG
TGACTCTGAATCCGCACACAGCTAATTTAAATCTTGTCCTGGCTAAAAACCTTAGACAGGTGAGGTTTGTGGGAGCTAAA
GTATCTGGACCTTCCTGTCTGGAAAAGCATCATGACTGTAGTGTCCTGGGCTCCCAGCACTTCTCCTCTGGAAAGCATTA
CT-GGGAGGTAGATGTGGCTAAGAAGACTGCCTGGATCCTGGGAGTATGCAGCAATTCAGTGATACCTGCATTCTCTTTC
AACCAGTATGCTAAAAATCACACTACTTATTCCAGATACCAGCCTCAGAGTGGATACTGGGTGATTGGGTTACAGCATAA
ACATGAATATAGGGCCTATGAGGATTCTTCCCCTTCCCTGCTCCTCTCCATGACAGTGCCCCCTCGCCGTGTTGGGGTTT
TCTTAGATTATGAGGCTGGCACTGTCTCCTTTTATAATGTCACAAACAATGGCTTCCCCATCTACACTTTCTCTAAATAT
TACTTTCCCACAGCTCTTTGTCCGTATTTTAATCCTTGCAACTGTGTGATTCCTATGACCCTGCGTCGTCCAAACTCTTG
AATATTCTTCTGTTTTCACCCACTTCTGATAAGTACCCTGAGGCTAATCAGCATGTGGTTCTCTCTTCTGATCTTCTGAT
TTTCTGTGTTCTCAATTCTTTTCTTGTTT----GGTTTTGTTTTTT-GTTTGGTTTTGTTTTTTGAGGTAGCATCTCGCT
GTGTTCCCCACGCTGGAGTGCAGCAGCAAGATCTTGGCTCATTGAAACCTCTACCTCCTGGGTTCAAGCGAACCTCCTGC
CTCAGCATCCCAGGTAGTTGGGATTACAGGTGCCCACCACCACACCCAACAAATTTTTGTATCTTTGTAGAGATGGAGTT
TCACCGTGTTGGCCAGGCTGATCTTGAACTCCTGACCGCAGGTGATCCACCCACCTCAGCCTCCCAAAAGTGCTGGCATT
ACAGGCATGAGCCACTGTGCCCTGCCGATTCTTTTGTTTTAAACATTTGCTCAATACTAAGATG-ACCT-AGTGCTGAGA
GTAAACATCTTTGACTGA-GACAGGTCTTGAGGTGGACAGGGGGCGCTTTCAGCATTTTGC-ATAGTATTAAGCACAGTA
TTTGAT----GCAGGTTTTTTTT------GGTTGATGCAGGGGATCAAAGTTAGGAAGTTCTCACCTGTTAATTTGCTAT
AGGTTTTTGTATAAAATGAAAAATTGTATTCAACCAATGTCTTTTCTGTAAATTATTGAGATAATTGTGTGTTATTTTTA
TTCTGTTAACGTGGCTTAGTACATTGATTCACTTCAATTTGTTATATCTGCCACAGATTACTGACATACGTCGTTACT--
-TGTTGTATGCAATACTGGATTTATTTTGCTAATATATCGTTTAGATTTTGTTTTCATCTATGTTAATGAAAGAAATTGG
CCTGTATTTTTACATTCTTGTAATATCTTTGTCAGGTTCTATAAAATTCAGTAATAAGCAAATAAAATACCATGTTTTTG
TATAAGTATGTATAGGATTGAGCTCTAAAACAAAACCCTTATAATGATAATTTGGGTAGCTTCAAACTCAGATTGAAGAG
ATTGTT-CTCCAGTCTTTACTAGAGTGTTCACTACAAACTTCAGCCTTTCTCTTTACATCTAAAAGTAGCAATCG-----
----------------------------TTAATTGAAATAATAATAAAAAGGTAGTGGGGAGAGAAAAAGCATCCAATAC
ATATTTTTCTCTCAGAATAGAAAGAAAAT--AAAGAGAAAATGTGATTAATATAAAGCACTTACAGGAAGAGGATTATTT
CCTCCAGCTTTTCCACACTCT--------ATGCTTAGAAACAAACAGCTGGTGAGTGAGCGGCTGTGGCTTTGGTAGAGA
GGTGCAATATGTTTCTTGAGTCAGGTATGAAAGAAATTATGAGGTACATGTGAAGGTAGAAACAAATATCAGGGAGGACT
ATGGCACTGGCTGTCCCATAGGGTATCCAAGAGCCACCAGTGTCTATTGAGGACTTCACATACGACTAGTCCAAATGGAG
AT------AAACTATAAAATTTATGCCAGATTTTAAATACCTCCTTCAAAAAATAATGAAAAATATCTCACTGGTAACTT
TTTCTTTGTGTATTACAATGATAATATTTTAGATCTATTGGATTAAA----CTATGTTATTCTGAAGCAGGAACAGCCTC
AAGAAGCAGACCTCTT
>Callicebus_moloch_TRIM6
CTCGGGTTGGGTGCAGGACGCGGCTGCTGCAAGGCCTCTCGGCTCTGGTCCACGCCGCACATTCCAGGTTAGTGAGCAAA
TCCATTTTCTGGCCAGCCAGCACTGTCCCCACGTGTCTGGAAAG---GACTCGCCCTGCAGGTCGGGTTGGGGGT---TC
ACGGGTGGAAGAAGAGTGAGGGAGACCTGTGCAGTTTTGAGTTGACTCAAGTTTGGGAAGGGAGCACAGAAGAGGCACCT
CTGCAGCTGGGAATAGGCCGCGCAAAGGGCAGTGAGAGTTAAACTTCGGTTCTAGAAGCTGAAGTTACGCAGGGGAGGCA
GCTCTGGAAAG--CGCCTGAGGGAGCCGCGGCAAACCGTCT-GTCAGGCGTGGA--CCGAGGCGGCA-------------
----------------------------------------------CCCCC-CACCCCGCCCCC-ACCTCCTGCCCGGCC
GCTCCAGGAAGTGCGCACCCCTTATC----------CTCCATCCCAGGCGGCCCC-GGGAGGAGGC-CCCCACCGGGAGC
TGG-AGATGGGCCTTCCGCAGCCTCTAGACCTGTGGGTCTGTCTGTTCAAAGGCCGAAGGCTGGCGGAGG---GAGGCTC
TGCTTTTCTCGCAGCGGA-----GCG-AGACATGCGTGTGTGAGTTTAGATAAAAGACGAGCGAGCGTGCTCTGTTCCTT
AAAATGAGTGTAAGACGCCTTGGATTGCTCTGAAGAACTTTGACCACCTGAGATGGCTTACATCTGGAATTTGTCTGGCT
TCTCGTTCCCC-AGGTGTGCCAGTCGGAGAGAGATGTCTACTGTTCTGTTGACTGGCTCTTATTGTCACCTCTGGCAAAA
GTGACAGAGCAGTGAAAGAGATA-GGTCCTTTCCCTTTCGGAACTCATTATATAGATAATTTTATTTTTATTTATTTTTC
TTCCTCACTGCAAGTGAGCCGACTGAAATTAGAGACATTTTATTT------ACTCATTCAACAGAGACAAAAATGTGTGG
TTAGGAGCATAGATGCCGCAGCCAGACTG-AGGTGTTCAAATCCTGACTCTGACAGACACTGGCTGTGTGCCCAAAGACT
GCTAACCCGACTTCTTTGAGCTTTGGTTTTTTTCCATCTGTAAAGTGGATGGAGTAATGTGTATATTCTA--GAGTTTTG
GTGAGGATTTCAGTGAGACAGATTTAAACACGTAGAAGGCTGCCTGACA--ATGTTGAAATTATGGTCATTATTACTGGC
AAACTCCATGCCTAGCTTTAAAAAAAATGCCCAGTCAAAACTATTTTTGAATTATAGGTTTCTGAAATGCAGGGAGTAGA
AATGCTTTTGAAGTGGAAATTAAATTTTTT----TTTGAAAC-CATG---TTCCAATTCAAATATTTATGGAGTCCTAGC
TGTTAGATAATCAATTCCAGATAATAGGTTAAATATAACCCTACATAAAGATTTTTTTAAA-TGTTATTCCTAAAGTGCA
AGAACTCATGCCCAACTTACTTATAAATGCAATTGCCACCTATTTTATTCCACTTTCACTAGGGCTCCCCGCTGGTGGAC
AGGCCTGCCCTGTAATTCCGAACTCTGAACCGCCAGCCTACACCAGCCCCGGTATCTCCTGCTCAGTCACCGATTTTTAT
TCTGAAAGCCATTTTGATGTCGACATGAGCTTCCACTCTAGTAGATGCTTCATATCTAAATAGAAAGCCATTCTCTGTCC
CCCTCCCTTTTCTAGCTGTTTTGCACCCTAAATTGTATCCACTTTTGGGAAAGAGGG-CCTTTCTCTAGGGCAGTGCTTC
CGAAGCCTTAATGTGCATAAGAATCACCTAGAGAACTT----ATTAAAGTGCAGATTCTGAGTCATTCCAGGAAAGACTG
AGATTCTTCTTAAAGAACCCCAAGTGGTTGCAGTGTTGCTAGTTAGCAGACCTT---TTCTGGCATCTGGTTCTAATTTA
ATTGGTCCCACCTGGTCGTGAATTTGGGCTCTTTCTACTGCTAATTTGATCCACTGGACTCTGGGACTGCAGGCTCTCCT
GGTCTGCACGCCTCACGGTCAGAATGC---CTTCTCTCA-----------TTGCTCTGGAGACTTGGTCTCAGTTGGAAA
CTGGCAGCCTCCCATGTCTCCCTCGGGCTGCTCTCAGCTGCAGTGGGCAGTAAGGGCT-GCTGGCGTGTGGGCAAGGGTC
ACTCAACTCTAATCTAAACCTATGCTCCCCTCCTTCACAATT-CTTTCCCAAGCCTCAACTTTAGCAAGAGACCTCAACT
CTCACA--TCTTTTTTCTGCTCAAGAATTTTTCTCT----AAAGCAGAGTAATATTATGAGATGAATATCTAAAGCAGCA
TATTACATAGAAAAAAA---GACAT--ATAATC--------AAATAGAAATAGAATGAAGCCATATAGATAATTTTATAT
ATTCAAGTAGCCTCATTAAAAA-TAAGCAGGCAAAATTCATTTTAATATACTTTATTTAATCCAGTATATGCAAAATCCT
GTTAAGATATA-----ATCAATATAAACAAATTATTAATAAGATACTTTAATTTTTTTTAACTAAATCTACAAAATCCAA
TGTGTATTATGTACTTAAAACATCTCATCTCTGAGTAGGCACACTTCACATGCTCAGTAGCCACGTGTGGCTCCATGTTT
GACAGCACAGTTCCATTATGCTTTGAAGGTAAGAAACCAAGCCTTTGATTTTTCTTGTATTTTTTT-GTTCCTGTCAGGT
TTATTGAGTTATAATTTACATCTAGTAAGTTATAAATTTTAAGCATAACATACAATTCTGTGAGTTTTCA--GTTGTAGT
CAGCTGTGTAACCACCACCA------------TCATCATGATATATAAAGGGTATTTCCA---------TCATCCTTCAA
ATTTCCTTATGCCCTTTGCAGTTCATCTTCTTCTTCCAATCCTGGGCCCTGGCTTCCACTGATGTGCTTTCGAATACTAT
AGCTTTCTCTTTTCTAGGATTTCATATAAATAGCATCATACCGTAACTTAAATTTGATGTCTGGGTTCTTCCGCTTCGGA
TGATGCTTTTGAGATTTATCTTGTTGTATGTATT-----AACAGT----TTGTTTCGTAATATGCCATTGTATGGATACA
GCACAGTTTGTTCATTTACCAGTTAGTGATCTCATGGATTCTTTCCAGTTTGGAGCTATTACTACATTCCATTTATGAGG
CAGTAATTCTCCTTCAAGAGAATTGGGTGTTACTAAGTACAGTTTTGCCTGAAATAAAAATGTGCATGTGTTTTTTGGGG
AAGATGGATAGGAATTGGACTTTCAATTAAAATAGATAAAGCTGAGCATGGCAGTTTACACCTCTAATCCCAGCACTTCG
GGAGGCTGAGGCGGGCAGATCATGAGGTCAAAATATTAAGACCATCCTGGCCAACATGGTGAAACCCTGTCTCTACTAAA
ACTACAAAAATTAGCTGGGTGTGGTGGCACGTGCCTGTAGTCCCAGCTACTCAGAAGGCTGAGGCAGGAGCATCACTTGA
ACCCGAGAGGCAGAGGTTGCAGTGAACCAAGATCGCGCCACTTAACTCCAGCCTAGCAACAGAGCAAGACTTGGTCTGAA
AAATAATAATAGTAATATAATATCAACACAATTATT--------------------------------------------
--------------------------------------------------------------------------------
--------------------------------------------------------------------------------
--------------------------------------------------------------------------------
-----------------------------------------------------TTTTAACAGTAACAGTTTCATAAGATA
GCACATTTATTTCTATACTCTAGTGCCAACATCAAGGCCAACTGTAAGCTCAGCAGCAGCAAGTTATAATTTTCAATCCA
TTATAAAGTTAATTGATCATTTCCTGTGTTAGTTGCAGTGCTAAGATCTAGGGCACCTGGAAGATAAAGTAAG-------
--------------------------ACTGGTCCTCTCCCCTCATAATGCT---TTATCAAAGGCAGTAGAGCCTTATAG
TGCAGTGTGCTAAGTGAGATGATGTGGGTATGGTAGGCAATATTAACAAAGGAAATAATAATGCAGTTCCCATAGATGTG
ATTAATTCGGTTAAAAAG--TCTCAGA-CGATAGGTAAATACATCTGTCATACGAATTAGTACTGTCAATTAGATGTACA
GAGTTCATTAATTTGTTAAAAATTATATTTTGCACGCTTTATGGAGATGAGGAATATA--AAGGAGTAATAAGAGCTCCA
GCTCTGTTGCCTGTAGATCTGCATTCAAAACCGGCCCC-ACCACTTGAAGGGTCTACT-AAATCTCAGTTTATGCAACTA
TGAAATGAGATTTAAGGGACATTCATAATGT-----TGTTATATGGAATTATTGAGTTATTACATACAAAATAATTAAAT
TTTTGCTGAGTACATAATGG----TCTGTAAATATTTGCTGTGAGCATTGCTGCTGCTAAGCATGGCAAAGCTGAAGACC
CAGGCCAGTACTTGCAGGAGCACCATAGAACACTAGATGGCAGCACCGAGGACCTGTTTTCAGCTCACTAGATACAAT-A
GCCGGGCCACTAGGTGGCTTATGCTTATGTCCCATGACCTTTTCTTGCCCTTACCTGAGACACTTCCTCAGGCCCTTTCT
TCTAGAGGGAGTGTTGTTATTAAGATGCAATTTGATACACTTTTAAAATCTATCAGGCACTCAAG----TATCAAATTTG
TGCAATTTACAGGACCTTGTGTTTAGGCCCACATAGACCATGTTTTTTTACATCAATATGCATTTGTTTTTGCTGGGAAA
CCAGCCAAAGACAAATTAGAGAATTCCAGCTGCTCTCTACCTACTGTGGCCTGTCCAGTACAACAGGGTCACACATGGGA
CCACGGCCAGAGCACCTTCAAATAGGCAGTGTTAGCTGGCTTTT--------TCCCAAACACAGCTCCAGGTAGGCAAGC
AGAACAAATGTCCCACAATGAAAATAACTCAATGCTGGAAACCTTTTTTAAAAATTTCTAAAGAGTATTCTTGGTGTGAT
TTTAAACAATGGTAATGTAATTTATCAACAGAACTCTTCCAAGAAAATTGAATAGAGAATAAAGATAGTATTTCTCAATG
AAAAAATAAGGCCTCAACTGCCTTACCAGCCACCTCTCCTTACATATGGGCCCCCTTGGGATCCTGTTGAAGTTTAAGAC
AGGCCCTGGCAAAATCCCATCATCAAATAGGATCTCTCCCATTACCATACTTCGAAAACACTTGGTCCGTGCCTGACCTT
TACAGCCTTTACCACTGACTGTCTTTGGTTAAAGTTATGAATTTGAGGACAGAGCTTTGAACTAGGACCCTGGAAAGGTT
AGGTCATGCCAATTCTGCAACTTA-CAACATGCATGATTTTGTAAAGTCACTTAATGTTTCTTCTTATTGAAGAATCAAG
AATACTCTTGTTTATGCAGAGTCGTCCCATGAAGGATAGAGAAAGCAGGAGAATGTGATTTCTAAATCACAACTGGTGAC
AGGATCCTGAGTTGT-AAAAATATTACCACCCCCTAGGCTGGACGAAGTGGCTCACACCTGTAATCCCAGCACTTTGGGA
GGAGGAAGTGGGTGGATCACCTGAGGTCAGAAGTTTGAGACTAGCATAGCCAACATGGTGAAACTCTTTTTCTACCTAAA
ATACAGACATTAGCGGGGTGTGGTGGCACTTGCCTGTAATCCCAGCTACTCTGGAGGCTGAGGCATGAGAATCGCTTGAA
CCCAGGAGATGGAGTTTGCAGTGAGCCGAGATCACGCCACTGCACTCCAGCCTGGGCA--ATAGCAAGACTCAGTCTCAA
CAACAACAAAAAA-TTACCTCCCCTTATTGTGGCCATTGCTGTTTCTTTGTTTTTTG-TTTTTTTCTGAGAAGGGGAGCC
TCTGGGGT---------GAGAGCGCTCTATGTGGAGCAGGGCTGTTAAGAGGTGGAAGTGTTTGCACAGTTTTGGAGATC
AGATACCAGAGAGTAATGCCAGAGTCATGGCAAAGAGGTGAAAGAGCTCATGAAAAAAGTCACAGATAATCACTGCTGAG
GATGAGGGGGTTCTGACCTT-TCATTCATCAAAAGGC-------------------TTTATGCTAGCTGCCAAGGATACA
ACCATGAACAAAAACAGTCTCTGATCTCATGGAGCTTACATTTCATTGAGAGGATTCAG-GAAGTAAAGATCTATGTTAG
GTGGTGTAAGAAGTAAAATA------------------------------------------------------------
--------------------------------------------------------------------------------
--------------------------------------------------------------------------------
--------------------------------------------------------------------------------
-----AACAAGGCAAGTATGTGGAGAGTGACTGTATGGTGGCTATGCTTTAAGTAAACTAGTCAGAGCAGACCCTTCTGA
TAAGTGAATAGTTAAGAAGCTAGTAAGCCACGCAGATAGCAGAGTAAAGATTCATCCTTACATCACGAACAGCAAATGCA
AAAATCCTGAGGCAGCAGTGTGTTTGGGGCACTTTTAACATCGAGGGGATGTTTTGGGTGAGAAAAGATCACACAGGC--
CAGGCATGCTGGCTCATGCCTGTAATCCCAGCACTTTGAGAGGCCGAGGCAGGCGGATTGCTTAAGGTCAGGAGTTCAAG
ACCAGACTGGCTAACATGGTGAAACTCTGTCTCTACTAAAAATACAAAAATTAGCTGGATGTGGTAGCGTGCGCCTGTAA
TTCCAGCTACTTGGGAGGCTGAGGCAGGAGAATTGCTTGAACCCTGGAGGCAGAGGTTGTAGTGAGCTGAGATCACACCA
CTGCATTCCAACCTAGGTGACTGAGTGAGTCTCCTTCTCAAATAAAA---------GAAAAAA--GAAAAGGTCACACAG
ACAGTGACTTACATAGGCCCCTCCTTTCCAGGACCTCAGTTTGTCACTCCATTCAATAGGAGCAAGAGGAAACCATAACC
ACTGCTCTAACATGGGAAGAAATTGGTGTCTTGTATGAGCTAGGGTAAAGAACGTGTTGGAAATCAGAATGAGAAGCCCT
TGTTACCCCAGGTGTCTGACCTCTTTATCCAGGACTCAGCAGTCAGTATCCCTT-CATTCTCCCTCCTTTCTTACCATGA
CCCTTTTTT-GTTTGCTTATCTACCTAGGGTTCTACAAGCAGGAAACATCTTAGAAATCAGGGCTGGGCCGGCAGGAGCC
AGGAAAGTAGCCACAATGACTTCAACAGTACTGGTGGACATACAAGAAGAGGTGACTTGCCCCATCTGCCTGGAGCTCCT
GACAGAACCCCTGAGCCTAGACTGCGGCCACAGCTTCTGCCAAGCCTGCATCACACCGCATAGCAGGGAATCAGTGATTG
GTCAAGAAGAGGAAAGAAGCTGCCCTGTGTGCCAGACCAGCTACCAGCTTGGGAACCTGCGGCCTAACCGACATCTGGCT
AACATAGCGGGGAGGCTCAGAGAGGTGGTGTTGGGCGCTGGGAAGCAGCTGAAAGCAGTTCTTTGTGCAGACCATGGAGA
AAAGCTGCAGCTCTTCTGTAAGGATGATGGGAAGGTCATTTGTTGGCTTTGTGAACGGTCTGAGGAGCACCGTGGTCACC
ACACGTTCCTCATGGAGGAGGTTGCCCAGGAGTACCAGGTGGGACCCCAGGGTGGAAGGGGAGATGGAGAAACAGGTTCT
TTGGTAGATTTTAACATTTTGTCATGCTCTGATCTAATTTCTTTATAGTCCTTTCATTTACCTAGAGAATGAACCTGGAA
ACTCCCTCCCTGATTAAGAGTAGAGACTTTATCTCTTACTTGCTATATCAGATTGAGTTGACAGAGCTGCTAGGGGAAAA
GGGTGTACTTGGTTGATTGAGTATGGAGATATGTTGGTAGTGAAGGTAAAGGAATTTATTTACTTATGTATTTATTTTGA
GACAGAGTCTCGCTCTGTTGCCCAGGCTGGAGTG-----GCGCAATCTTGGCTCACTGCAACCTCTGCCTCCCAGGTTCA
AGCAGTTCTCGTGCCCAGCCTCCCAAGTATCTGGGACTACAGGTGTGAGCCAGTGTGCCCAGCTAATTGTGTGTTTGTGT
--------------------------------------TTAGTAGAGATGAGGTTTTGCCATGTTGCCCAGGCTGGTCTC
AAATTTCTGAGCTCAGGCAATCTACCTGCCTCAGTCTCCCAAAGTGCTGGGATTACAGACATGAGCCACAGGTGTTTCGT
GATCAGGCACCTTCCCAAGGAGG-ATAGAGAATCAGCCTATTCCTGTTGGTTTTCATTCCCTGTATATA----AAAGATA
TGTTGGCCTTCTCTCAGGTTTTCATCCTAGGTTAGGAAAGGGTTCTTTTGAGGTTAGCAGAATCTCTGTCCTATTCATTC
CACGTCGGGGTACTGAGTCAACTGAAGGCTTGATCCTGCTTAACCTGATTTGTTT-CCTCCAGGAGAAGTTTCAGGAGTC
TCTAAAGAAGCTGAAGAAAGAGCAGCAAGAAGCTGAGAAGCTAACAGCCTTTATCAGAGAGAAGAGGACGACCTGGAAGG
CAAGGAGGACTTTTTCTGAGTATGTGCTGGGGCAGG------------TCATAGAAGCTGAAGGCAAAGAAGTCTTGGTC
CTGCCTGTCCTCTGATACCATGACTAGAAGAGCTTTCCTTTGCCTGGGCCTCCACTGTATTTCTTCCAAACACAGGG-AG
GAGAGGGGAGCTAAATAGCAAACATATGAAAACTGAACC---GAGACAATCACATAGCAGAGGACCCATGGTTAGGGGTT
GCCC-AATTCATAATTCTGGATCTTGCTCTACAGTTTCAGTCTCTTTGGCTT-------------------------CCT
GGGAAT-----------------------------------GACAAGTTAGTCACAGGCCAGTAATTTCTTCCTCTGTAC
TCAAAACT---------------------GGTGTGGGAGGCTTCCTGGAATCTAAACCTCACCCAGGAATCACAGTTGAT
ATCTAGAAGGCCTAGATAAAG-CATCCTGGGG---ATGGTCTAGGCAGAGCTGAAGGGAGAAAAGAAGGAAAAAAACAAC
CTACATGGGCTTTTTCCTGTAGCTTTTACCCTCCCTCTCCCAGGGAGGTCTGGCCCAGGAAAGCAGTCCTGAGCGCAATG
CCCCCACTTTTTGTCGGGGAGAGCCTCAGTGCAGCAGACTAGCAGCCTCTTTTTCTTCCCTGTTCCTGAAGAATCAGATG
GAGCCGGAGAGGTACCGGATCCAGACAGAGTTTAATCAGCTGCGAAACATCCTAGACAGAGCAGAGCAGCGGGAGCTGAA
AAAGCTGGAGGAGGAGGAGAAGAAGGGGCTACGTATTATAGAAGAGGCTGAGAATGACCTGGTCGACCAGAGCCAGTCGC
TGAGAGAGCTCATCTCCGATCTGGAGCGTCGATGTCAGGGGTCAACAATGGAGTTGCTGCAGGTAAGGCTTGTGAAGGAG
CCCAGATCAGAGACTCAAGGAAAAGAGAAATTAACTTTTCTTCCTTCCTGGGACATCAGACTACCGTCATTGCGGGAACA
AGAAAAAACATTCCTTTGGCACTATAGTGCCTATTTCCTATTAAACTATTTAGAGGTAGAGAGCAAAGCATAAGATAATT
CAGAGTACAAATGCAAGGGAAAATACCCCC-TCCTTTTTTTTTTTTT--------GAAACGGAGTCTCGTTTGCTGGAGT
GCAATGACACAATCTCAGCTCACTGCAACCTCTACCTCCTGAGTTCAAATGATTCTCTTGCCTCAGCTTCCCAAGTACCC
GAGATTACAGCCACCTGCCACCATGCCCAGCTAATTTTTGTATTTTTAGTAGAGACAGGGTTTCACCACGTTGTCCAGGC
TGGTCTTGAACT-CTGACCTTAACTGATCTACTCACCTTGGCCTCCTAAAGTGTTGGGATTACAGGCATGAGCCACTGTG
CCCGGCCTCCCATTTTTATTTATAAAGGGTCGTCTGAAAGTTTATTTGATGCTGTGGAGAAGATCTGTTGCATCCAGTGA
TGTT---CTTTATGGTCTTTCTTTCTGAGTCTTGGCACAATTTACATTTCTGGCTGGATAATTCTTTGCTGCCAGGCGGT
CTCCTGTACACTGTCGAAAACTTGGCAGCATCTCTGGCCTCTGCCCACTAGATGTCAGCAGCACCACCCCAGATGTGACA
ACCCCAAATTTCTTCCGACATTGCCATGATAGCTCCAGGGAGAACACAGTGCTCTCCCAGTTGAGAACCACTATTTTTT-
AGGCACCTCTTGTCTCTGATGCTGTATTGGGAATTTGTCAAGTGCTTCTTACCCAGCATAGTTACAGGCAAACGTATGCT
AAGCTAAATTCTTAGACATGATGTATTACCAGCCTT-CTTTGTTTTCACTGTCTTCTATAGAGTGAAATCATTTAAGGTA
CTGTAGTAATAGGTATTTGAACAAGTGTTTGAGGTCTGGGCTCTGGTCTGTATGCATGTAGGTTGAAGATTACAAGGTAT
CAAGCCTAGAGAGATTGGATGGAGGGACTTGAACTGAGGTTGAAGTTCTAGCAGCTGTTTTCTGCATAGAATGAATAGTA
TGGCTGGGAATTTGAGGCATGATGTACCTTGTGATATTCTGTAACCTCCAGGGTGTAAGATATTCTTT--------GTTT
CATTTGTCCTTGTGCTTTCCTCTTGCTCTTTCTTTGTTGCTGGAATAATTATTTATTTACATATTCTTGGGCCCTAGTAT
TCGATCCATATGGTAGATACTTTCTACCTATTAGAGCTTTTTCTCATTCACTGCTTCCTGCTTTGCATCTTCATTTTATT
CTT---GCCTTTTTGTCCTCCTCATTGATA-TTGTTACCCTGATACTTTTCTCTTTCACTCTTTTGTTCTGGCTCCTCAA
CACTCCTCAAACTGCAAATACTTTTTAGGCTGGGTGCAGTGGCTCATCCCTATAATCCCAGCACTTTGGGAGGCTGAGGC
AGGTGGATCACAGGGTCAGAAGATCGAGACCACCCTGGCCAACATGGTAAAACCCTGTCTCTAGTAAAAA---------A
ATTAGCCAGGCATAGTCATGTGTGCCTGTAATCCCAGCTGCTCAGGAGGTTGAGGCAGGAGAATCTCTTCAACTGAGGAG
GCAGAGGTTGCAGTGAGCCAAGATCGCCCCACTGCACTTCAGCCTGGGTGACAGAGCGACACTCCGACTCAA-----AAA
AAAAAAAAAATTAATGCAAATGAATCATCAATTCATGTTGCTAGTTCAGATACTTCCACATTCATTAGTATGACTACCCA
ATAGGCATTTAAACTTGAGT------------------------------------------------------------
--------------------------------------------------------------------------------
--------------------------------------------------------------------------------
--------------------------------------------------------------------------------
--------------------------------------------------------------------------------
--------------------------------------------------------------------------------
--------------------------------------------------------------------------------
--------------------------------------------------------------------------------
--------------------------------------------------------------------------------
--------------------------------------------------------------------------------
--------------------------------------------------------------------------------
--------------------------------------------------------------------------------
--------------------------------------------------------------------------------
--------------------------------------------------------------------------------
--------------------------------------------------------------------------------
--------------------------------------------------------------------------------
--------------------------------------------------------------------------------
--------------------------------------------------------------------------------
--------------------------------------------------------------------------------
--------------------------------------------------------------------------------
--------------------------------------------------------------------------------
--------------------------------------------------------------------------------
--------------------------------------------------------------------------------
--------------------------------------------------------------------------------
--------------------------------------------------------------------------------
--------------------------------------------------------------------------------
--------------------------------------------------------------------------------
--------------------------------------------------------------------------------
--------------------------------------------------------------------------------
--------------------------------------------------------------------------------
--------------------------------------------------------------------------------
--------------------------------------------------------------------------------
--------------------------------------------------------------------------------
--------------------------------------------------------------------------------
--------------------------------------------------------------------------------
--------------------------------------------------------------------------------
--------------------------------------------------------------------------------
--------------------------------------------------------------------------------
--------------------------------------------------------------------------------
--------------------------------------------------------------------------------
--------------------------------------------------------------------------------
--------------------------------------------------------------------------------
--------------------------------------------------------------------------------
--------------------------------------------------------------------------------
--------------------------------------------------------------------------------
--------------------------------------------------------------------------------
--------------------------------------------------------------------------------
--------------------------------------------------------------------------------
--------------------------------------------------------------------------------
--------------------------------------------------------------------------------
--------------------------------------------------------------------------------
--------------------------------------------------------------------------------
--------------------------------------------------------------------------------
--------------------------------------------------------------------------------
--------------------------------------------------------------------------------
--------------------------------------------------------------------------------
--------------------------------------------------------------------------------
--------------------------------------------------------------------------------
--------------------------------------------------------------------------------
--------------------------------------------------------------------------------
--------------------------------------------------------------------------------
--------------------------------------------------------------------------------
--------------------------------------------------------------------------------
--------------------------------------------------------------------------------
--------------------------------------------------------------------------------
--------------------------------------------------------------------------------
--------------------------------------------------------------------------------
--------------------------------------------------------------------------------
--------------------------------------------------------------------------------
--------------------------------------------------------------------------------
--------------------------------------------------------------------------------
--------------------------------------------------------------------------------
--------------------------------------------------------------------------------
--------------------------------------------------------------------------------
--------------------------------------------------------------------------------
--------------------------------------------------------------------------------
---------------------------------------------------------------------------CTTTT
CTAACAATAAATTTCCTAGAATTTTCCCATCACAGCCATTCTTCCTTCTTTTTTCCATATTTGTGTGGATTGTTGCCCAA
TAAGATTTTATAGCCAAG--------------------------------------------------------------
--------------------------------------------------------------------------------
--------------------------------------------------------------------------------
--------------------------------------------------------------------------------
----------------ATAAAAGCTTCAACATATGGACATTAACATAAAGCCAAAATAAGAGAAGTCGCCACA--AAATG
ACACATTGATTTCCTCATTTCAGTTCCTCAGTAGAGCCATAATGTTAGACTGATACAGTCCTGG----------------
--------------------------------------------------------------------------------
--------------------------------------------------------------------------------
----------------------------------AATAGGCCAATTCCATTGAAATGAGACTGGCAGTGGCAGTGATAAA
GGTGAACAGCTGGTGGCTAAATGAAATTAAGGTTGTGAAGTGGACTGACTTGGGCAAAGATAGGATGCCAGGGTAAATAT
ATGGTAGCCACTACCTATTTTATTTAAATTCGGTGACT-AAGTG-TTACTATTATGATTCAATAGGCTAGAAGGGAGACA
AGAGTTTCAGGAATGATTTTTCTTTTAAACATCCTGCATTTGAGGTACCTGTGACTCATTTGCTGGTCTAGATATTAATC
AAAATCATAAGAAAAGAGAGCTAAGCAGAAG---TACAGATTTGAGAATCATCAACATGTATGTGTTAAAATGAAGGAAA
TGGATGAAGTCAGCAAAGGTAGGGTAGAGGGTTAGAGAAGGTGAAGTTTAAGAAGCAACCATATTTGAAACCCATCAGC-
TTTATCTTCAGCAAGCAGAACAGAATATAAGCTTCTTAAGGATGGAAATTATGACTTCATCATATGAGGTTCTCTAGGGC
CAGGCACGATGCCTGACAGATAATACATGCTATACGTATATAACATTACACACACATATGCACACACGCAATGTTGTAAA
AA-TCAAGACACTGATGAATTAACTGAGTTATTTTTTGGTGTCTTCACATGGGTTCTTAGGGACAGTCTGCCCTGAGTTT
TTATCTCTACTTTGTGGCCTCTGCATTAGGATTATCTTTATTTCTATCATTTCAGGAGGTGGTGGAAATGGAAGGAGAAA
TGTGAATAAGAGCATGACCTGTTACTCCTTGACTTAACCTGTCTTTTTCCT-CCTAGGATGCGAGAGTTGTCACAGAAAG
GTATGTGTA-GGAGAACATGAGGTAGTTCCCTTGGATTGACAAATGATTCCTTTTACCATGATCAGTGGGAAAGCGAAAA
AGAATCAGAGTAGGGAAGATTCAAGAGTGTGGTCTTGAATTGTGCATCACATGAGAGTTTTGACATCCTCAAATAAAGGG
AAT-AACTGGCTTCTATGGTAGGAAAATGTGGGTGATGGGAGGTCACCAGTTGGGGACAGTACTGTTA------------
--------------------------------------------------------------------------------
--GAGTCAGGAGCTGCAATATCAGTGACTCTCCAAGCACCCTGTTAAGTGTTCTGTTCCATAAACCTCTGTGCATGCTTT
CATCCCTGATTCTTAAGTTTATAGTTACTCAAAA-TACACAGGAATTTTCTTTACCCATAAATTGTTCATTTTTTATTTT
--ATTTTTTATTTTTTTTT-----AGAGTCT-------------GGGCTGGGGTGCAGTGGCGTGATCTTGGCTCACTGC
AACCTCCTGC--------------------ACATTCCCATCTGCATTATTTCTCAAGGTTTAAGAATTTGCTCTTGGGAC
ATCTGCCTTAAGTTTTTC-TTTCTCCCAGCTCTTGCTCCCTAGTAGATTTTCTTTTGTCTCAATTCCAGTAAAAACATTA
ACCCAAGCTCTTGAAAACAATAATTTAGCCCAGGAACCAAACATGTTCTCTATCGCATACTCCAGAGTCTCATCCGACAA
GGTGACATCTCAAGTTGCTTGCTCACTTGGTACCTTCATGCTCCTCACAGACACATGAA--------------GTCCCTT
CTGAAATCTGCACTCTCCATTTGGAGGTGAGCACATCTTTTCTCCAGC--GCAGCCTAATATTCCCAGAGACAGCAAATT
CTAAAATGCTGTTTTGGAGGGGTTTTTTTCAGAAATCCTAAGACCTA----------------------------TTCAC
T-------CTCAGAGCCCCAGCAGCAGGCCCCTGGTGTTCTGCCTGTCAACCCAGACATCTTCAGCCCCTCTGATTTAAA
ATACTTTATATCTTTTTTTAGAGGTAGCAAAAGATTTCCCAGCCATTATTTTACTGAATTGTATAACATTTCTAGAGCAT
AGAGAAAGGAAAATTATTTTATTTTCTCAAAACAACAACAGAAAATCAAAATAAGGCTTTAAGAA---------------
--------------------------------------------------------------------------------
--------------------------------------------------------------------------------
--------------------------------------------------------------------------------
-----------------------------------------------GTTAAATCTTACAAAAGTTTATGTAGATGGGGA
GATGATAGTTTCTAGTCTAGGTCTCCTGGCTCCAGTGCCAGGGCTGTTTGTAGAATGAGGCTAAGTTTCTTCCAAAAGGA
GGACTGAAGTTCATC---------------------TGTAGGCTTGGGAGGTAA-GAGAGACAGGGGTGG-ACAGGTGCT
GCGGTCCCACACAGTCAGCAGTGTGGGAATTCAGAAGTCCTATCCTTTCTAGGAGTGAGTTCTGGACCCTGAGGAAGCCA
GAAGCTCTCCCTACAAGGCTGAGAAGTATATTTCGAGCCCCAGATCTGAAAAAGATGCTGAGAGTGTTTAGAGGTAAGGA
GATTCAGGGGAAAGAGTATGGATGTGGAATTACTGTCATGGGAAGAAATAAACAGCATAGAGGATATAGTC---------
----------------GGTATTTGAGCAGAGTGGCAAAGAGGGAGGCCCCAGAGGGAGAGACATAGTGTGCTGAAGAAGA
TGTAGTTTGTATTTAAGGGGAGATGAAATGGCCAAG-GACATCCTCACAGGATTCCTCACCATTCCCCTCAATTTAGTAA
GGAGAGAGATACCAGACATGAGACAATTGGTCCTATTCAACATTATTAACTCTTTTTATCATTACAGAGCTGACAGATGT
CCAAAGCTACTGGGGTAAGTAGAAGCTGTGGCCTCTTGTTGTGGGCTGGCACACTCTGATCTCCTTTCACACGCTCCTCC
CCAGGCATATCCACCCAGGTCCTAGGTATTGACGCCTTCCCCATCCCTACCAGATAGTTCCAGTTCCTCCAACCACTTCC
TGTGTTTCCTCTTCTCAGCATAATGAGACCCATGTCCCCATTCTCATCTGCTGATGTTGTACCTTTTCCTACAGTGGACG
TGACTCTGAATCCGCACACAGCTAATTTAAATCTTGTCCTGGCTAAAAACCTTAGACAGGTGAGGTTTGTGGGAGCTAAA
GTATCTGGACCTTCCTGTCTGGAAAAGCATCATGACTGTAGTGTCCTGGGCTCCCAGCACTTCTCTTCTGGAAAGCATTA
CT-GGGAGGTAGATGTGGCTAAGAAGACTGCCTGGATCCTGGGAGTATGCAGCAATTCAGTGAGACCTGCATTCTCTTTC
AACCAGTATGCTAAAAATCACACTGCTTACTCGAGATACCAGCCTCAGAGTGGATACTGGGTGATTGGGTTACAGCATAA
ACATGAATATAGGGCCTATGAGGATTCTTCCCCTTCCCTGCTCCTCTCCATGACAGTGCCCCCTCGCCGTGTTGGGGTTT
TCTTAGATTATGAGGCTGGCACTGTCTCCTTTTATAACGTCACAAACAATGGCTTCCCCATCTACACTTTCTCTAAATAT
TACTTTCCCACCACTCTTTGTCCATATTTTAATCCTTGCAACTGTGTGATTCCTATGACCCTGCGACGACCAAACTCTTG
AATATTCTTCTGTTCTCACCCACTTCTGATAAATACCCTTAGGCTAATCAGCATGTGGTTCTCTCTTCTGATCTTCCGAT
TTTCTGTGTTCTCAATTCTTTTGTTGTTT----GTTTTTGTTTTTTTGTTTTGTTTTGTTTTTTGAGGTAGCGTCTTGCT
CTGTTCCCCAGGCTGGAGTGCAGCAGCAAGATCTTGGCTCATTGCAACCTCTGCCTCCTGGGTTCAAGTGAACCTCCGGC
CTCAGCATCCCAGGTAGCTGGGATTACAGGCGCCCACCACCACACCCAACTAATTTTTGTATCTTTGTAGAGATGGGATT
TCACCGTGTTGGCCAGGCTGATCTTGAACTCCTGACCGCAAGTGCTCTACCCACCTCAGCCTCCCAAA-GTGCTGGGATT
ACAAGCGTGAGCCACTGTGCCCCGCCAACTCTTTTGTTTTAAACATTTGCTCAATACTAGGATGCACCT-AGTGGTGACA
GTAAACATCGTTGACTGATGACAG-TCTTGAGGTGGATAGGGGGCGCTTTCAGCATTTTGC-ATAGTATTAAGCATAGTA
TTTGAT----GCAGGTTTTATTT------GGTTGGTGCAGGGGATCAAAGTTAGGAAGTTCTGATCTGTTAATTTGCTAC
AGGTTTTTGTATAAAATGAAAAACTGTATTCAACCAATGTCTTTTCTGTAAATTATTGAGATAATTGTGTGTCATTTTTA
TTCTGTTAATGTGGCTTAGTACGTAGATTTATTTCAATTTGTTATATCTGCCACAAATTGCTGACATACGTCATTATT--
-TGTTGTATGCAATACTGGATTTATTTTGCTAATATATTGTTTAGATTTTGTTTTCATCTATGTTAATGAAAGAAATTGG
CCCGTATTTTTACATTCTTGTAATATCTCCGCCAGGTTCTATAAAATTCAGTAATAAGCAAATAAAATACCATGTTTTTG
TATAAGTATGTATAGGATTGAGCTCTAAAACCAAACCATTATAATGATAATTTGGGTAGCTTCAAACTCAAATTGAAGAG
ATTGTAACTCCAGTCTTTACTACAGTCTTCACTACAACCTTCAGCCTTTCTCTTTCCATTTAAAAGTAGCAATAGAATAG
CAAAGAAA-------TATATCTTTCAAATTGATTGAAATAATAATAAAAAGATAATGGGGAGAGAAAAATCATTCAATAC
ATATTTTTCTCTCAAAATAGAAAGAAAAT--AAAGAGAAAATGTGATTGATATAAAGCACTTACAGGAAGAGGATGATTT
CCTCCAGCTTTTCCACACTCT--------ATGCTTAGGAACAAACAGCTGCTGAGTGAGCTGCTGTGACTTTGGTAGAGA
GGTGCAATATGTTTCTTGAGCCAGGTATAAAAGAAATTATGAGGTACATGTGAAAGTAGAAACAAATATCAGGGAGGAGT
ATAGCACTGGCTGTCCCATATGGTATCCAAGAGCCACCAGTGTCTATTGAGGACTTCACATATGACTAGTCCGAATTGAG
ATGTGCTCAAAGTATAAAATTTACACCAGATTTTAAATACCTCCTTCAAAAAATAATGTAAAATATCTCACTGGTAACTT
TTTCTTTGTGTATTACAATGATAATATTTTAGATTTATTGGATTAAA----ATATGTTATTCTGAAGCAGGAATGGCTGC
AAAAAACAGACCTCTT
>Callithrix_jacchus_TRIM6
TTCGGGTTGGGTGGAGGACGCGGCTGCTGC-----CTCTCGGCTCTGATCCACGCCGCAGATTCCAGGTTAGTGAGCAAA
TTCATTTTCTGGCCAGCCACCACTGTCCCTACTTGTCTGGAGAGTTTGACCCGCCCTGTAGGTCGGGTTGGGGGT---TC
ACGGGTGGAAGAAGAGTGAGGGAGACTTCTGCAGTTTTTAGTTGACTCAAGTTTGGGAAGGGAGCACAGAAGAGGCACCC
TTGCAGCTGGGAATAGGCCTTGCAAAGGGTAGTGAGAGTTAAACCTCAATTCTAGAAGCTAAAGTCATGTAAGGGAGGCA
GCTCTGGAAACTTCGCGTTAGGGAGTCGCGGCAAACCGTGT-GTCAGGCGTGGATTCAGAGTCAGCATCCCTTCCCCCC-
-----------------------------------------------TCCC-CTCCCCTCCCCC-ATCTCCAGCCCGGCC
ACTCCAGGAAGTGAGCACCATTTATC----------CTCCATCCCAGGCGGCCCCTGGGAGGAGTC-TCCCCGAGGGAGT
TGGGAGATGAGCCTTCCGCAGTCTCTAGACCTGTGG-TCTGTCTGTTCAAAGGCCAAAGGCTGGCGGAGGAGGGAGTCCC
TGCCTTTCTCTCACCGGA-----GCGGAGACGTGCGTGGTTGAGTTTAGATAAAAGACGAGTGAGCGCACTCTGTTCCTC
AAAATTAGTTTAAGACGCCTTGGATTGCTCTGAAGAACTTTAACCACCTGATATTGCTTACATCTGGAATTTGTCCGGCT
TCTCGTTCCCC-AGGTGTGCCAGTCGGAGAGGGATGTCTACCATTCTGTTGGCTGGCTCTTATTGTCACTTCTGGCAGAG
GTGACAGAGCAGTGAAAGAGATA-GATCCTTTCCCTTTCGGAACTCATTATATAGATAATTTTATTTTTACTTATTTTTC
TTCCTCACTGCAAGTGAGCCCACTGAAGTTAGAGACGTTTTATTT------ACTCATTCAACAGAGACAGAAATGTGTGG
TTAGGAGCATAGATGCCACAGCCAGACTG-ATGTGTTCAAATCCTGACTCTGACAGACACTGGCTGTGTGCCCAAAGACT
GCTAACCTGACTT---TGAGCTTTGGTTTTTTTCCATCTATAAAGCGGACGGAGTAATGT----------------TTTG
GTGAGGATT-CAGTGAGACAGATTTAAATAACTAGAAGGCTGCCTGACA--ATGTTGAAATTATGGTCATTATTACTGGC
AAACTCCATGCCTAGCATTAAAAAAA-TGCCCAATCCAAACAATTTTTAAATTATAGGTTTTTGAAATGCAGGGAGTAGA
AATGCTTTTGAAGTGGAAATTAAATGTTTT-----TTGAAAC-CATA---TTCCACTTCAAATATTTATTGATTCCTAT-
-GTTAGATAATCAATTCCAGATAATAGGTTAAATATAACCCTAGATAAAGATTTTTTTAAA-TGTTATTCCTAAAGTGCA
AGAACTCATGCCCAACTCACTTATAAATGCAATTGCCACCTATTTTATTCCACTTTCACTAGAGCTCCCCGCTGGTGGAC
AGGCCTGCCCTGTCATTCCGAACTCTGAACCTCCAGCCTACACCAGCCCGGGTATCCCCTGCTCGGTCACTGATTTTTAT
TTTGAAAGCCATTTTGATATCGATGTGAGCTTCCACTCTAGTAGATGCTTCTTATCTAAATAGAAAGCCATTCTCTGTTC
TCCTCCCTCTTCTAGCTGTTTTACGCCCTAAATTGTATCCACTTTTGGGAAAG--GCTCCTTTCTCTAGGGCAGTGCTTC
TGAAGCCTTAGTGTGCATAAGAATCACCTAGAGAACTT----AGTAAAGTGCAGATTCTGAATCATTCCAGGAAAGACTG
AGATTCTTTGTAAAGAACCCCAAGTGGTTGCAGTGTTGCTAGTTAGCAGACATTCTTTTCTGGCATCTGGTTCTGATTTA
ATTGGTCCCACCTGGTCTTGAATTCGGGCTCTTTCTACGGCTAATTTGATCCACTGGGCTCTGGGACTGCAGGCTCTCCT
GGTCTGCACTCCTCACCGTCAGAATGCTGTCTTCTCTCA-----------AGGCTCTGGAGACTTGGTCTCAGTTGGAAA
CTGGTAGCCTCCCGAATCTCCCTTGGGCTGCACTCAGCTGCAGTGGGCAGT----GCT-GCTGGTGTGTGGGCAAAGGTC
ACTCAAATCTAATCTAAACGTATGCTTCCCTCCTTCACAATT-CTTTCCCAGGCCTCAACTTTCACAAGAGACCTCAACT
CTCACA--TCTTTTTTCTACTCAAGAATTTTTCTCT----TAAGCAGAGTAATATTATGAAATGAATATCTAAAGCAGAG
TATTACATAGAAAAAAA---GACAT--ATAATC--------AAATAGAAATAGAATGAAGCCACATGGGTAATTTTACAT
ATTCAAGTAGCCTCCTTAAAAA-TAAGCAGGCAAAATTCATTTTAATATATTTTATTTAATCCAACATGTGCAAAATCCT
GTTAGGATATGATATGATCAATATAAA-AAATTATTAATAAGATACTTTAATTTTTTTAAATTAAATCTTCAAAATCCAA
TGTGTATTATGTACTTAAAACACCTCATTTCTGAGTAGCCACACTTCAAATGCTCAGTAGCCACATGGGGCTCCATGTTT
GACAGCACAGTTCCATTATGCTTTGAAGATAAGAAACCAAGCCTTTCATTTTTCTTGTATTTTTTTTGTTCCTGTCAGGT
TTATTGAGTTATAATTTATATCTAGTAAGTACTAAATTTTAAGCATAACATACAACTCTGTGAGTTTTCA--GTTGTAGT
CAGTTGTGTAACCACCACCA------------TGATCATGATATATAAAGGGTATTTCCA---------TCATCCTTCAA
ATTTCCTTATGCCCTTTTCAGTTCGTCTTCTTCTCCCACTCCTGGGCCCTGGCTTCCACTGATGTGCTTTCAAATACTAT
AGCTTTCTCTTTTCTAGGATTTCATATAAATAGCATCATACAGTAACTTAAATTTGATGTCTAGGTTCTTCCACTTTGGG
TAATGCTTTTGAGATTTATCTTGTTGTATGTATT-----TGCAGT----TTGTTTCGTAATAAGCCATTGTATGGATATA
GC--CGTCTGTTCATTTACCAGTTAGTGATCTCATGGATTCTTTCCAGTTTGGAGCTATTACTACATTCCGTTTATGAGG
CAGTAATTCTCCTTCAAGAGAATTGGGTGT-ACTAAGTACAGTTTTGCCTGAAATGAAAGTGTGCATGTGTTTGTTGGGG
AAGATGGATTGGAATTGGACTTTCAATTAAAATATATCAAGCTGAGCATGGCGGCTTACACCTGTAATCCCAGCATTTTG
GGAGGCTGAGGCAGGCAGATCACGAGGTCAAAATATCGAGACCATCCTGGCCAACATGGTGAAACCCTGTCTCTACTAAA
AATACAAAAATTAGCTGGGTGTGGTGGCACGTGCCTGTAGTCCCAGCTACTCAGAAGGCTAAGGCAGGAACATCACTTGA
ACCCGAGAGGC---------------------------CACTGAACTCTAGCCTAGTGACAGAGCGAGACTTGGTCTGAA
AAATAATAATAGTAATATAATATCAACACAATTATT--------------------------------------------
--------------------------------------------------------------------------------
--------------------------------------------------------------------------------
--------------------------------------------------------------------------------
-----------------------------------------------------TTTTAACAGTAACACTTTCATAAGATA
GCACATTTATTTCTATACTCTAGTGCCAACATCAAGGCCAACT--AAGCTCAGCAG---TAAGTTGTAATTTTCAATCCA
TTATAAAGTTAATTGATCATTTCCTTTGTTAGTTGCAGTGCTAAGGTCTAGAACACCTGGAAGATAAAGTGAG-------
--------------------------ACTGCGCCTCTGCCCTCATAATGCT---TTATCAAAGGCAATAGAGCCTTATAG
TGCAGTGTGCTAAGTGTGATGATGTGGGTATGGTAGGCTGTATTAACAAAGGAAATAATAGTGCAGTTCCCATAGATGTG
ATTAATTCGGTTAAAAAG--TATCAGA-TGATAGGTAAATACATCTGTCATACGAATTAGTACTGGCAGTTAGATGTACA
GAGTTCATTAATTTGTTAAAAATTACATTTTGCACGCTTTATGGAGATGAGGAATGTA--AATGAGTAATAAGAGCTCCA
GCTCTGTAGCCTGCGGATCTGCATTCAAAAC-GGCGTC-ACCACTT-------CATCT-AAATCTCAGTTTACACAACTA
TGAAATGAGATTTAAGGGACATTCATAATGT-----TGTTATATGGAGTTATTGAGTTATTGCATACAAAATAATTAAAT
TTTTGCTGAGTACATAATGG----TCTGAAAATATTTGCTGTGAGCATTGCTGCTACTAAGCATGGCAATGCTGAAGACC
CAGGCCAGTACTTGCTGGAGCACCATAGAACACTAGATGGCAGCACCGAGGACCTGTTTTCAGCTCACTAGACCCTCC-A
GCTGGGCCACTAGGAGGCTTATGCTTATGTCCCATGACCTTTTCTTGCCCTTATCTGAGACACTTTCTCAGGCCCTTTCT
ATTAGAGGGAGTGTTGTTATTAGGAGGCAATTTGATATACTTTTTAAATCTATCAGGCCCTCAAGATGGGGGTAAATTGG
TACAATTCACAGGACCT-GTGTTTAGGCCCACACAGACCATGTTTTTT-ACATCAATATACATTTGTTTTTGCTGGGAAG
CCAGCCAAAGACAAATTAGAGAATTCCACCTGCTCCCTACCTACTGTGGCCTGTCCAGAACAACAGGGTCACACATGGGA
CCATGGCCAGAGCAACTCCAAATAGGCAGTGTCAGCTGGCTTTTCTTTGGTGTCCCAAACACAACTCCAGGTAGGCAAGC
AGAACAAATGTCCCCCAATGAAAATAACTCAATGCTGGAAACCGTTTTTAAAAATTTATAAAGAGTATTTTTGGTGTGAT
TTTGAGCAATGATAATGTAATTTATCAACAGAACTCTTCCAAGAAAAACGAATAGAGACTAAAAATAGTATTTCTCAATG
AAGATATAAGGCCTCAACTGC-TTACCGGCCACCTCTCCTTACGTATGGGCCCCCTTGGGATCCTGTTGAAGTTTAGGAC
AGGCCCTGGCAAAATCCCATCATCAAATAGGATCTCTCCTATTTCCATACTTCCAAAACACTTGGTCCGTGCCTGACCTT
TACAGCCTTTACAACTGACTGTCTTTGGTTTAAGTTACGAGTTTGAGGACAAAGCTTTGAACTGGGACCCTGGAAAGGTC
AGGTTATGCCAGTTCTACAACTTAACAAGATGCGTGATTTTGTAAAGTCACTTAATGTTTCTTCTTACTGAAGAATTGAG
AATACTCTTGTTTATGCAGAGTTGTCCCACGAAGGATAGAGAAAGCAGGAGAATGTGATTTCTAAATCACAACTGGTGAG
AGAATCATTAGTTGT-AAAAATATTACCACCCCCCAGGCTGGGCACAGTGGCTTACGCATGTAATCCCAGCACTTTGGGA
GGACGAAGTGGATGGATCACTTGAAGTCAGAAGTTTGAGACCAGCATGGCCAACATGGTGAAACCCTGTTTCTACCTAAA
ATGCAAACATTAGCTGAGTGTGGTGGCACTTGTCTGTAATCCCAGCTACTCTGGAGGCTGAGGCATGAGAATCGCTTGAA
CCTGGGAGGCGGAGTTTGCAGTGAGCCAAGATCACACCACTGCACTCCAGCCTGGGCA--ATAGCAAGACTCAGTCTCAA
CAACAACAAAAAA-TTACCTCCCCTTATTGTGGCCATTGCTGTTTCTTTGTTTTTTG-TTTTTTTCTGAGAAGGGGAGCC
TCTTGGGT---------GAGAGAACTCTATGTGGAGCAAGGCTGTTCTGAGGTGGAAGTGTTTGCACAGTTTTGGAGATC
AGATACCAG-GAGTAATGCCAGAGTGATGGCAAAGAGGTGAAAGAGCTCATGAGAAAAGTCACCGATAATCATTGTTGAG
GATGAGGGGGTTCTGACCTT-TCATTCACCAAAAGGCGAGGACCTATATGTCAGGCTCTGTGCTAGCTGCCAAGGATGCA
GCCATGAACAAAAACAGTCTCTGATCTCATGGAGCTTACCTTTTATTGAGAGGATTCAG-GAAGTAAAGATCTATGTTAG
GTGGTGTAAGAAGTAAAATA------------------------------------------------------------
--------------------------------------------------------------------------------
--------------------------------------------------------------------------------
--------------------------------------------------------------------------------
------ACGAGGCAAGTATGTGGAGAGTGACTGTATGGTGGCTATGCTTTAAGCAGACTAGTCAGAGCAGACCCTTCTGA
TAAGGGAATGGGTAAGGAGCTAGTAAGTCAGGCAGGTAGCAGAGTAAAGGGTCATCCTTCCATCATGAACAGCAAAGGCA
AGAATTCTGAGGCAGCAGTA-GTTTGGGGCACTTTTAACATTGAGGAGATGTTTTGGGTGAGAAAAGGTCACACAGGC--
CAGGCGTGGTGGCTCATGCCTGTAATCCCAGCACTTTGAGAGGCCGAAGCAGGCGGATCACTTAAGGTCAGGAGTTCAAG
ACCAGTCTGGCTAACATGGTGAAACTCTGTCTCTGCTAAAAATACAAAAATTAGCTGGGTGTGGTAACATGCACCTGTAA
TTCCAGCTACTCGGGAGGCTGAGGCA---GAATTGCATGAACTCTGGAGGCAGAGGTTGTAGTGAGCTGAGATCACACCA
CTGCATTCCAGCCTAGGTGACTGAGTGAGTCTCCTTCTCAAATAAAA---------GAAAAAA--GAAAAGGTCACACAG
ACAGTGACTTACACAGGCCCCTCCTTCCCAGGACTTCAGTTTGTCACTTCATTCAATAGGAGCAAGAGGAAATCATAACC
ACTGTTCTAACACGAGAAGAAATTGGTGTCTTATGTGAGCTAGGATAAAGAAAGTGTTGGCAATTAGAATGAGAAGCCCA
TGTTACCCCAGGTGTCTGACCTCTTTATCCAGGACTGGGCAGTCAGTATCCCTTTCTTTCTCCCTGCTTTCTTACCATGA
CCCTTTTTT-GTTTGCTTATCTACCTAGGATTCTACAAGCAGGAGATATCTTAGAAATCAGGGCTGGGCAGGCAGGAGCC
AGGAAAGTAGCCACAATGACTTCAACAGTACTGGTGGACATACAGGAAGAGGTGACCTGCCCCATCTGCCTGGAGCTTCT
GACAGAACCCCTGAGCTTAGACTGTGGCCACAGCTTCTGCCAAGCCTGCCTCACACCGAACAGCAGGGAATCAATGATTG
GTCAAGAAGGGGAAAGAAGGTGCCCTGTGTGTCAGTCCAGCTACCAGCTTGGGAACCTGCGGCCTAATCGACACCTGGCC
AACATAGCGGGGAGGCTCAGAGAGGTGGTGTTGGGCGCTGGGAAGCAGCTGAAAGCAGTTCTTTGTGCAGACCATGGAGA
AAAGCTGCAGCTCTTCTGTAAGGATGATGGGAAGGTCATTTGTTGGCTTTGTGAACGGTCTGAGGAGCACCGTGGTCACC
ACACGTTCCTCATGGAGGAGGTTGCCCAGGAGTACCAGGTGGGACCCCAGGGTGGAGGGGGAGATGGAGAAACAGATTCT
TTGATAGATTTTAACATTTTGTCATGCTCTGATCTAATTTCTTTATAGTGCTTTTATTTACCTAGAGAAGGAACCTGGAA
GCTCCCTCCCTGATTGAGACTAGAGACTTTATCTTTTACTTGCTATACCAGATTGAGTAGACAGAACTGCTGGGGGGAAA
AGGGGTACTTGGTTGATTGAGTATGGAGATATGTTGGTAGTGAAAGTAAATGCATTTTTTTACTTATGTATTTATTTTGA
GACGGAGTCTCACTCTGTCGCCCAGGCTGGAGTGCAGTGGCACAATCTTGGCTCACTGCAACCTCTGCCTCCCAGGTTCA
AGCAGTTCTCATGCCCAGCTTCCTGAGTATCTGGGACTACAGGCGTGCACCACTGTGCCCAGCAAATTGTATGTGTGTGT
GT------------------------------------TTAGCAGAGGTGGGGTTGTGCCATGTTGCCCAGGCTGGTCTC
AAACTTCTGAGCTCAGGCGATCTACCTGCCTCGGTCTCCCAAAGTGCTGGGATTTCAGGCATGAGCCACAGGTGTTTTGT
GGTCAGTCACCTTCCCAAGGAGG-ATGGAGAATCAATCTATTCCTGTTGGTTTTTATCCGCTGTATATA----AAAGATA
TGTTGGCCTTCTCTCAAGTTTTCGTCCTAGGTTGGGAAAGGCTTCTTTTGAGGTTAGCAGAATCTCTGTCCTATTCATTC
CATGTCGGGGTACCGAGTCAACTAAAGGCTTGATCCTGCTTAACGTGATTTGTTT-ATTCCAGGAGAAGTTTCAGGAGTC
TCTAAAGAAGCTGAAGCAAGAGCAGCAAGAAGCTGAGAAGCTAACAGCTTTTATCAGAGAGAAGAGGACGACCTGGAAGG
CAAGGGGGACTTTTTCTGAGGATGTCCTGGAGCAGGAATCAGGGCAGGTCATAGGGGCTGAAGGCAAAGGAGTCCTGGTC
CTGCCTGTCCTCTGATACCATGACTAGAAGAGCTTTCCTTTGCCTGTTCTTCCACTACATTCCTTCCAAAC--GGGG-AG
GAGAGGGGAGCTAAATAGCAAACAT--CAAAACTGAACC---GAGACAATCACATAGCAGAGGACCCGTGGTCAGGGGTT
GCCC-GATTCATAATTCTGGATCTTGCTGTACAGTTTCAGTCTCTTTGGCTT-------------------------CCT
GGGAAT-----------------------------------GACAGGTTAGTCACAGGCTGGTAATTTCTTCCTCAGTAC
TCTAAATT---------------------GGTGAGGGAGGCTTCCTGGAATCTAAACCTCACCCAGGAATCACAGTTGAT
ATCTAAAAGGCCTAGATAAAG-CATCCTGGGGGTAATGGTCTGGGCAGAGCTGAAGGGAGAAAAGAAGGAAAAAG-CAGC
CTACATAGGCTTTTCCCTGCAGCATTTACCCTCCCTCTCTCAGAGAG-CCTGGCCCAGAAAAGCAGACTTGAGTGCAATT
CCCCCACTTTTTATAGGGGAGACCCTCAGTGTAACAGACTAGCAGCCTCTTTTTCTTCCCTATTCCTGAAGAATCAGATG
GAGCCTGAGAGGTACCGGATCCAGACAGAGTTTAATCAGCTGCGAAACATCCTAGACAGAGCGGAGCAGCGGGAGCTGAA
AAAGCTGGAGGAGGAAGAGAAGAAGGGGCTGCGTATTATAGAAGAGGCTGAGAATGACCTGGTCCACCAGAGCCAGTCGC
TGAGAGAGCTCATCTCCGATCTGGAGCGTCGATGTCAGGGGTCAACAATGGAGCTGCTGCAGGTAAGGCTTGTGAAGGAG
CCCAGATCAGAGACTCAAGGAAAAGAGAAACTAACTTTTCTTCCTTTCTGGGGCATCAGACTACCATCACTACAGGGACA
AGAAAAAGCATTCCTTTGGCACGATAGTGCCTATTTCCTATTAAACTATTTAGAGGTATAGAGCAAAGCATAAGATAATT
CAGAGTACAAATGCAAGGGAAAA-CCCCCC-TCCTTTTTTTTT------------AAGATGGAGTCTTGTTTGCTGGAGT
GCAATGACACAATCTCAGCTCACTGCAACCTCTACCTCCTGAGTTCAAGCTATTCTCTTGCCTCAGCCTCCCAAGTAGCC
GGGATTACAGCCACCTGCCACCATGCCCAGCTAATTTTTGTATTTTTAGTAGAGAGAGTGTTTCACCATGTTGTCCAGGC
TGGTCTTGAACTTCTGACCTTAACTGATCTACTCGCCTCAGCCTCCTAAAGTGCTGGGATTACAGGCATGAGCCACCACA
CC-GGCCTCCCATTTTTATTTATAAAGGGTGGTCTGAAAGTTTATTTGATGCTGTGGAGAAGATCTGTTGCATCCAGTGA
TGTT---CTTTATGTTTTTTCTTTCTGAGTCTTGGCACAATTTACATTTCTGGCTGGATAATTCTTTGCTGCCAGGCAGT
CTCCT---------------CTTAGCAGCATCTCTGGCATCTGCCCACTAGATGTCAGCAGCACCACCTCAGATATGACA
GCCCCAGATTTCTTCAGACACTGCCATGATAGCTCCAGGGAGAACACAGTGCTCTCCCAACTGAGAACCACTGTTTTTTT
AGGCACCTCTTGTCTCTGATGCTGTATTGGGAATTTGTCAAGTGCTTCTTACTCAGCTTAGTTACAGGCAAATTTACGCT
AAGCTAAATTCTTAGACATGATGTATTACCAGCCCTATTTTGTTTTCACTCTCTT-TATAGAGTGAAATCATTTAAGGTA
CTGTAGTAATAGATATTTGAGCAAGTGTTTGAGATCTGGGCTCTGGTCTGTATGTATGTAGGTTGAAGATTACAAGGTAT
CAAGCCCAGAGAGATTGGATGGAGGAACTTGAACTGAGGTTGAAGTTCTAGCAGCTGTTTTCTGCATAGAATGGCTAGCA
TGGCTGTGAATTTGAGGCATGATGTACCTTGTGAGATTCTGTAACCTCCAGAGTGTAAGATATTCTTTGTTTGTTTGTTT
GTTTTGCCCTTATGCTTTCCTCTTGCTCTTTCTTTGTTGATGGAATAATTATTTATTCACATATTCTTGGGCCCTAGTAT
TAGAGCCATATGGTAGATACTTTCTACCTATTAGAGCTTTTTCTCATTCACTGCTTCCTGCTTTGCATCTTCATTTCATT
CTT---GCCTTTTTGTCCTCCTCATTGATA-TT-TTACCCTGATACTTTTCTCCTTCACTCTTTTGTTCTGGCTCCTCAA
CACTCCTCAAACTGTGAATATTTTTTAGGCTGGGTGCAGTGGCTCATCCCTGTAATCCCAGCATTTTGGGAGGCCGGATC
AGGTGGATCACAAAGTCAGAAGATCAAGACCACTCTGGCCAACACTGTGAAACCCTGTCTCTACTAAAAATACAAAAATA
ATTAGCCAGGCATGGTCATGTATGCCTGTAATCCCAGCTACTCAGGAGATTGAGGCAGAAGAATCTCTTGAACCCGGGAG
GCAGAGGTTGTAGTGAGCTGAGATCACCCCACTGCACTTCATCCTGGGTGACAGAGTGAGACTCTGTCTCAATTAAAAAA
AAAAAAAAAATTAATGCAAATGAAACATCAATTCGTGTTGCTAGTTTAGATACTTCCACATTCATTAGTATGACTGCCCA
ATAGGCATTTAAACTTGAGT------------------------------------------------------------
--------------------------------------------------------------------------------
--------------------------------------------------------------------------------
--------------------------------------------------------------------------------
--------------------------------------------------------------------------------
--------------------------------------------------------------------------------
--------------------------------------------------------------------------------
--------------------------------------------------------------------------------
--------------------------------------------------------------------------------
--------------------------------------------------------------------------------
--------------------------------------------------------------------------------
--------------------------------------------------------------------------------
--------------------------------------------------------------------------------
--------------------------------------------------------------------------------
--------------------------------------------------------------------------------
--------------------------------------------------------------------------------
--------------------------------------------------------------------------------
--------------------------------------------------------------------------------
--------------------------------------------------------------------------------
--------------------------------------------------------------------------------
--------------------------------------------------------------------------------
--------------------------------------------------------------------------------
--------------------------------------------------------------------------------
--------------------------------------------------------------------------------
--------------------------------------------------------------------------------
--------------------------------------------------------------------------------
--------------------------------------------------------------------------------
--------------------------------------------------------------------------------
--------------------------------------------------------------------------------
--------------------------------------------------------------------------------
--------------------------------------------------------------------------------
--------------------------------------------------------------------------------
--------------------------------------------------------------------------------
--------------------------------------------------------------------------------
--------------------------------------------------------------------------------
--------------------------------------------------------------------------------
--------------------------------------------------------------------------------
--------------------------------------------------------------------------------
--------------------------------------------------------------------------------
--------------------------------------------------------------------------------
--------------------------------------------------------------------------------
--------------------------------------------------------------------------------
--------------------------------------------------------------------------------
--------------------------------------------------------------------------------
--------------------------------------------------------------------------------
--------------------------------------------------------------------------------
--------------------------------------------------------------------------------
--------------------------------------------------------------------------------
--------------------------------------------------------------------------------
--------------------------------------------------------------------------------
--------------------------------------------------------------------------------
--------------------------------------------------------------------------------
--------------------------------------------------------------------------------
--------------------------------------------------------------------------------
--------------------------------------------------------------------------------
--------------------------------------------------------------------------------
--------------------------------------------------------------------------------
--------------------------------------------------------------------------------
--------------------------------------------------------------------------------
--------------------------------------------------------------------------------
--------------------------------------------------------------------------------
--------------------------------------------------------------------------------
--------------------------------------------------------------------------------
--------------------------------------------------------------------------------
--------------------------------------------------------------------------------
--------------------------------------------------------------------------------
--------------------------------------------------------------------------------
--------------------------------------------------------------------------------
--------------------------------------------------------------------------------
--------------------------------------------------------------------------------
--------------------------------------------------------------------------------
--------------------------------------------------------------------------------
--------------------------------------------------------------------------------
--------------------------------------------------------------------------------
--------------------------------------------------------------------------------
--------------------------------------------------------------------------------
---------------------------------------------------------------------------CTTTT
CTAACAATAAATTTCCTAGAATTTTCCCATCACAGACATTCTTCCTTCTCTTTTCCTTATCTGTGTATCTTGTTGCCCAT
TAAGCTTTTATAGCCAAG--------------------------------------------------------------
--------------------------------------------------------------------------------
--------------------------------------------------------------------------------
--------------------------------------------------------------------------------
----------------ATAAAAGCTTCAACATATGNNNNNNNNNNNNNNNNNNNNNNNNNNNNNNNNNNNNNNNNNNNNN
NNNNNNNNNNNNNNNNNNNNNNNNNNNNNNNNNNNNNNNNNNNNNNNNNNNNNNNNNNNNNNNNNNNNNNNNNNNNNNNN
NNNNNNNNNNNNNNNNNNNNNNNNNNNNNNNNNNNNNNNNNNNNNNNNNNNNNNNNNNNNNNNNNNNNNNNNNNNNNNNN
NNNNNNNNNNNNNNNNNNNNNNNNNNNNNNNNNNNNNNNNNNNNNNNNNNNNNNNNNNNNNNNNNNNNNNNNNNNNNNNN
NNNNNNNNNNNNNNNNNNNNACTAAATGGAAGGGAATAGGCCAATTCTATTGAAATGAGACTGGCAGTGGCAGTGGTAAA
GGTGAACAGCTGGTGGCTAAATGAGATTAAGGGTGTGAAGTGGACTGACTTGGGCAAAGATATGATGCCAAGGTACATAT
GTGGTAGTTACTACCTATTTTATTTAAATTTGGTGACT-AAGTG-TTACTAGTATGATTCAGTAGGATAGAAGGGAGACA
AGAGTTTCAGGAATGATTTTTCTTTTAAACATCTTGCATTTGAGGTGCCTGTGATTCATTTGCTGGTCTAGATATTAATC
AAAATCATAAGAAAAGAGAGCTGAGCAGAAG---TACAGATTTGAGAATCATCA---TGTATGTGTTAAAATGAAGGAAA
TGGATGAAGTCAGCAAAGGTAGGGTAGAGGGTTAGAGAAGGTGAAGTTTGAGAAACAACCGTATTTAAAACCCATGAGC-
TTTATCTTCAGCAAGCAGAACAGAATGTAAGCTTCTCAAGGATGGAAATTATGACTTCATCTTATGAGGTTCTCTAGGGC
CGGGCACAATGCCTGACAAATAATACGTGCTATACGTACATAACATTACACACATATATGCACACACGCAGTGTTGTAAA
AA-TCAAGACCCCGATGAATTAATTGAGGTATTTTTTGGTGTCTTCACATGGGTTCTTAGGGACAGTCTGCCCTGAGCTT
TTATCTCTACTTTGTGGCCTCCACAATAGGATTATCTTTATTTCTGTCATTTCAGGGGGTGGTGGAAATGGAAGGAGGAA
TGTGAATAAGGGCATGACCTGTTACTCCTTGACTTAACCTGTCTTTTTCCT-CCTAGGATGCGAGAGATGTCACAGAAAG
GTACGTGTA-GGAGAACATGAGGTAGTGCCCTTGGATTGAAAAATGATTCCTTTAACCATGATCAGTGGGAAAGTGAAAA
AAAATCAGAGTAGGGAAGATTCAAGACTGTGGTCTTGAATTGTGCATCACATGAGAGTTTTGGCATCCTCAAATAAAGGG
AATGAACTGGCTTCTATGATAGGAAAATGTGGGTGATGGGAGGTCACCACTTGGGGACAGTACTGTTA------------
--------------------------------------------------------------------------------
--GAGTCAAGAGTTGCTATATCAGTGACTCTCCAAGCACCCCATTAAGTGTACTGTTCCATAAACCTCTGTGCATGCTTT
CATCCCTGATTCTTAAGTTTACAGTTACTCAAAA-TATACAGGAATTTTCTTTGCCCATAAATTGTT-------------
-TATTTTTTATTTTTTT--GAGACAGAGTCT-------------GGGCTGGAGTACAGTGGTGCAATCTCGGCTCACTGC
AACCTCCTGCCCGTGAATTTTATCAGAGGCACATTCCCATCTGCATTATTTCTCAAGGTTTAAGAATTTGCTCTTGGGAC
ATTTGCCTTAAGTTTTTC-TTTCTCCCAGCCCTTGCTCCCTAGTAGATTTTCTTTTGTCTCAATTCCAGTAAAAACATAA
ACCCCAGCTCTTGAAAATAATAATTTAGCCCAGGAAGCAAACATGTTCTCTATCACATACTCCAGAGTCTCATCCGACAA
GATGACATCTCAAGTCTCTTGCTCACTTGGTACCTTCATGCTCCTCACAGACACATGAAATATGAAGCCTGTTGTCCCTT
CTGAAATCTGCACTCTCCATTTGGAGATGAGGACATCTTTTCTCCAGCTGGCAGCATAACATTCTCAGAGATAGCAAATT
CTAAAATGCTGTTTTGAAGG---TTTTTTGAGAAATCCTAAGGCCTAAGCCCACAGAC-CTTCTGAATGAAGCTCTTCAC
T-------CTCAGAGCCCGAGCAACAGGCCCCTGCTGTTCTGCCTGTCAACGCAGACATCTTCAGCCCCTCTGATTTTAA
ATATTTTATATCTTTTTTTAGAGGTAGCAAAAGATTTCCCAGCTATTATTTTACTGAATTGCATAACGTCTCTAGAACAT
AGAGAAAGGAAAATTATTTTATTTTCTAAAAACAACAACAGAAAAACAAAAGGAGGCTTTATGAA---------------
--------------------------------------------------------------------------------
--------------------------------------------------------------------------------
--------------------------------------------------------------------------------
-----------------------------------------------GTTAAATCTTAAAAAAGTTTATGTAGATGGGGA
GATGATAGTTTCCAGTCTAGGTCTCCTGGCTCCAGTGCCAGGGCTGTTTGTAGAATGACGCTAAGTTTCTTCCAAAAGGA
GGATTGAAGTTCATC---------------------TGTAGGCTTGGGAGGTAA-GAGAAACAGGGGTGG-ACAGGTGCT
GTGGTCCCACACAGTCAGCAGTGTGGGAATTCAGAAGTCCTGTCCTTTCTAGGAGTGAGTTCTGGACCCTGAGGAAGCCA
GAAGCTCTCCCTACAAGGCTGAGAAGTATGTTTCGAGCCCCAGATCTGAAAAAGATGCTGCGAGTGTTTAGAGGTGAGGA
GATTCAGGGGAAAGAGTTTGGATGTGGAATTAGTGTCGTGGGAAGAAATAAACAGCATAGAGGATATAGTT---------
----------------GGTATTTGAGCAGAGTAGCAAAGAGGGAGGTCCCAGAGGGAGAGATATAGTGTGCTGAAGAAGA
TGTTGTTTGTATTTAAGGGGAGATAAAATGGCCAAG-GACATCCTCACAGCGTTCCTCACCATTCCCCTCAATTTAGTAA
GGAGAGGGATACCAGACATGAGACAATTGGTCCTATTCAACATTATTAACTCTTTTTATCATTACAGAGCTGACAGATGT
CCAAAGCTACTGGGGTAAGTAGAAGCCATGGCCTCTTGCTGTGGGCTGGCACATTCTGATCTCCTTTCACACGCTCCTCC
CCAGGCATATCCACCCAGGTCCTAGGTGTTGATGCCTTCCCCATCCCTACCAC--AGTTCCAGTTCCTCCAACCACTTCC
TGTGTTTCCTCTTCTCAGCATAATGAGACCCATGTCCCCATTCTCATCAGCTGATGTTGTACCTTTTCCTACAGTGGACG
TGACTCTGAATCCGCACACAGCTAATTTAAATCTTGTCCTGGCTAAAAACCTTAGACAGGTGAGGTTTGTGGGAGCTAAA
GTATCTGGACCTTCCTGTCTGGAAAAGCATCATGACTGTAGTGTCCTGGGCTCCCAGCACTTCTCCTCTGGAAAGCATTA
CT-GGGAGGTAGATGTGGCTAAGAAGACTGCCTGGATCCTGGGTGTATGCAGCAATTCAGTGAGACCTGCATTCTCTTTC
AACCAGTATGCTAAAAATCACACTGCTTATTCCAGATACCAGCCTCAGAGTGGATACTGGGTCATTGGGTTACAGCATAA
ACATGAATATAGGGCCTATGAGGATTCTTCCCCTTCCCTGCTCCTCTCCATGACAGTGCCCCCTCGCCGTGTTGGGGTTT
TTTTAGATTATGAGGCTGGCACTGTCTCCTTTTATAATGTCACAAACAATGGCTTCCCCATCTACACTTTCTCTAAATAT
TACTTTCCCACCACTCTTTGTCCATATTTTAATCCTTGCAACTGTGTGATTCCTATGACCCTGCGTCATCCAAACTCTTG
AATATTCTTCTGTTCTCACCCACTTCTGATAAGTACCCTGAGGCTAATCAGCATGCGGTTCTCTCTTCTGATCT---GAT
TTTCTGTGTTCTCAATTCTTTTGTTGTTT----------------------TGTTTTGTTTTTTGAGGTAGCGTCTTGCT
CTGTTCCCCACGATGGAGTGCAGCAGCAAGATCTTGACTCATTGCAACTGCTGCCTCCTGGGTTCAAGCGAACCTCCTGC
CTCAGCATCCCAGGTAGCTGGGATTACAGGCACCCACCATCACACCCAACTAATTTTTATATCTCTGTAGAGATGGGGTT
TCACCGTGTTGGCCAGGCTGATATAGAACTCCTGACCGCAAGTGATCCACCCACCTCAGCCTCCCAAA-GTGCTGGGATT
ACAGGCCTGAGCCACTGTGCCCCACCAATTCTTTTGTTTTAAACATTTGCTCAATACTAGGATGCACCTAAGTGGTGAGA
GTAAACATCTTTGACTGATGACAGGTCTTCAGGTGGATAGCGGGCGCTTCCAGCATTTTGC-ATAGTGTTAAGCATAATA
TTTGAT----GCAGGTTTTTTTT------GGTTAATGCAGGGGATCAAAGTTCGGAAGTTCCGATCTGTTAATTTGCTAC
TGGTTTTTGTATAAAATGAAAAATTGTATTCAACCAATGTCTTTTCTGTAAATTATTGAGATAATTGTTTATCATTTTTA
TTCTGTTAATGTGGCTTAGTACACTGATTTATTTCAATTTGTTGTATCTGCCACAAATTGCTGACATACATCATTATT--
-TGTTGTATGCAATACTGGATTTATTTTGCTAATATATTGTTTAGATTTTGTTTTCATCTATGTTAATGAAAGAAATTGG
CCTGTATTTTTACATTCTTGTAATACCTTTGCCAGGTTCTATAAAATTCAGTAATAAGCAAATAAAATACCATGTTTTTG
TATACATATATGTAGGATTGAGCTCTAAAACCAAAACATTATAATTGTTATTTGGGTAGCTTCCAACTCAGATTGAAGCG
ATTGTAACT-CA-TCTTTACTACAGTCTTCACTGCAACCTTCAGCCTTTCTCTTTACATTTAAAAGTAGCAATAGAATAA
CAAAGAAA-------TATATCTTTCAAATTAATTGAAATAATAATAAAAAGATAGTGGGGAGAGAAAAATCATCCAATGC
ATATTTTTCTCTCAGAATAGAAAGAAAAT--AAAGAGAAAATATGATTAATATAAAGCACTTACCGGAAGAGGATGATTT
CCTCCAGCTTTTCCACACTCT--------GTGCTTAGGAACAGACAGCTGGTGAGTGAGCTGCTGTGACTTTGGTAGGGA
GGTGCAGTATGTTTCTTGAGCCATGTATGAAAGAAATTATGAGGTACATGTGAAG-TAGGAACAAACATCAGGGAGGAGC
ATGGTACTGGCTGTCCCATATGGTGTCCAAGAGCCACCAATGCCTATGGAGGACTTCACATATGACTAGTCGGAACTGAG
CTGTGCTCACAGTATAAAATTCACGCCAGATTTTAAATACCTCCTTCAAAATATGATGTAAAATGTCTCACTGGTAACTT
TTTCTTTGTGTATTACAATGATAATATTTTAGATCTATTGGATTAAA----ATATGTTATTCTGAAGCAGGAACGGCCTC
AAGAACCAGACCTCTT
>Aotus_nancymaae_TRIM6
TTCGGGTTGGGTGGAGGACGCGGCTGCTGC-----CTCTCGGCTCTGATCCACGCCGCAGATTCCAGGTTAGTGAGCAAA
TTCATTTTCTGGCCAGCCACCACTGTCCCTACTTGTCAGCAGAGTTTGACCCGCCCTGTAGGTCGGGTTGGGGTT---TC
ACGGGTGGGAGAAGAGTAAGGGAGTCTTCTGCAGTTTTGAGTTGACTCAAGTTTGGGAAGGCAGCACAGAAGAGGCACCT
TTGCAGCTGGGAATAGGCCGTGCAAAGGGTACTGAGAGTTAAACCTCGATTCTAGAAGCTAAAGTTGTGTAGGGGAGGCA
GCTCTGGAAACTTCGCGTTGGGGAGTCGCGGCAAACCGTGT-GTCAGGCGTGGATTCGGAGTCAGCATCCCTTCCCCCC-
----------------------------------------------------ATCCCCTCCCCC-ACCTCCTGCCCGGCC
ACTCCAGGAAGTGAGCACCATTTATCACCATTTATCCTCCATCCCAGGCGGCCCCTGGGAGGAGTC-TCCCAGAGGGAGT
TGGGAGATGAGCCTTCCGCAGTCTCTAGACCTGTGGGTCAGTCTGTTCAAAGGCCAAAGGCTGGCGGAGGAGGGAGTCCC
TGCCTTTCTCGCACCGGA-----GCGGAGACGTGCGTGGTTGAGTTTAGATAAAAGACGAGTGAGCGCGCTCTGTTCCTT
AAAATTAGTTTAAGACGCCTTGGATTGCTCTGAAGAACTTTGACCACCTGATATTGCTTACATCTGGAATTTGTCTGGCT
TCTCGTTCCCC-AGGTGTGCCAGTCGGAGAGGGATGTCTACCGTTCTGTTGACTGGCTCTTACTGTCACTTCTGGCAGAG
GTGACAGAGCAGTGAAAGAGATA-GGTCTCTTCCCTTTCGGAACTCATTATATAGATAATTTTATTTTTATTTATTTTTC
TTCCTCACTGCAAGTGAGCCCACTGAAGTTAGAGACATTTTATTT------AATCATTCAACAGAGACAGAAATGTGTGA
TTAGGAGCACAGATGCCGCAGCCAGACTG-ATGTGTTCAAATCCTGACTCTGACAGACACTGGCTGTGTGCCCAAAGACT
GTTAACCTGACTTCTTTGAGCTTTGGTTTTTT-CCATCTATAAAGCAGACGGAGTAATGTGTATATCCTA--GAGTTTTG
GTGAGGATT-CAGTGAGACAGATTTAAACACGTAGAAGTCTGCCTGACA--ATGTTGAAATTATGGTCATTATTACTGGC
AAACTCCATGCCTAGCTTTAAAAAAAATGCCCAATCAAAACAATTTTTAAATTATAGGTTTCTGAAATGCAGGGAGTAGA
AATGCTTTTGAAGTGGAAATTAAATTTTTT-----TTGATAC-CATA---TTCCAATTCAAATATTTTTTGAGTCCTATC
TGTTAGATAATCAATTCCAGATAATAGGTTAAATATAACCCTACATAAAGATTTTAAAAAA-TGTTATTCCTAAAGTGCA
AGAACTCATGCCCAACTCACTTATAAATGCAATTGCCACCTATTTTATTCCACTTTCACTAGAGCTCCCTGCTGGTGGAC
AGGCCTGCCCTGTCATTCTGAACTCTGAACCTCCAGCCTACACAAGCCCTGGTATCCCCTGCTCAGTCACTGATTTTT--
---GAAAGCCATTTTGATATCGATGTGAGTTTCCACTCTAGCAGATGCTTCATATCTAAATAGAAAGCCATTCTCTGTCC
CCCTCCCTCTTCTAGCTGTTTTGAACCCTAAATTGTATCCGCTTTTGGGAAAGAGGGTCCTTTCTCTAGGGCAGTGCTTC
TGAAGCCTTAATGTGCATAAGAAGCACCTAGAGAACTT----ATTAAAGTGCAGATTTTGAATCATTCCAGGAAAGACTG
AGATTCTTCGTAAAGAACCCCAAGTGGTTTCAGTGTTGCAAGTTAGCAGACCTTCTTTTCTGGCATCTGGTTCTGATTTA
ATTGGTCCCACCTGGTCGTGAATTTGGGCTCTTTCTGCTGCTAATTTGATCCACTGGGCTCTGGGACTGCAGGCTCTCCT
GGTCTGCACTCCTCACAGTCAGAATGC---CTTCTCTCA-----------CCGCTCTGGAGACTTGGTCTCAGTTGGAAA
CTGGCAACCTCCCATATCTCCCTTGGGCTGCACTCAGCTGCAGTGGGCAGTAAGGGCT-GCTGGTGTGTGGGCAAGGGTC
ACTCAAATCTAATCTAAACGTATGCTTCCCTCCTTCAGGATT-CTTTCCCAAGCCTCAACTTTCACAAGAGACCTCAGCT
CTCACA--TCTTTTTTCTGCTCAAGAATTTTTCTCT----AAAGCAGAGTAATATTATGAGATGAATATCTAAAGCAGCG
TATTACATAGAAAAAAAAAAGACAT--ATAATC--------AAATAGAAATAGAATGAAGCCACATAGGTAATTTTACAT
ATTCAAGTAGCCTCATTAAAAA-TAAGCACTCAAAATTCATTTTAATATATTTTATTTAATCCAACAGATGCAAAATCCT
GTTAGGATATGATATGATCAATATAAAAAAATTATTAATAAGATACTTTAATTTTTTTAAACTAAATCTTCAAAATCTGA
TGTGTATTATGTACTTAAAACATCTCATTT-TGAGTAGTTATACTTCAAATGCTCAGTAGCCACATGTGGCTCCATGTTT
GACAGCAAAGTTCCATTATGCTTTGAAGATAAGAAACCAAGCCTTTAATTTTTCTTGTATTTTTTT-GTTCCTGTCAGGT
TTATTGAGTTATAATTTATATCTAGTAAGTAATAAATTTTAAGCATAACATACAATTCTGTGAGTTTTCA--GTTGTAGT
CAGTTGTGTAACCACCACCA------------TGATTATGATATATAAAAGGTATTTCCA---------TCATCCTTCAA
ATTTCCTTATGCCCTTTGCAATTCATC---TTCTCCCACTCCTGGGCCCTGGCTTCCACTGATGTGCTTTCAAATACTAT
AGCTTTCTCTTTTCTAGGATTTCATATAAACAGCATCATACAATAACTTAAATTTGATGTCTGGGTTCTTCAACTTTGGA
TAATGCTTTTGAGATTTATCTTGTTGTATGTATT-----AGCAGT----TTGTTTCGTAAAAAGCCATTGTATGGATATA
GCACAGTTTGTTCATCTACCAGTTAGTGATCTCATGGATTCTTTCCAGTTTGGAGCTATTACTGCATTCCATTTATGAGG
CAGTAATTCTCCTTCAAGAGAATTGGGTGT-ACTAAGTACAGCTTTACCTGAAATGAAAGTGTGCATGTGTTTGTTGGGG
AAGATGGATTGGAATTGGACTTTCAATTAAAATATATCAAGCTGAGCATGGTGGCTTATACCTATAATCCCAGCATTTTG
GGAGGCTGAGGCGGGCAGATCACGAGGGCAAAATATCAAGACCATCCTGGCCAACATGGTGAAACCCTGTCTCTACTAAA
AATACAAAAATTAGCTGGGTGTGGTGGCACGTGCCTGTAGTCCCAGCTACTCGGAAGGCTGAGGCAGGAACATCACTTGA
ACCTGAGAGGCAGAGATTGCAGTGAACCAAGATCACGCCACTGAACTCCAGCCTAGCGACAGAGCGAGACTTGGTCTGAA
AAATAATAATAGTAATATAATATCAACACAATCATT--------------------------------------------
--------------------------------------------------------------------------------
--------------------------------------------------------------------------------
--------------------------------------------------------------------------------
-----------------------------------------------------TTTTAACAGTAACAGTTTCATAAGATA
GCACATTTATTTCTATACTCTAGTGCCACCATCAAGGACAACTGTAAGCTCAGCAG---TAAGTTGTAATGTTCAATCCA
TTACAAAGTTAATTGCTCATTTCCTGTGTTAGTTGCAGTGCTAAGGTCGAGAGCACCTGGAAGATAAA-TGAG-------
--------------------------ACTGGGCCTCTGCCCTCATAATGCT---TTGTCAAAGGCAATAGAGCCTTATAG
TGCAGTGTGCTAAGTGAGATGATGTGGGTATGGTAGGCTATATTAACAAAGGAAATAATAATGCAGTTCCCATAGATGTG
ATTAATTCAGTTAAAA-G--TCTCAGA-TGATAGGTAAATACATCTGTCATATGAATTAGTACTGCCAGTTAGATGTACA
GAGTTCATTAATTTGTTAAAAATTATATTTTGCACGCTTTTTGGAGATGAGGAATATA--AAGGAGTAATAAGAGCTCCA
GCTCTGTAGCCTGCGGATCTGCATTCAAAACCGGCCCC-ACCACTTGAAGGATCTACT-AAATCTCAGTTTACACAACTA
TGAAATGAGATTTAAGGGACATTCATAATGT-----TGTTATATGGAATTGTTGAGTTATTGCATACAAAATAGTTAAAT
TTTTGCTGAGTACTTAATGG----TCTGTAAATATTTGCTGTGAGCATTGCTGCTGCTAAGCATGGCAAAACCGAAGACC
CAGGCCAGTACTTGCAGGAGCACCATAGAACACTAGATGGCAGCACCGAGGACCTGTTTTCAGCTCACTAGATCCTCC-A
GCCGGGCCACTAAGAGGCTTATGCTTCTGTCTCATGACCTTTTCTTGCCCTTATCTGAGACACTTTCTCAGGCCCTTTCT
TCTAGAGGGAGTGTTGTTATTAGGAGGCAATTTGATATACTTTTTAAATCTATCAGGCCCTCAAGATGGGGGTAAATTGG
TACAATTTACAGGACCT-ATGTTTAGGCCCACACAGACCATGTTTTTT-ACATCAATATACATTTGTTTTTGCTGGGAAA
CCAGCCAGAGACAAATTAGAGAATTCCACCTGCTCCCTACCTACTGTGGCCTGTCCAGTACAACAGGGTCACACATGGGA
CCATGGCCAGAGCACCTTCAAATAGTCAGTGTTACCTGGCTTTTCTTTGGTGTCCCAAACACAACTCCAGGTAGGCAAGC
AGAACAAATGTCCCCCAATGAAAATAACTCAATGCTGGAAACCACTTTTAAAAATTTCTAAAGAGTATTTTCGGTGTGAT
TTTGAACAATGGTAATGTAATTTATCAACAGAACTCTTCCAAGAAAAATGAATAGAGACTAAAGAGAGTATATCTCAATG
AAGAGATAAGGCCTCGACTGC-TTACCGGCCACCTCTCCTTACATATGAGCCCCCTTGGGATCCTGCTGAAGTTTAAGAC
AGGCCCTGGCAAAATCCCATCATTAAGTAGGATCTCTCCCATTTCCATACTTCCAAAACACTTGGTCCGTGCCTGACCTT
TACAGCCTTTACGACTGACTGTCTTTGGTTAAGGTTATGAGTTTGAGGACAAAGCTTTGAACTGGGACCCTGGAAAGGTT
AGGTTATGCCAATTCTACAACTTA-CAAGATGAATAATTTTGTAAAGTCACTTAATGTTTCTTCTTATTGAAGAATTGAG
AATACTCTTGTTTATACAGAGTTGTCCCATGAAGGATAGAGAAAGCAGGAGAATGTGATTTCTAAATCACAACTGGTGAC
AGAATCATTAGTTGT-AAAAATATTACCACCCCCCAGGCTGGGCACAGTGGCTCATGCCTGTAATCCCAGCACTTTGGGA
GGACGAAGTGGGTGGATCACTTGAGGTCAGAAGTTCGAGACCACCATGGCCAACATGGTGAAACCCTGTTTCTACCTAAA
ATGCAAACATTAGCTGGGTGTGGTGGCACTTGTCTGTAATCCCAGCTACTCTGGAGGCTGAGGCATGAGAATCGCTTGAA
CCTGGGAGGCGGAGTTTGCAGTGAGCCAAGATCACACCACTGCCCTCCAGCCTGGGCA--ATAGCAAGACTCAGTCTCAA
CAACAACAAAAAA-TCACCTCTCCTTATTGTGGCCATTGCTGTTTCTTTGTTTTTTG-TTTTTTTCTGAGACGGGGAGCC
TCTTGGGT---------GAGAGGGCTCTATGTGGAGCAGGGCTGTTAAGAGGTAGAAGTGTCTGCACAGTTTTGGAGATC
AGATACCAGAGAGTAATACCAGAGTGATGGCAAAGAGGTGAAAGAGCTCATGAGAAAAGTCACAGGTAATCATTGTTGAG
GATGAGGGGGTTCTGACCTT-TCATTCATCAAAAGGTGAGGACCTATATGTCAGGCTCTGTGCTAGCTGCCAAGGATGCA
ACCATGAACAAAAACAGTCTCTGATCTCATGGAGCTTACATTTCATTGAGAGGATTCAG-GAAGTAAAGATCTATGTCAG
GTGGTGTAAGAAGTAAAATA------------------------------------------------------------
--------------------------------------------------------------------------------
--------------------------------------------------------------------------------
--------------------------------------------------------------------------------
------ACGAGGCGAGTATGTGGAGAGTGACTGTATGGTGGCTATGCTTTAAGTAGACTAGTCAGAGCAGACCCTTCTGA
TAAGGGAATAGTTAAGAAGCTAGTAAGTCATGCATATAGCAGAGTAAAGGGTCATCCTTACATCATGAACAGCAAAGGCA
AAAATTCTGAGGCAGCAGTGTGTTTGGGGCACTTTTAACATTGAGGAGATGTTTTGGGTGAGAAAAGGTCACACAGGC--
CAGGAGTGGTGGCTCATGCCTGTAATCCCAGCACTTTGAGAGGCCAAAGCAGGCGGATCGCTTAAGGTCAGGAGTTTAAG
ACCAGTCTGGCTAACATGGTGAAACACTGTCTCTACTAAAAATACAAAAATTAGCTGGGTGTGGTAGCGTGCGCCTGTAA
TTCCAGCTACTCGGGAGGCTGCGGCA---GAATTGCTTGAACTCTGGAGGCAGAGGTTGTAGTGAGCTGAGCTCACACCA
CTGCATTCCAGCCTAGGTGACTGAGTGAGTCTCCTTCTCAAATAAAA---------GAAAAAA--GAAAAGGTCACACAG
ACAGTGACTTACACAGGCCCCTCCTTCCCAGGACTTCAGTTTGTCACTCCATTCAATAGGAGCGAGAGGTAATCATAAGC
ACTGCTCTAACACGGGAAGAAATTGGTGTCTTGTGTGAGCTAGGATAAAGAATGTGTTGGCAATTAGAATGAGAAGCCCT
TGTTACCCCAGGTGTCTGACCTCTTTATCCAGGACTGGGCAGTCAGTATCCCTTT-TTTCTCCCTGCTTTCTTACCATGA
CCCTTTTTT-GTTTGCTTTTCTACCTAGGATTCTACAAACAGAAGACATCTTAGAAATTAGGGCTGGGCAGGCAGGAGCC
AGGAAAGTAGCCACAATGACTTCAACAGTACTGGTGGACATACAAGAAGAGGTGACCTGCCCCATCTGCCTGGAGCTCCT
GACAGAACCCCTGAGCTTAGACTGTGGCCATAGCTTCTGCCAAGCCTGCATCACACCGAATCGCAGGGAATCAGTGATTG
GTCAAGAAGGGGAAAGAAACTGCCCTGTGTGCCAGACCAGCTACCAGCTTGGGAACCTGCGGCCTAATCGACATCTGGCC
AACATAGCAGGGAGGCTCAGAGAGGTGGTGTTGGGTGCTGGGAAGCAGCTGAAAGCAGTTCTTTGTGCAGACCATGGAGA
AAAGCTGCAGCTCTTCTGTAAGGATGATGGGAAGGTCATTTGTTGGCTTTGTGAACGGTCTGAGGAGCACCGTGGTCACC
ACACGTTCCTCATGGAGGAGGTTGCCCAGGAGTACCAGGTGGGACCCCAGGGTGGAGGGG-AGATGGAGAAACAGGTTCT
TTGGTAGATTTTAACATTTTGTCATGCTCTGATCTAATTTCTTTATAGTCCTTTCATTTACCTAGAGAAGGAACCTGGAA
GCTCCCTCCCTGATTAAGAGTAGAGACTTTATCTCTTACTTGCTATACCAGACTGAGTAGACAGAGTTGCTGGGGGAAAA
AGGGGTACTTGGTTGATTGAGTATGGAGA-AT-----------AAGTAAAGGAATTTATTTACTTATGTATTTATTTTGA
GACGGAGTCTTGCTCTGTCGCCCAGGCTGGAGTGCAGTGGCGCAATCTTGGCTCATTGCAACCTCTGCCTCCCAGGTTCA
AGCAGTTCTCGTGCCCAGCTTCCCAAGTATCTGGGACTACAGGTGTGTACCACTGTGCCCAGCAAATTGTGTGTGTGTGT
GT------------------------------------TTAGTAGAGGTGGGGTTTTGCCATGTTACCCAGGCTGGTCCC
AAACTTCTGAGCTCAGGCAATCTACCCACCTCAGTCTCCCAAAGTGCTGGGATTACAGGCATGAGCAACAGGTGTTTTGT
GGTCAGGCACCTTCCCAAGGAGG-ATGGAGAATCAGCCTACTCCTGTTGGTTTTCATCCCCT-TATATA----AAAGATA
TGTTGGCCTTCTCTCAAGTTTTCATCCTAGGTTAGGAAAGGCTTCTTTTGAGGTTAGCAGAATCTCTGTCCTGTTCATTC
CATGTCGGGGTACTGAGTCAACTGAAGGCTTGATCCTGCTTAATGTGATTTGTTT-CTTCCAGGAGAAGTTTCAGGAGTC
TCTAAAGAAGCTGAAGAAAGAGCAGCAAGAAGCTGAGAAGCTAACAGCTTTTATCAGAGAGAAGAGGACGACTTGGAAGG
CAAGGGGGACTTTTTCTGAGGATGTCCTGGGGCAGGAAT-AGGGCAGGTCATAGGAGCTGAAGGCAGAGGAGCCCTGGTC
CTGCCTGTCCTCTGATACCATGACTAGAAGAGCTTTCCTTTGCCTGATCTTCCACTGTATTCCTTCCAAACAGCGGG-AG
GAGACGGGAGCTAAATAGCAAACATATCAAAACCAAACT---GAGACAATCACATAGCAGAGGACCCGTGGTTAGGGGTT
GCCC-AATTCATAATTCTGGATCTTGCTCTACAGTTTCAGTCTCTTTGGCTT-------------------------CCT
GGGAAT-----------------------------------GACAGGTTAGTCACAGGCCAGTGATTTCTTCCTCAGTAC
TCAAAATT---------------------GGTGAGAGAGGCTTCCTGGAATCTA--CCTCACCTAGGAATCACAGTTGAT
ATCTAGAAGGCCTAGATAAAGGCATCCTGGGGGTAATGGTCTGGGCAGAGCTGAAGGGAGAAAAGAAGGAAAAAA-CAGC
CTACATAGGCTTTTCCCTGCAGCATTTACCCTCCCTCTCCCAGGTAG-CCTGGCCCAGGAAAGCAGTCTCAAGCGCAACT
CCCCCACTTTTTATAGGGGAGACCCTCAGGGCAACAGACTAGCAGCCTCTTTTTCTTCCCTGTTCCT-AAGAATCAGATG
GAGCCTGAGAGATACCGGATCCAGACAGAGTTTAATCAGCTGCGAAACATCCTAGACAGAGCAGAGCAGCGGGAGCTGAA
AAAGCTGGAGGAGGAAGAGAAGAAGGGGCTGCGTATTATAGAAGAGGCTGAGAATGACCTGGTCCACCAGAGCCAGTCGC
TGAGAGAGCTCATCTCCGATCTGGAGCGTCGATGTCAGGGGTCAACAATGGAGCTGCTGCAGGTAAGGCTTGTGAAGGAG
CCCAGATCAGACACTCAAGGAAAAGAGAAACTAACTTTTCTTCCTTTCTGGGGCATCAGACTACCATCACTGCAGGGACA
AGAAAAAACATTCCTTTGGCACTATAGTGCCTATTTCCTATTAAACTATTTAGAGGTATAGAGCAAAGCATAAGATAATT
CAGAGTACAAATACAAGGGAAAATCCCCAC-TCCTTTTTTTTTTTTTTTCTTTTTGAGATGAAGTTTTGTTTGCTGGAGT
GCAATGGCACAATCTCAGCTCACTGCAACCTCTACCTCCTGAGTTCAAGCGATTCTCTTGCCTCAGCCTCCCAAGTAGCC
GGGATTACAGCCACTCGCCACCACGCCCAGCTAATTTTTGTATTTGTAGTAGAGACAGGGTTTCACCATGTTGTCCAGGC
TGGCCTTGAACTTCTGACCTTAACTGATCTACTCACCTCGGCCTCCTAAAGTGCTAGGATTACAGGCATGAGCCACTGCA
CCCAGCCTCCCATGTTTATTTATAAAGGATGGTCTGAAAGTTTATTTGATGCTGTGGAGAAGATCTGTTGCATCCAGTGA
TGTT---CTTTATGTTCTTTCTTTCTGAGTCTTGGCACAATTTACATTTCTGGCTGGATAATTCTTTGCTGCCAGGCGGT
CTCCTGTACACTGTCGAAAACTTAGCAGCACCTCAGGCCTCTGCCCACTAGATGTCAGCAGCACCACCCCAGATATGACA
GCCCCAGATTTCTTCAGGCATTGCCATGATAGCTCCAGGGGGAACACAGTGTTCTCCCAGTTGAGAACCACTGTTTTTT-
AGGCACCTCTTGTCTCTGATGCTGTACTGGGAATTTGTCAAGTGCTTCTTACCCAGCTTAGTTACAGGCAAACTTATGCT
AAGCTAAATTCTTAGACATGATGTATTAGCAGCCTTTCTTTGTCTTCACTCTCTTCTACAGAGTGAAATCATTTAAGGTA
CTGTAGTAATAGATATTTGAACAAGTGTTTGAGGTCTGGGCTCTGGTCTATATGTATGTAGGTTGAAGATTACAAGGTAT
CAAGCCTAGAGAGATTGGATCGAGGGACTTGAACTGAGTTTGAAGTTCTAGCAGCTGTTTTCTGCATAGAATGAATAGTA
TGGCTGTGAATTTGAGGCATGATGTACCTTGTGAT--------------AGAGTGTAAGATATTCTTT--------GTTT
TATTTGCCTTTGTGCTTTCCTCTTGCTCTTTCTTTGTTGGTGGAATAATTATTTATTTACATAT-CTTGGGCCCTAGTAT
TAGAGCCATATGGTAGATACTTTCTACCTATTAGAGCTTTTTCTCATTCACTGCTTCCTGCTTTGCATCTTCATTTTATT
CTT---GCCTTTTTGTCCTCCTCATTGATAATTGTTACC-TGATACTTTTCTCCTTCACTCTTTTGTTCTGGCTCCTCAA
CACTCCTCAAACTGTGAATATTTTTTAGGCTGGGTGCAGTGGCTCATCTCTGTAATCCCAACACTTTGGGAGGCTGGGGC
AGGTGGATCACAAAGTCAGAAGATCGAGATCACCCTGGCCAACACTCTGAAACCCTGTCTCTACTAAAAATACAAAAATA
ATTAGCCAGGCGTGGTCATGTATGCCTGTAATCCCAGCTACTCAGGAGCTTGAGGCAGGAGAATCTCTTGAACCCGGGAG
GCAGAGGTTGCAGTGAGCCGAGATCACCCCACTGCACTTCAGCCTGGGTGACAGAGTGAGACTCTGTCTCAATTTAAAAA
AAAAAAAAAATTAATGCAAATGAATCATCAATTCATGTTGCTAGTTTAGATACTTCCACATTCATTAGTATGACTGCCCA
ATAGGCATTTAAACATGAGT------------------------------------------------------------
--------------------------------------------------------------------------------
--------------------------------------------------------------------------------
--------------------------------------------------------------------------------
--------------------------------------------------------------------------------
--------------------------------------------------------------------------------
--------------------------------------------------------------------------------
--------------------------------------------------------------------------------
--------------------------------------------------------------------------------
--------------------------------------------------------------------------------
--------------------------------------------------------------------------------
--------------------------------------------------------------------------------
--------------------------------------------------------------------------------
--------------------------------------------------------------------------------
--------------------------------------------------------------------------------
--------------------------------------------------------------------------------
--------------------------------------------------------------------------------
--------------------------------------------------------------------------------
--------------------------------------------------------------------------------
--------------------------------------------------------------------------------
--------------------------------------------------------------------------------
--------------------------------------------------------------------------------
--------------------------------------------------------------------------------
--------------------------------------------------------------------------------
--------------------------------------------------------------------------------
--------------------------------------------------------------------------------
--------------------------------------------------------------------------------
--------------------------------------------------------------------------------
--------------------------------------------------------------------------------
--------------------------------------------------------------------------------
--------------------------------------------------------------------------------
--------------------------------------------------------------------------------
--------------------------------------------------------------------------------
--------------------------------------------------------------------------------
--------------------------------------------------------------------------------
--------------------------------------------------------------------------------
--------------------------------------------------------------------------------
--------------------------------------------------------------------------------
--------------------------------------------------------------------------------
--------------------------------------------------------------------------------
--------------------------------------------------------------------------------
--------------------------------------------------------------------------------
--------------------------------------------------------------------------------
--------------------------------------------------------------------------------
--------------------------------------------------------------------------------
--------------------------------------------------------------------------------
--------------------------------------------------------------------------------
--------------------------------------------------------------------------------
--------------------------------------------------------------------------------
--------------------------------------------------------------------------------
--------------------------------------------------------------------------------
--------------------------------------------------------------------------------
--------------------------------------------------------------------------------
--------------------------------------------------------------------------------
--------------------------------------------------------------------------------
--------------------------------------------------------------------------------
--------------------------------------------------------------------------------
--------------------------------------------------------------------------------
--------------------------------------------------------------------------------
--------------------------------------------------------------------------------
--------------------------------------------------------------------------------
--------------------------------------------------------------------------------
--------------------------------------------------------------------------------
--------------------------------------------------------------------------------
--------------------------------------------------------------------------------
--------------------------------------------------------------------------------
--------------------------------------------------------------------------------
--------------------------------------------------------------------------------
--------------------------------------------------------------------------------
--------------------------------------------------------------------------------
--------------------------------------------------------------------------------
--------------------------------------------------------------------------------
--------------------------------------------------------------------------------
--------------------------------------------------------------------------------
--------------------------------------------------------------------------------
--------------------------------------------------------------------------------
---------------------------------------------------------------------------CTTTT
CTAACAATAAATTTCCTAGAATTTTCCCATCACAGACATTCTTCCTTCTCTTTTCTGTATCTGTGTATCTTGTTGCCCAT
TAAGGTTTTATAGCCAAG--------------------------------------------------------------
--------------------------------------------------------------------------------
--------------------------------------------------------------------------------
--------------------------------------------------------------------------------
----------------ATAAAAGCTTCAACATATGGACACTAACATAAAGCCAAAATAAGAGAAGTTGCCATG--AAATG
ACACATTGATTTCCTCATTTCAGTTCCTCAGTATAGCCGTAATGTTAGACTGATAGAGTCCTGGATGATTACTGCAGATT
GACACACACAG-CACCTGGGCCATGCTCTATGTTCAAGCCAG----TTTGAGTTGTGTCTCTATGAAATGCCACCATAAT
ACAGCCCTACTACAGATAAAATAGTTAATCCTGTGTTATATGGACCAAAATTGGGCTTTTCTTTGGGGTCATGGAGATGT
ATGGAGCAGGAGATAAAAGGACCAAATGGAAGGGAATAGGCCAATTCCATTGAAATGAGACTGGAAGTGGCAGTGATAAA
GGTGAACAGCTGGTGGCTAAATGAAATTAAGGGTGTGAAGTGGACTGACTTGGGCAAAGATAGGATGCCAGGGTAAATAT
GTGCTAGTTACTACCTATTTTATTTAAATTTGGTGACT-AAGTG-TTACTAGTATGATTCAGTAGGATAGAAGGGAGACA
AGAGTTTCAGGAATGATTTTTCTTTTAAACATCTTGCATTTGAGGTGCCTGTGACTCATTTGCTGGTCTAGATATTCATC
AAAATCATAAGAAAAGAGAGCTGAGCAGAAG---TACAGGTTTGAGAATCATCATTGTGTATGTGTTAAAATGAAGGAAA
TGGATGAAGTCAGCAAAGGTAGGGTAGAGGGTTAGAGAAGGTGAAGTTTGAGAAACAACCATATTTAAAACCCATGAGC-
TTTATCTTCAGCAAGCAGAGCAGAATGTAAGCTTCTCAAGGATGGAAATTATGACTTCATAATATGAGGCTCTCTAGGGC
CAGGCACAATGCCTGACAGATAATACATGCCGTACGTACATCACATTACACACACATATGCACACACGCAATGTCGTAAA
AA-TCAAGACACCGATGAATTAATTGAGTTATATTTTGGTGTCTTCACATGGGTTCTTAGGGACAGTCTGCCCTGGGCTT
TTAGCTCTACTTTGTGGCCTCCACTTCATGATTATCTTTATTTCTATCATTTCAGGGGATGGTGGAAATGGAAGGAGGAA
TGTGAATAAGGGCATGACCTGTTACTCCTTGACTTAACCTGTCTTTTTCCT-CCTAGGACGCGAGAGATGTCACAGAAAG
GTATGTGTA-GGAGAACACGAGGTAGTTCCCTTGGACTGACAAATGATTCCTTTAACCATGATCAGTGGGAAAGCGGAAA
AGAATCAGAGTAGGGAAGATTCAAGACTGTGGTCTTGAATTATGCATCACATGAGAGTTTGGGCATCCTCAAATAAAGGG
AATGAACTGGCTTCTATGGTAGGAAAATGTGGGTGATGGGAGGTCACCAGTTGGGGACGGTACTGCTG------------
--------------------------------------------------------------------------------
--GAGTCAAGAGTTGCAGTATCAGTGACTCTCCAAGCACCCCGTTAAGTGTACTGTTCCATAAACCTCTGTGCATGCTTT
CATCCCTGATTCTTAAGTTTATAGTTACTCGAAA-TACACAGGAATTTTCTTTGCCCATAAATTGTT--------ATTTT
TTATTTTTTATATTTTT--GAGACAGAGTCT-------------GGGA--------------------------------
-----------------------------------------------------------------ATTTGCTCTTGGGAT
ATCTTCCTTANGTTTTTC-TTTCTCCCAGCCCTTGCTCCCTAGTAGATTTTCTTTTGTCTCAATTCCAGTAAAAACATAA
ACCCGAGCTCTTGAAAATAATAATTTAGCCCGGGAACCAAACATGTCCTCTGTCACATACTCCAGAGTCTCATCCGACAA
GGTGACATCTCAAGTTGCTTGCTCACTTGGTGCCTTCATGCTCCTCACAGACACATGAAATGGGAAGCCTGTTGTCCCTT
CTGAAATCTGCACTCTCCATTTGGAGGTGAGGACATCTTTTCTCCAGCTGGAAGCATAACATTCCCAGAGACAGCAAATT
CTAAAATGGTGTTTTGAAGG---TTTTTTGAGAAATCCTAAGGCCTAAGCCCACAGACTCTTCTGAATAAAACTCTTCAC
T-------CTCAGAGCCCCAGCAACAGGCCCCTGGTGTTCTGCCTGTCAACCCAGACATCTTCAGCCCCTCTGATTTAAA
ATATTTTATATCTTTTTTTAGAGGTAGCAAAAGATTTCCCAGCTATTATTTTACTGAATTGCATAATGTCTCTAGAACAT
AGAGAAAGGAAAATTATTTTATTTTCTAAAAACAACAACAGAAAATCAAAATGAGGCTTTATGAA---------------
--------------------------------------------------------------------------------
--------------------------------------------------------------------------------
--------------------------------------------------------------------------------
-----------------------------------------------GTTAAATCTTACAAAAGTTTATGTAGATGGGGA
GATGATAGTTTCTAGTCTAGGTCTCATGTCTCCAGTGCCAGGGCTGTTTGTAGAATAATGCTAAGTTTCTTCCAAAAGGA
GGACTGAAGTTCATC---------------------TGTAGGCTTGGGAGGTAA-GAGAGACAGGGGTGG-ACAGGTGCT
GCGGTCCCACACAGTCAGCAGTGTGGGAATTCAGAAGTCCTGTCCTTTCTAGGAGTGAGTTCTGGACCCTGAGGAAGCCA
GAAGCTCTCCCTACAAGGCTGAGAAGTATGTTTCGAGCCCCAGATCTGAAAAAGATGCTGCGAGTGTTTAGAGGTAAGGA
GATTCAGGGGAAAGAGTTTGGATGTGGAATTACTGTCATGGGAAGAAATAAACAGCATAGAGGATATAGTC---------
----------------GGTATTTGAGCAGAGTGGCTAAGAGGGAGGTCCCAGAGGGAGAGACATAGTGTGCTGAAGAAGA
TGTAGTTTGTATTTAAGGAGAGATGAAATGGCCAGA-GACATCCTCATAGGATTCCTCACCATTCTCCTCAATTTAGCAA
GGAGAGAGATACCAGACATGAGACAATTGGTCCTATTCAACATTATTAACTCTTTTTATCATTACAGAGCTGACGGATGT
CCAAAGCTACTGGGGTAAGTGGAAGCCGTGGCCTCTTGCTGTGGGCTGGCACATTTTGATCTCCTTTCACATGCTCCTCC
CCAGGCATATCCACCCAGGTCCTAGGTGTTGATGCCTTTCCCATCCCCACCAGATAGTTCCAGTTCCTCCAACCACTTCC
TGTATTTCCTCTTCTCAGCATAATGAGACCCATGTCCCCATTCTCATCTGCT-ATGTTGTACCTTTTCCTACAGTGGACG
TGACTCTGAATCCGCACACAGCTAATTTAAATCTTGTCCTGGCTAAAAACCTGAGACAGGTGAGGTTTGTGGGAGCTAAC
GTATCTGGACCTTCCTGTCTGGAAAAGCATCATGACTGTAGTGTCCTGGGCTCCCAGCACTTCGCCTCTGGAAAGCATTA
CT-GGGAGGTAGATGTGGCTAAGAAGACTGCCTGGATCCTGGGGGTATGCAGCAATTCAGTGAGACCTGCATTCTCTTTC
AACCAGTATGCTAAAAATCACACTGCTTACTCCAGATACCAGCCTCAGAGTGGATACTGGGTGATTGGGTTACAGCATAA
ACATGAATATAGGGCCTATGAGGATTCTTCCCCTTCCCTGCTCCTCTCCATGACAGTGCCCCCTCGCCGTGTTGGGGTTT
TCTTAGATTATGAGGCTGGCACTGTCTCCTTTTATAATGTCACAAACAATGGCTTCCCCATCTACACTTTCTCTAAATAT
TACTTTCCCACCACTCTTTGTCCATATTTTAATCCTTGCAACTGTGTGATTCCTATGACCCTGCGTCGTCCAAACTGTTG
AATATTCTTCTGTTCTCACCCACTTCTGATAAGTACCCTGAGGCTAATCAGCATGTGGTTCTCTCTTCTGAGCTTCTGAT
TTCCTGTGTTCTCAATTCTTTTGTTGTTT----GGTTTT-------------GTTTTGTTTTTTGAGGTAGTGTCTCACT
CTGTGTTCCACACTGGAGTGCAGCAGCAAGATCTTGGCTCATTGCAACCTCTGCCTCCTGGGTTCAAGCGAACCTCCTGC
CTCAGCATCCCAGGTAGCTGGGATTACAGGCGCCCACCACCACACCCATCTAATTTTTGTATCTTTGTAGAGATGGGGTT
TCACCGTGTTGGCCAGGCTGATCTTGAACTCCTGACCGCAAGTGATCCACCCACCTCAGCCTCCCAAA-GTGCTGG-ATT
ACAGGCGTGAGCCACTGTGCCCCGCCAATTCTTTTGTTTTAAACATTTGCTCAATACTAGGATGCGCCT-AGTGGTGAGA
GTAAACATCTTTGACTGATGACAGGTCTTGAGGTGGAT-GGGGGGGCTTTCAGCATTTTGC-ATAGTATTAAGCATAGTA
TTTGAT----GCAGGTTTTTTTT------GGTTGATGCAGGGGATCAAAGTTAGGAAGTTCTGATCTGTTAATTTGCTAC
AGGTTTTTGTATAAAATGAAAAATTGTATTCAACCAATGTCTTTTCTGTAAATTATTGAGATAATTGTGTGTCATTTTTA
TTCTGTTAATGTGGCTTAGTACATTGATTTATTTCAATTTGTTATATCTGCCACAAATTGCTGACATACATCATTATT--
-TGTTGTATGCAATACTGGATTTATTTTGCTAATATATTGTTTAGATTTTGTTTTCATCTATGTTAATGAAAGAAATTGG
CCTGTATTTTTACATTCTTATAATATCTTTGCCAGGTTCTATAAAATTCAGTAATAAGCAAATAAAATACCATGTTTTTG
TATAAGTATGTATAGGCTTGAGCTCTAAAACCAAACCATTATAATGATAATTTGGGTAGCTTCAAACTCAAATTGAAGAG
ATTGTAACTCCAGTCTTTACTACAGTCTTCACTACAACCTTCAGCCTTTCTCTTTACATTTAAAAGTGGCAATAGAATAA
CAAAGAAA-------TTTATCTTTCAAATTAATTGAAATAATAATAAAAAGGTAGTGGGGAGAGAAAAATCATCCAATAC
ATATTTTTCTCTCAGAATAGAAAGAAAAT--AAAGAGAAAATGTGATTAATATAAAGCACTTACAGGAAGAGGATGATTT
CCTCCAGCTTTTCCACACTCT----------GCTTAGGAACAAACAGCTGGTGAGTGAGCTGCTGTGACTTTGGTAGAGA
GGTGCAATGTGTTTCTTGAGCCAGGTATAAAAGAAATTATGAGGTACATGTGAAGGTAGAAGCAAATATCAGGGAGGAGT
ATGGCACTGGCTGTCCCACATGGTATCCAAGAGCCACCAATGTCTATTGAGGACTTCACATACAACTAGTCCGAATTGAG
ATGTGCTCAAAGTATAAAATTTACGCCAGATTTTAAATACCTCCTTCAAAAAATAGTGTAAAATACCTCACTGGTAACTT
TTTCTTTGTGTATTACAATGATAATATTTTAGATCTATTGGATTAAA----ATATGTTATTCTGAAGCAGGAACGGCCTC
AAGAAACAGACCTCTC
