# Supplementary material for: Elevated Rate of Fixation of Endogenous Retroviral Elements in Haplorhini TRIM5 and TRIM22 Genomic Sequences: Impact on Transcriptional Regulation
Source: PLoS One. 2013 Mar 14;8(3):e58532. doi: 10.1371/journal.pone.0058532 (PMC3597737; doi:10.1371/journal.pone.0058532)
Supplement: File S3 — Fasta formatted nucleotide alignment of primate genomic TRIM22 sequences. (FASTA) [file pone.0058532.s008.fasta]

>Homo_sapiens_TRIM22
CAGGGTTTATTGTTATGTAAGTTCTTGTTCAGCTTCCTTTGTTTTCTTTCACTTCTGAGAATTTAACTTTCGTTTCTC
ACTCAGCTCCTGTGGGGAAACTCATTTGTGGAGACCAGCCCTCTGGCTTGGTGAGTGAATCTGGTTTACACCGGCTCCTG
CCCTGCCTTCACTCTTCTCCCCTGATTCAAGACTCCTCTGCTTTGGACTGAAGGTGAGTGGAGCAATCTGTGGGAGCATA
GA------------------------------------------------------------------------------
--------------------------------------------------------------------------------
--------------------------------------------------------------------------------
--------------------------------------------------------------------------------
--------------------------------------------------------------------------------
-------------------------------------------------------------------ATGGGAGGCTTTG
AGAAGAATAGATTGATTGTGTCTGGGTGAGTTTAATTTGTAGTTCTGAAGCTGCTCTGCATAAACAAAAAGAGGCAGCTT
GTGAACTGTCTGCTGAGATGGCAGAGGAAGAAAGCACTGAGTCTGGGAGAGGGGTAACCTTTAAAGAAGAGAGGTTTGCA
AAAGCAAAAAGCCTTGCTTGTTTCCTAGAGGGACCATTCATTTCTTCAATCTAGGTACCTCCATCACCTTCCTTGTTGGA
AATAAAGCTCAGAATCTTAAGGGAGACGAGCACTCAAACAAAGGATTTCTCAGCAAAGCAATTTTATTTCTGTGCAGAGG
GGTGCTTCTTCTTTG-CCAGTCGCCATGAGAGCACACTAGAACAAAGGAGGAAGAAAGTTTTTATTCCTGACGCAAATCC
TACCCCTTTGCCCTTTCCCCATTGGCTGGAGTCGGCCACACAATCTAAACTAGACTCAGTTGGCTAAACATTTTAACTTT
CTTTAGATAAGGTGGGCACGTGAGGGAGAGAGGGGAGATGGGGAAGGGGTGTGTGTGATGAGCTAGATAACTAATCTTCT
TCCAAAATAAGGAAAGGAATGTGAGTTGGTACTGATAACGCCTGGTACTGTGACATGTCTAGGCATGTAGCAAAAGCAGA
AAGGAAAGAGAAGAGAAGAAAAGTGAAGTGGGG---------AGGGG---CACTGTGAATTAAAGAATAAAGGATTGATC
AGGCTATTTGAAGAGAAACCTTATCATACCCCACATTCCTATTCTGTCATTTTGATTTTTCCATTTTGCCAACGTGGATC
AGAATTTTCTTTTATTCAGAGGCAGCAAATTCCTTCCTCCTTTCTCCCGAAGAAGCCTGTGCAATGAAGCTTTGTTTTCA
CTTTTCATAAAGCAACCTCATGATGAGGTTCAGCAGGGATGAGAGCCCTTATCTGGATCTGGGTATGAGGCGAAGGAGTC
TTAGGTACTCAGTCTTCAGAAGTAAGGCCCTTTTGAAGGTTATCCTTTTACTTGCCTTCTGGTAACTTTTTGGATGCTGT
CCATAGCTTTCCTGATAAATTAGCA--------GCCCTCTGGTTAGTCCGAGGAGAGAGGCCGCAGGACGGGCAGACTGC
TGCTCATCTCTGCAGCTCCACTTTGGTCTCTTGTCTCTGAAGGTCCAGTCACAGGGAACTTGTTCTTC--TGAGTACCCA
CAGCTTACTCTTCCTT-TGTAGCAGGACCAGCCACAGAAAAAACTCCTCAGACACCGAGGTAAAGAAGGAAGGGG-TTTA
TTCGGCCAGGGGCATAGGCAAGACTCCTGTCTCAAGAGCCGAGCTCCTCGAGTGAGCAATTCCTGTCCCTTTTAAGGGCT
CACAACTCTAAGGGGGTCCGCGTGAGAGGGTCGTGATCGATTGAGCAAGCAGGGGGTACGTGACTGGGGGCTGCATACAC
CGGTAATTAGATCGGAACAAAACAGAGTAGGGATTTTCACAGTGCTTTTCTATACAATGTCTGGAATCTATAGATAACA-
AACCAATTAGGTCAGGGGTCCATCTTTAACTACCAGGTCCAGGGTGTGGCCCCGGGCTGTCTGCTTGTGGATTTCATTTC
TGCCTTTTAGTTTTTACTTTTTCTTTCTTTGGAGGCAGAAATTGGGCATAAGACAATATGAGAGGTGGTCTCCTCCCTCA
ACTTCTGTAGCACCCAATGAACCTCTGGTATCCACTCCTGTTTTAGAAGTTGC----TATTATTCTAGGTACACCTTTTC
ATCATGAGTTACCTCAACTCCCTACTCAATTTTCCCTTGCACAGAGCTAAGGCAAGGAGTTGGTAATTTCTCCTGAGTCT
TATCTCGATCTTATCGCTGAGCATTTTGTACCTTGATGCCTATGTCACCCATATTCTGATGTGTCCTTTTCTTTGTTTCA
CTTTTCAGAGGTCCAGGTAACTGTCTCCTTATGTGTCTGTACCGCACATCTTGTCAAGGTCCATATCTAGTATTTATTCA
TTGTC-----AAGTCTAGTACAGGACCCAATAAATAAAACTGTACTTTTAATTT--------------------------
--------------------------------------------------------------------------------
--------------------------------------------------------------------------------
--------------------------------------------------------------------------------
-----------------------------------------TTGAAAAATATTTTTGACTAAATTCACAAAACAAAAGCA
TACAGGTATAGTAAAAAAACAAAAACAAAAACAAAAAAA-CTATCTATTCGATATATAATCAACATTAAATACCGGTAAG
AGATTATGCTCTGGACTAGGGAAAAGGAAGTAAACACGCAGTCAAAAAAAGGAAGTA-----------------------
--------------------------------------------------------------------------------
--------------------------------------------------------------------------------
--------------------------------------------------------------------------------
--------------------------------------------------------------------------------
-----------------------AACCAGCAGTTTTAATGTAGCAAAAAGGTAGCAGTTACTAGAGGATAAATGTAAAAC
CAATAAAACAAAAGCAACAAACTAAAAGGGCTGCAATAGGATGTGGTATCTGTAGTGCTC-TTGTCAAGGGCTTTGCAAC
TTTAAATA--GATTTCACATTAGGTCTCACTGTGAGACAATGATTTTGAGCAG--TCTTCAATAAAATGATGGATTTAAG
AACTGATGAACT--------------------------------------------------------------------
--------------------------------------------------------------------------------
--------------------------------------------------------------------------------
--------------------------------------------------------------------------------
--------------------------AACTGTGAGAGAAAGAGATGACACTGGGGTAGCTTTATGAAATCTGTCCTCTGT
TACAAAATGACTTATCTGAAACATATTGACCAGAGAGTTAGAACTCTTGGAAAAAGGGTCATTACT-TGGGGAAAACTAA
ACCCTGGACATTTTAGTGGGTCATTGAAAAAGGAACTCTGAGTTTAGACAAATAAGAAGTGGTAACGGTGTTTCTGAGTT
CTCCAGGTTTCTGCATGCCAAGAACAGGACCTATTTTCTCCATTGGTAGTTCCTGACCCAAGGAACAGGGGAAATTTAAA
AGATGTTGGCTAGGCCAGGCACCTGGTGGCTTGTGCCAAAGCCTAGCCAAAAATCCCAGCACTTTGGGAAGCCAAGAC-T
GGAGGACTGCTTGAGTTGAGGAGTTTGAGACCAGCCTGGGCAACGCAGTGAGACCTTGTCTCAAAAAAAAAAAAAAAA--
---------------------GATATTGATGGCTAAACCCCTTATAA---TTTTTCTCCTTATTGTGTAGCCACACTAAT
TTAATTTAATCTTTTTTTTTTTTTTTCTTTT-------------------------------------------------
--------------------------------------------------------------------------------
--------------------------------------------------------------------------------
--------------------------------------------------------------------------------
----------------------------------------------------GACGGAGTCTTGCTCTGTTGCCAGGCTG
GAGTGCAGTGGTGTGATCTCAGCTCACTGCAACCTCCGCCTCCTGGGTTCAAGTGATTCTCCTGCCTCAGCCTCCAGAGT
AGCGGGGACTACAAGCAACTGCTGTCACACCTGGCTAATGTTTGTATATATATATATTTTTT----AGTAGATACGGGG-
TCTCACCATAGTGGCCAGGCTGGCCTCAAACTCCTGACCTCAGGTAATCTGCCCGCCTCGGCCCCCCAAACTGCTGGGAT
TACAGGCTTGAGCCACAGCGCCTGGCC-ATCTTTTTTTTTTTTTTTTTTTT---------------GATTTAAATTGCAC
AGATAAAGAAAGCTTCTGTGCAGGTAATCAGAGTATTCTGAAACAAGGAAGCTACGGACCTAGTTAGCCTTCACCGTGTC
ATAGAAACTTCTACATTCGCACCACCTTCAAAGGGGAGCATGCATTTTGTTTATGTGTCTGTCTGTCTACCTGTCTTAGG
TCGGAAGGGTTTCAATGGGGCTACATTTCTTCAATGTTAGAATAAAGAATGAATAGGCCGGGCGCGGTGGCTCACGCCAG
TAATCCCAGCACTTTGGGAGGCCGAGGCGGGCAGATCATGAGGTCCGGAGATCGAGACCATCCTGGCTAACACAGTGAAA
CCCCGTCTCTACTAAAAAGACACCAAAAA-ATCACCCGGGTGTGGTGGCGGGCGCCTGTAGTCCCAGCTACTTGG-AGGC
TGAGGCAGGAGAATGGCGTGAACCCGAGAGGCGGAGCTGGCAAGG-AGCCGAGATCGCACCACTGCACTCCAGCCTGGGT
GACAGAGTGAGACTCCGTCTCAAAAAAAAAAAAAAAAAAAAAAGAATGAATAAATCAAGAAAAATAAGCACTTGTATTAG
TTTTCTAGAGCTGTCATAGAAAAAGTACCAAAAGTGGTTGGCTTAAATAGCAGAAATATATTGCCTTACAATTCTGGAGG
CTAGTTATCCAAGATAAAATGTGTTGACAGGGCTGGTTCCTTCTGAAGGCTATGAAGGAGGCCTCTGGTCCATGCCTCTC
TTCTAGCTTCTAATAGTTTCCTGGAAACCTTTAGCATTCCTTGGCTTATAGGTGCATCACCCTGATCTCTGCTTTCTTCT
TCACCCTGGCATATTCCTTGTGTATAAATGTCCCTTTTTGATAAGGACACAGTCATGTTGGATAAGGGTCTACCCTAATG
AGCACATGGTAACTAAATAGTATTTAAATATACTAGTTTCAAATAAGAGCACATTCACACATTAGGATTTCAACATCATT
TGGGGAGAAACA------------------------------------GGACAGACTTTATCTCTCTGCTACATATTCTC
AATGTACTTGGCCTCCTTTATGGATTGAGACTTTTCTCCCATGACCAACAGATGTTTCTTTGAAATGTATATT----GAG
TCTATATCATGTGTGTGATCCTATAACTATTTTAGCCTCTTTTCCTCTTCCCAAAATATATACATCTTTAGGTTCCTATC
ACCATC---CTTGCCATATGTCCAGGCCAAGGTGAAATTTCAACATTTAAAACCACAGCATGCCCCAGAACTACATAGCT
GGTCTGGATCTCTCCATTTCTATACCCCCAATAGCACTGGGTATCAGTATAGCTCTTGTAGCCTTTACCTTTGTTGTCTG
TATAAATCTGTGCTGCAGTGGAGAGAACTCTGAAGGAGGACCTTGGGGACAATACATTCACTCTTACTCTACCTATTAGA
TTAGAATGAGTGATCTTTGTAAGTCACTTGATTCTATTGACACACCTGAAGAAAGGGAGTATTCTTATTTCTCAAGGGTT
TTGTATGAAGAATAAAGAAGTCAAAATGATTTCTAAATTGTAACTGC-TTATAAAATTGTTCATGATAAAATTATTTTCC
TATTATGGTGTTGGTGGTGGTGGTG------------TGTG----------------GGTGTGTGTGTATGTCTTTGGGG
ATGGAGTGTGAGGTCATGGGAGGACTTGCTATGGGTAGATGTGTTAGGATGTAAACACTTCTTCACTGGAAACCATAATT
GTGGTCCCAAAGGTCAGCTATTGGGAAACTGCTAATTGATGGAAAGAAAAGATGAAAATCTGATTAAAAGGTCTAATCAT
CTATGGAGGGATAAGGAAGTTGTGGCTTTATATATTC-------------------------------------------
--------------------------------------------------------------------------------
--------------------------------------------------------------------------------
--------------------------------------------------------------------------------
--------------------------------------------------------------------------------
--------------------------------------------------------------------------------
-------GTTAAATGTTTTATTCCTGTATGTGATTCACTTTTCTAGGTATAGAGGACATATCAGTGAACAAAAAAAGTCC
CAGGTCTATGAATGGATTACTTTTCAGGAGGAAGAAGTAGACATTTAAAGAACAATCTTATATATTACATAGTAAAAATA
AGAAG--CTAAATGTGCAGTGAGTGACAGTACTGGTGGTTTTGCTATAAGTAAATTATAGTATGTCCTTCTAAGAAGAGG
ACTTCTAAG-----------------AGGAGACTGAATTAAATGTAAGAGTGAG------TCTTGCTAACATCAGGGGGA
GGATCATTTTATGCAGAGAGAGGAGCAAGTGCAAAAGCCTTGAGG-AGCCATAGATTTGATAGTTTAATTGAGGAGGTAT
TTTTTACATG-GGGAAAAAAGTCAGAGGAGATAAACCTTAACAGTAT-AAGTAAAATAAT----TCAGACACCAAAGAC-
--ATATATTATGATTCTATTTTTATCAACTGATTAAAAACCCAAAGGATATTAGTAGTGGTTGCCTGGAGCTTGGGATCA
GAATAGGAGTGATGGCATTAGG----GTTTTTTTTTTT---------CAGGTGATAAAAATAATTTTAAATTGGGTTACA
GTAATAGTTATATAGTTCCACAGATTTACTAGAAATTATTGCATGATACACTTAAAAATGATGTTTGATGCAGTGTTTGA
TGCTATGTAAATACAATTCAATAGC-----------TTAAAAATATGCAAATATTCATGAATCATGCAAATATTGGGGAT
ACAATCATGCCATTCAGAGAGAAAAGCCTGTGTGCAAGCCCAGGGGCAGGGGTGTGTTTAGTGCATTTAACATGGAAAAT
GTGTTTTGGGTTGGGGAACAAAAGGCAGGACAAATGATGGGTTACACGAAGCTCTTGGTAGAAGAGCCTCAGTTTGTCCT
CTCCAGTAGAA---GAGAAAATAACAATAATTGCCTTGATGGGGTGAAATTTGTCCTGAGACAAAAATTAAGAATA----
--------------------------------------------------------------------------------
--------------------------------------------------------------------------------
--------------------------------------------------------------------------------
-------------------------------------------------------------AAGTGTTTGAAATTACTAC
AAAGTCCATTTTATTCTGTCATTGGTTTATTCTTCATGCCTTTCTTTTCTCCTTTCTCTGTTAAATATTAATGTTTTGTC
CTGTTCTAAATCTCTGTAAAAGCAGTATTCTTTCTATTCCTTCTTTTCTTACCCTGTCCCCTTCAACATTCTCAGCACTG
CAGGAGTTTGTGACCAAGAACTTCAAGAGTCAAGACAGAAGGAAGCCAAGGGAGCAGTGCAATGGATTTCTCAGTAAAGG
TAGACATAGAGAAGGAGGTGACCTGCCCCATCTGCCTGGAGCTCCTGACAGAACCTCTGAGCCTAGATTGTGGCCACAGC
TTCTGCCAAGCCTGCATCACTGCAAAGATCAAGGAGTCAGTGATCATCTCAAGAGGGGAAAGCAGCTGTCCTGTGTGTCA
GACCAGATTCCAGCCTGGGAACCTCCGACCTAATCGGCATCTGGCCAACATAGTTGAGAGAGTCAAAGAGGTCAAGATGA
GCCCACAGGAGGGGCAGAAGAGAGATGTCTGTGAGCACCATGGAAAAAAACTCCAGATCTTCTGTAAGGAGGATGGAAAA
GTCATTTGCTGGGTTTGTGAACTGTCTCAGGAACACCAAGGTCACCAAACATTCCGCATAAACGAGGTGGTCAAGGAATG
TCAGGTAGGCTCCAAGATAGAGGAAGAGAGAGCAGAGAGCAGAAGATGGTACCTAATGTGAAATCTCCACTTTTTTT---
-GTCCTGCTTTATTCCCCTTGTCACCATAGAACGGAGA------------------------------------------
GCCCTGTGATCTCTTTCCATACTCTTTGCTTAGTTTCTGATGCCTGAAGGACACTGCTGCACATTGTTT-TATTTAAAAA
AGAGTACAAATTTTTAGCAAGGAAAAGTTGAATGAATGGAGAATTGCTTTGTAAGATAAGCTTTCATTGCCCCTCCAAGA
AGAACAGTATTTTTGGGAACACGTCTGGTTAGATGTGGGAAGAGTGGCAATGAAAGGACGTCTTTCCTTACTGCAGGGTC
TGCTTTTTCTCTAGGAAAAGAATCAGGCTACTCTTGATAAGAGGATGGTG------------------------------
--------------------------------------------------------------------------------
--------------------------------------------------------------------------------
--------------------------------------------------------------------------------
--------------------------------------------------------------------------------
--------------------------------------------------------------------------------
--------------------------------------------------------------------------------
--------------------------------------------------------------------------------
--------------------------------------------------------------------------------
--------------------------------------------------------------------------------
--------------------------------------------------------------------------------
--------------------------------------------------------------------------------
---------------------------------------------ACTTCCATCATCCAGGAATAAAGAATACATTCATC
TCCTCAGATTTTCCCCCATGCCATAGGTTCTAATCACCAGCCTCACTGTTTCTGTAAACTAGTTTCTTCTGAGAGCCATC
CAATTTCTTCCTTGCTGTCCTCTATTCAGGTGCTGAGAAAGCTCATAACTTTACTCTGGTATAATTTATTTCTTACAGGA
AAAGCTGCAGGTAGCCCTGCAGAGGCTGATAAAGGAGGATCAAGAGGCTGAGAAGCTGGAAGATGACATCAGACAAGAGA
GAACCGCCTGGAAGGCAGGAGGAGACACCTCCTAAGGGATAATTAGACAGGAATCTGGGCAGGACCCTGGGCTCTATCAC
AAGGAGACCCCTTCCTCTTTGCTGTGCTAGAATTAACAAGCATAGAAGTCATTTGATTAGGTCTCAATTTAACTCCTTCC
CTGTTGGAGTTTAGGGGCTGGAGAGTAGACATATCATAAATCAACACTATATTTGGAAGTGAAGGCATGGAGGGAAATAT
CTGTGAAAACGCTTCCTGTGAATCCTGTGTTCCATTTGTGTCATCAGGTTTGAGGCTCCAATCCTTCCAGTAAACACCCT
GGAGAAAGACCCAGGATTCCCTGTTTAGGGGGTTTCAGTAGGGGGATTTTTTTGTTTGTTTGTTTGTTTTTT--------
----GAGAC-AGAGTCTCTCTCTGTCATACAGGCTGGAGTGTAGTGGCGCGATCTTGGCTCACTGCAACCTCTGCCTCCC
TGGTTCAAACGATTCTCCTGCCTCAGCCTCCCGAGTAGCTGGGACTACAGGCATGTGCCACCATGCCCAGCTAATTTTTT
GTATTTTT------------------------------------------------------------------------
--------------------------------------------------------------------------------
--------------------------------------------------------------------------------
--------------------------------------------------------------------------------
------------AGTAGAGATGGGGTTTCATCATGTTAGCCAGGATGGTCTCAATCTCCTGACCTTGTGATCCACCCATC
TCAGCCTCCCAAAGTGCTGGGATTACAGGCATGAGCCACTGTGCCAGGCCAGGTAGAGGGATTTAAGATACAGAAAGGCA
AAGTTGTTCAGGACAGGTGTCTACAATCCAAGCCTCACCCAGGCATCACATTTTGTCTCAGATTAGGCCTCAATAAAACT
GACTTGAGTGTATTGCTTTGGGAGGAGCTCAGGTTAAAAAGTAGAAAAACATGGCTTCACCAGAAATTGTGTATTGGCTT
TTGCCTCCTATTCCTTTTGAGAACTCCCTGAGGAAAACTGTTCTTATCCTGTCTCCCAGGCTCATACAAAGCAGGCCTTC
AACCAGCCAGACTGACTGCCTCTTT-----CTCTTTTCATTCCCAAGAATTATATCCAGATCGAGAGACAGAAGATTCTG
AAAGGGTTCAATGAAATGAGAGTCATCTTGGACAATGAGGAGCAGAGAGAGCTGCAAAAGCTGGAGGAAGGTGAGGTGAA
TGTGCTGGATAACCTGGCAGCAGCTACAGACCAGCTGGTCCAGCAGAGGCAGGATGCCAGCACGCTCATCTCAGATCTCC
AGCGGAGGTTGAGGGGATCGTCAGTAGAGATGCTGCAGGTAAGACTTGGGATGGAGCACCTACGTAAGAGATTAGGGGAA
AAACACAGAGGCCGATTTTCCTTCCCTTCCCAGTCTCTAGGCTTTCTTCTGTGTGGTGACATGAAATGGTTCCTTTGGCC
CGGCA-TGCCCCTTTTATGCCCATCATTTCAGGGGTCACAGAGATCATTAAGTGTATGAATGGGAAGGGAAATTCCCATT
ATTATTCACTTATGAGAG-CAGTGTAAAAATTTGAGCTTGGAGAG--GATTCTTTGTACCATGAGCATATCAGTTTTAGA
ACTTTCCCATCACATCA--------------------AAAACATTTCTCATGCCTGTTTGCAG-TCAATATCTGTTTCTA
CCTCCACCTCCTGGCAGCCTATCTGTTTTCTGTCTGTATAGAATTGGCTTCTCTGGACCTTTCAATATGAATTGAATTAT
AAAACATGTAGTCTTTTGCATCTGGCATCTTTAACTTAGCATAATATTTTGAGGTTTATTTATATTGCAGTATGTATCAG
CATTTTGC----TCTTATTGCTAATACTATTCCATTATCTGAATATATCATATTATGTTTATGTATTCACCAGTTGGTGG
CTATATGAATATTTTCCAGTTAGGGACTATTATGAATAATGCTACAGTAAACATTCACTTACATGTCCTCATACAAACAT
GTTTTCATTTATCTTGAGTAGATTTTAAGAGTGTTGTATGTTGTGGCCGGGCGCGGTGGCTCACGCCTGTAATCCCAGCA
CTTTGGGAGGCCGAGGCGGGTGGATCATGAGGTCAGGAGATCGAGACCATCCTGGCTAACAAGGTGAAACCCCGTCTCTA
CTAAAAATACAAAAAATTAGCCGGGCGCGGTGGCGGGCGCCTGTAGTCCCAGCTACTCGGGAGGCTGAGGCAGGAGAATG
GCGTGAACCCGGGAAGCGGAGCTTGCAATGAACCGAGATTGCGCCACTGCAGTCCGCAGTCCGGCCTGGGCGACAGAGCG
AGACTCCGTCTCAAAAAAAAAAAAAAAAAAAAAAAAAAAAAAAAAAAAAAAGAGTGTTGTATGTT---------------
--------------------------------------------------------------------------------
--------------------------------------------------------------------------------
--------------------------------------------------------------------------------
-----------------------------------------------------------------GTTTATGTATAAGTT
TTAAGTTGTCGTACTATTTTCCAAAGTTGTTACTCACTTTATAT--GAGTAACAATACAAAAGCTTATAAAAAGCAATAT
AAAAAGTTTCTAGGTTCTTCACATCCTT----------------------------------------------------
--------------------------------------------------------------------------------
--------------------------------------------------------------------------------
--------------------------------------------------------------------------------
-------------------GTTAATACTTGATTATTTCCTTTTTTTTTTTTTTTTT--------AGTTACAGCCTTTCTA
GTGGGAACATAATGGTATCTCAATGCAGTTTTGATTTGCTTTTTCCTAATAACTAACACTGCTGAAAAGCTTATTATTTC
CACATGTAGATTCTGTAC----CTTTTT-AAAGAGTTTTTTCTGTTTT-----ACTTTTGGTGCTATTGTAATTTTTTTT
TTATTTCAAATTTCAATTCTTCATTGCTGGCACATAGAAAG-------------GAAA---CTGACTTTAGTATTTTAAT
CTTGTATATTGCAACCTT--GCTATAATTACTTATTAGTCATAGAAGAGTTTTTTTTTT-----AATGTCAATTCTTTGG
CATTTTCTACATGGAGAATCATGTCATCTGAGAATAAAGTTAATTGTTTCATACTCTGCAGTTTGTATGGTTTTTTTTTT
TT--GGTGTATTTTTTT------------------------------------GGAGACGGAGTCTCTTACTGTTACCCA
GGCTAGAATGTGGTGGCACAATCTCACCTCACTGCAACCTTCACCTCTCAGGTTCAAATAATTCTCCTGCCTCAGCCTCC
CA--------GGACTAGCGCACACCGCCACACCTGGCTACATTTTTTTT-GTATTTT-AGTAAAGACAGGGATTCACTGT
GTTGCCCAGGCTGGTCTCGAACTCTTGAGCTCAGGCAATCTGCCCGCCTTGGCCTCCCAAAGTGCTAGGATTAAAGGCGT
GAGCCACCGCGCCTGGCCAGCAGTTTGTATAGTTTT-----------------------TATTTGTCTTTGCTTGTTTTA
TTACACTAGCTAGGACTTCTAGTACAATGTTCAACA------------GGGATGGTGAGAGGGG--------ATATCCTT
TCCTTTTTTCT-GACCTTAGGGGGAAAGTACTCAGTCTCTCAC--TTATAAGTATGATGTTAGC--TATAGGAGTCTTTT
TTTTTTTTTTTTTT--TTTCAGATTTGTAATGAAGTTGAGAAACTTCCTCTTTTTTTCTTTTTTTT----------GAGA
CGCAGTCTCGTTC-TGTCACCCAGACTGGAGTGCAGTGGCACGATTTCGGCTCACTGCAAACTCTGCCTCCCGGGTTCAA
GCGATT-CTCCTGCCTCAGC------------TGGGACTGCAGGCCGCCCACCACCACATCC----AGC-TAATTTTTGT
ATTTTTAATAGAGACAGGGTTTTGCCATGTTGGGCAGGCTGGTTTTGAACTCCTGACCTCAG----ATGCACCCGGCCGA
GAAACTTCCTCTTTATTCCTAGTTTGCTGAGACTTTTTATCATGAATGGTGTGAATTTTGTCG-AATAGCTTTTCTGCCT
CAGTTGATATAATCATATGATTTTTCTTCTTTATTGATATGGGAGATTACATTAAT-AATTTTCAAAGATTGAACCAGCT
TGCATACCTTGAATAAATCCCACTTACTTGTGGTGCACAATTTTTATATATATTTTGTTGGATTTGTTTTACTAACGTAC
TGTTGAGAATTTTTGCATCTGTGTTCATGAGAGATACTGGTTTCTGGTTTTCCTTTCTCATAATGTCTTTACTTGGCTCT
GGATTAGGGTAATGCTGACCTCATAGAATGTGTTACAAAATAGTCCATCTCCTTTCATTTTCTGAAACAAATTTGGGGAG
AATTTTAATAATTTCCTTCTCCAACTTTTGGTAGAATTCATCAGTTTACCAATAAAACCCACTAAGCCTATTTTTAAAGT
GTTGCTTAATATTTTGGAGTATTACAGCTGTCTGTTACTGATTACTAGTTAAATTCTATTGTTGCGTAAGAAAACATTTT
GTATGAGTTCAATTGTTTACATTTGTTAACGTGTATTTTGTGGTATAGAATGTGTTATAGCTTGGTTAATTTTCAATGTG
AGCTTGAGAAGAATAGATATTTGCCT-TTAGATGGAATATTCTATGAATGCCATTTAAATCAGTTGCTATATAGTGT---
----------------GCTGTTCAGGTACAACTGTAGCGGTAATCATTTCCTGTGGCTGCTGTAAGAAATTGTCACAAAC
TTTATAACTTAAAACCTCATAC----------------------------------------------------------
--------------------------------------------------------------------------------
--------------------------------------------------------------------------------
--------------------------------------------------------------------------------
---------------------------------------AAAAAAATTGTCTCATAGTTCTGAAAGCTCAGAGCCCAAAA
TCAATGTACCAGCAACCACCAGAAGCTA----ATAGGGAAGCGTGGAACAGATTACAGCAGGGACCAACATTACCAATAT
CCTGATTTTGAACCTAGCCTCAAGAACTGTGAGAGACTAAATCTCGGTTGTTTAAAAACCATACAGTTTGTGCTGCTACG
TTGTTAGAGCAACCCCAGAAAATTAAAACGCCTACCATTTTTCACTGTTTTCTATTGACCGTACTTGCTCTTTGCTTTTT
TTTCCCTTCCTCTCTTTTTCTGCCCTCTTTTA------ACTATTTTGTATTATTCAATTGATTATTTTATATTATTCAAT
TTTCTTTCCTCTCTTAGCTTATTAGTTATATATTACTAAT----------------------------------------
----------------------ATACATCACAAATATAGCTATATTAGTTATATATAATATAC-------------ATAA
CTAATATATATTAGTTATATATTACATATACATAACGAATATATATTAGTTATATATTACATATACATAACTAATATATA
TTAGTTATATATTATATATACATAACTA----------------------------------------------------
--------------------------------------------------------------------------------
--------------------------------------------------------------------------------
--------------------------------------------------GTATACATAACTAATATATATTATATTATA
TATAGTTATATATAATATATAACTAATATGCCTAAAGGTATATATATAAATATAACTAATATGCCTAATAATATAACTAA
TATAACTAATAATAATATAACTAATATGCCTAAAGGTATATATATAAATATAAAACAAACATACAAA-------------
----TATATTTGAAATATAAAAATATTTTAAAAATATAAACTTTTTATAAATATATAAAAATATATTTTAAAAATATAAA
TAACACTATACATATATATATAAAGGCTTAGTGGTTTCCCTGGAGTTTGCAATATGCATTTACAACTAATCTAAGTCTAA
TTACAAATAACACTATACCCCTTCACATGTAGTGCAGGTACCTTAGAGCAGAGTATCCTCAATCTTGAGTAACGTTGCTG
TCATTCATTTCACTTATCCATAAGCTGTAATCGCCCACTACATTGTTGATATTATTACTTTAAGCCATTATCTTATATAT
TAGTTGAGAATCAGAAAAACAAAATATTTTATTT-ACCTTTACTTCTTTTTCAGTGCTCTTTCTCTCTTTGTGAAGATCT
GAATTTCAGACATATACTCTT--CTTCCCCCTGAATAATGTCTTTTAACGTTTATGGCAAAGTATTTCCTTCATTATTGC
GGGACAAAATTTCTGAATATAAAATTCTTGAGTCATGGGTGTTATTCTTTCAAAACTTTAATATTTATTCCACATGCTGA
ACTTTTACTAGTTTTAGTAGTTGTGTGTTTGT--GTGTGTATATTCTTTGAGATCATTTACATACTGAATCATGCTGTCT
GTAAATAAATATAGTTAATTTTAAAACTG--CAACTTTTATTTTAGATACAGGGAGTATATGTGCAGGTTTGTTACATGG
GAA-TATTGGGTGATGCTGAGG-TTTGGGATACAGATCCCATCACCCAGGTAATGAGCATATTACCCAATCAGTAGTTTT
TCAACTCACACACCCT-CCTCCCTCCCCTAGTGTAGTCTGTAGTGTCTATTATTTCCATATTTATGTCCACGTATGCTCA
ATAGTTAGCTTCCACTTATAAGTGAGAACATGCAGTGCTTGATTTTCAGTTCCCGTGTTAATTTGCTTAGGATTATGGCC
TCCAGCTGCATCCATGTTGTTGCAAAGGACATAATTTTATTCTTTTTTTTTCTTTTTTTTTTTGAGATGGAGTCTTGCTC
TGTCACCCAGGCTGGAGAGCAGTGGCGCAATCTTGGCTCACTGCAAGCTCTGCTTCCCGGGTTCAGGCCATTCTCCTGCT
GCATCCTCCCGAGTAGCTGGGACTACAGGCGCCTGCAACCACGCCCGGCTAATTTTTTGTATTTTTAGTAGAGACGGGGT
TTCACCTTGTTAGCCAGGACAGTCTCGATCTCCTGACCTCGTGATCCGCCCACCTCAGCCTCCCAAAGTGCTGGGACTAC
AGGCATGAGCCACCGCGCCCGG--AAATTTTATTTTTTTTATGACTATGTAGTATTCCATGGTGTATATGTACCACATTT
TGTTTATCCAGTCTACTATTGATGGATACCTGGGTTGATTCCATGTCTTTGCTACAAGCAAGAAAACAAAGAACCCCATT
AAAAATGGGCAAAAGTCATGAACAGACATTTATCCAAAGAAGACATACAGGTGGCCAACAAACATATGAAAAAATGCTCA
TCATTGCTAATAACCTGAGAAATGCAAATCAAAACCACAACGAGATACCATCTCACAACAGTCAGAATGGCTATTATTAT
AAAGTCAAAAATTAACAGATGCTAGTGAGGCTACAGAGTAATGGGAACATGTACTCTGTTGGTAGAAATGTAAATTATTT
CAGCCATTGTAGAAAGCAGTCTGGAGGTTTCTAAAAGAACTTAAAACAGAGCTACTGTTAGACCCAGCAATCCCCCTGCT
GGGTATATACCCAAAGGAAAATAAATCATTCTACCAAACCAAATATAGTTTTACTTCTCTTTCATGCTAGATGTCTTATT
TCTTTTTATTTTTACTCTTTTCTTCTTTATCTTTCTTTTTTTTT-------------------------CTTTATTGCAC
TTGATAAAACTTCCAATACAATGTTGACCTTAGTGGTGAAACCACACACGCTAGTCTTTTTCTTGATTTTAGGAGGAAGT
AATTCAGACTTTCACTATTAATTATGTTATTAGTTGTATACTACTTATACATGTTTCTTATCAGTTTTT-----------
--------------------------------------------------------------------------------
--------------------------------------------------------------------------------
----------------------------------------------------------------------AGGATGTT--
--------------------------------------------------------------------------------
--------------------------------------------------------------------------------
--------------------------------------------------------------------------------
--------------------------------------------------------------------------------
--------------------------------------------------------------------------------
-------------------CTCTTTTATTATCAGTTTGTTGAGAGG-------TTTTATCTGAATGGATGTTGATTTTCT
TGTTGAATTTTAGGAGTCATTTATAGATTCTGGATATTAATACCTTATCAGACATATAATTTGTAAATATGCTTTCCCAT
TCTGTAGATTGCCTTTTCGCTCTCTTCATAGTGTTCTTCATAACTTAAAAGTGATTTTTTTAAAGTTTCATTTTGGTAAA
GATCTGTTTATTTATTTTTTTCTCACATTGCCTTTACTTTTTGTATCATAGCCAACAAATCACTACCAAATCCAATGTCA
TGCAATTTTCCCCTTTTCTTCTAGGAGTTTTATATCTTTAGGTCTTTGATTTATTTTTAGTTATAGTGGTTATATGGTAT
AAGTTATCTATTTTT-AATGTTATTGTAGCCATTGTATTATATTGTGCCCTGTTTCACAAACAGTTTGGTAATAAGGGTG
AAGAGGTGGCAGAGAGCTGAGGAATGTGCCATTTTTTGCAAACAGTTTGGTAATAAGGCTGAAGACGTGGCAGACAGCTG
AGGAATGGACCATAGAGGACAATATTTGTTTGTCTGTCTAACCTCTAT--------------------------------
---------------------TCCTTTTGATTGTTTCTTTATAATAA--CTTTTGAGGAACCATCCCTACCCTGCCTCAT
TCCCTGCAGTTGGTTAAAGTAGACAAAATTAGTAGCATTAGGCATGTATATGTTACTCAGTTCTGG-CAAATCATTATAT
CCAACTCTTATATTTTTACCAACTTTACAGTAATTATTTTAAGATATATACTTGACTCAATTGGAGTCGATGGTTTGCAT
GCCTTAGAATTTTACTGTCATGAGTAAAAAGAGCCGTTGTCTTTTCTGATGGGTATCATATCAGGGATAATAATTTAAAC
CAGGAGAGTCAAGCTGATGCCATAATTAATCTGAAAATAAGTCAATATAATAGGTATGAAATATAATTTTTAGAAGAAAA
ACCAGATTCTGATGGCAAGATTTTAGTTTAAAGATGTAGCTATGAGTAAAATTATACTTGACCCCTTGAATTTGTTTTTT
AAAAATTTAAACCAGTTTTAGTTGG-TTTTGTCAGATATTACAACAACAAAAAA--------------------------
---GCTAATACAGGCAGTGAAACTATTTCTGAGGGTGTGAAGTCAACTGGAGGTCAAGTCTTTGTTGGTATAAAGGGGGT
CAGATCAGACAGC-GGGAGATCAAATATATTGGTACATACTTGTTCAAAAAAA-TAAAGGAAATAATGGTTATGGTGAGA
AAGAAAAGATAGCTAAAAACAGTTAAAAATGTAAACTAGTCTAGGTTAATAAAATGTTGGAATCCAGGATAAAATTTTAT
AGTTTCAAAGATGATGACTAAGTGGATATTGACACTATTCGGGACAGTGGGGTGTAAATAGTTGGGAAATAGTAAGTTAC
ATTTAAGACCTACTCAGTTACTTGGTCCTGTGGCTTGTTTCATACTGAAAAATGTATGAGATCACCTACAGTGGAGTTTA
GTCAGCATACACAGTGAGTACATGGAGGCCAGACAAACTTTTAGTTGAAATGCTTGCTTGCTT----TTGCTC--ACGGC
AACAGTACACTTC-TTAAGGACTTTTATTATTAATTTT-CATCATTAGATCCCTAAAGCCTGAAAAAATATAGGGCAAAC
GT---ATTTCGCTGTTTTGTGTCTGTTGATGTATAAAATAAAAACACAATGAATTAAT-GAGGTTTTCTCATTAAAAATG
TATAAAAATATTAGAGCTCCTCCCTCTTTTTAAAATATATTCCTTCTTGAGATACTTGAAGCATCTTCCTAACACCCTCA
TCTTAGTCCTCTGCAGTGGTCAGTCTGAATCTTATCTCCACACTTTGTCCCCAGTCTGTGACCATCTATTTATTCCCACC
ATATCCAGGGATAGTAAGAGTGTGGGGAGGAAGGTGGATAAAACTTT--GTAAGATAGGAGGGCCTATTACTTTTTTGAG
CATTGCTAGACAAAATACAGGATGCTCAGTTAAAGTTTAATTTCAGATAAAAGAAATGTAATATTTTTAGTATAAG----
----AATATCTTAAATATTATAAGGGTCATATATATAA--CAAAAAA----TATATTGTTTATCCCAAATTCTAATTGAA
CTAGCCACTTTTATGTTCTAAATCTGGCAACCCTATCTTGACTCATGTTTTCTATCTTTTCCCCAGGATGTGATTGACGT
CATGAAAAGGTATATGTGGAAGAGAGATGTGGTCTTATTTGTCTGAAAAGAGAATTATAGTCCTGAGAGATA-TCTTCCT
TCAATCAGAACAACTTAAAAAATCAAAAGGCTGGGAAATTTGTGTATTAAATTGTCCCAAATTGCTAGTCACAGATTAAA
GTTTTCAATTGTAAGAAATTTTGGTGTTGGGAGATCACAGAGTTAGGGTCGACGGAGGCCTTAGGAATAAGAGTTTGCAA
TATCAGAACCCCATGACTTCACTCACTTTATTCAAACCTCTGTCTCTGTTGTTTCCATATTGCATAGATGCCTGTCTTAT
TGCAGTGAGGCTCTGCCCTTTTTATATGCCAGACTCCAAATTTTTCAGAGACAGCGCCTTTATGTTTGTTTTCCTCCCTG
AGAATAAAATAAACAATAACTTTCTAGGTGGTGCTTTTTAGATTTCTAGAAA-AA-TAGATTCAAGTCTTGAGGAATAGT
GGCTTTGGTCCTGGTGCTAGCATAACCTTTTCTTGCTCACATACTTTACCGTCTTGTAGGAAAAAATAATAT----TCTT
GTGTCTAAAGTTGCCCACCTACTTGGCAACATCAAAGTTTTTTTAAACACATGAAAATCAGACCACTATTAATTAATTTA
GTCATCGTAATTT---G-TCTTTCCCCAAATAACTTGAAACCTCAGACATTATTCTCTAGGTCTCATATTGGGATAACAG
ATTTTGGAAACCCTTTAGCTCTTCAATATAGGATCCTACTTTGATATCTCTCAACAACTCAGGAG---ACAGATTCTATG
GCCTCCTTAATGACCACCTGTCTAGGAACCCACATCTCTGGCCTCTTCCTGGTGGACCCACTGAGATGGCAATGACTTTT
CTAAATATTAAATAAGTTTTTTAGAGGCACTGAATATCTTTTAAAAGCATTATTGGCTGGGTGCAGTGGGTCACGCCTAC
AATGCTAGCACTTTGGGAAGCCGAGGCAGGCGGATCACTTGAGGTCAGAAGTTCAAAACCAGCCTGGCCAACATGGTGAA
ACCCTGTCTCTACTAAAAGTACAAAAAAA------------TTAGCTGGATGTGGTAGCAGGCACCTGTAATCCCAGCTA
CTTGGGAGGCTGAGGCAGGAGAATGGCTTGAACCTGGGAGGCAGAGGTTGCAGTGAGCCGAGGTCGCGCCACTACACTCC
AGCCTGGATAACAGAGTGAGACCCC-ATCTCAAAACAAA--CAAACAAA-CAAACAAACAAAAGCATTATTATTTTA-TC
TAATTTTATATTCATTTTTAAGAGGT------------------------------------------------------
--------------------------------------------------------------------------------
--------------------------------------------------------------------------------
--------------------------------------------------------------------------------
--------------------------------------------------------------------------------
--------------------------------------------------------------------------------
------------------------------------------------------------AGAAAGCATGGGGTT----A
ATTATTGCATTTTAAAAGTAAGA---AAGCGAACATCGTTGAAGTGAAGACCTTCCCAAGATTACACAGAGGGGAAG---
-ACCTTCCCAAGATTACACACAGACAGGTAGACATGAGCACATTTCTCTGGACTCCAGTGTCAGGCATCTCCCCTCTACT
GTCCTCAGGGAAGAGGGTCCAAGTGCGTCAGCAAGTATGGTGAAAGGTGAAAGAGACAGTGATCTTGGATGGAGAGAAA-
TAGGGCAAAGGTGTAAAGGTTATCAATTTTTGTT-ATCACTAGGAGTGAAAGCTGGACATTGAAGAAGCCAAAATCTGTT
TCCAAGAAACTAAAGAGTGTATTCCGAGTACCAGATCTGAGTGGGATGCTGCAAGTTCTTAAAGGTAAGGGGATTCAGGG
GAAGGCTGTGAATGTGGATTTCTTAGTATCAGGGCTCAATAGGGAAGCGGGAGGTTT--TTTT-----------------
------AGGTTAGGATATAGGAGAGGAGGTGGGCCAGAGAAGGAGGAAAA-TCCTGTGCTGTAGATGTGGTCCTGTCTTA
GGGGGAATGACCAGGTGTCTGATTCATCCTCTCATTCACCAGTGCAAAGAATCCCAGTATTCCCCCTTTCCTTTCCCTAC
TCT---GGAGAAGAGACAGGTGTCAGTACTTACTTATTTGCTTCTAACAACATCACTGAAACTTTTGTCGTTTCAGAGCT
GACAGATGTCCAGTACTACTGGGGTAAGATGATATG----GGGTTTTCAAATCACTTCCTTTCAGAATTGTGGTTACTAT
TAGATCTCATAATCTGAGTCTCATGTGTTCCTCCCCAAACATGCTTAAACCATGTAGTTCTTTTTTTTTTTTTTTTT---
AAGATAGATTTTTGCTATTGTTGCCCAGGCTGGAGTGCAATGGCGCGGTCTCGGCTCACTGCAACCTCTGCCTCCTGGGT
TCAAGCGATTCTGCTGCCTCAGCCTCCCAAGTAGCTGGGATTACAGGCGTGTGCCACCACGCTTGGCTAATTTTTATAGT
CTTACACCCTGTATTTCTTAAGGGTCCTACTAACCTCTGACT-ATCAACACAAGTTCCGTTTGATATCGACACAAGTTTC
ATTTTCAATATGTCTCTTCTCAATGCTGTAAGACACACCTATCCCATATCCTTCACTTGACTTGGTAATTTTTT-CTACA
GTGGACGTGATGCTGAATCCAGGCAGT---GCCACTTCGAATGTTGCTATTTCTGTGGATCAGAGACAAGTGAAAACTGT
ACGCACCTGCACATTTAAGAATTCAAATCCATGTGATTTTTCTGCTTTTGGTGTCTTCGGCTGCCAATATTTCTCTTCGG
GGAAATATTACTGGGAAGTAGATGTGTCTGGAAAGATTGCCTGGATCCTGGGCGTACACAGTAAAATAAGTAGTCTGAAT
AAAAGGAAGAGCTCTGGGTTTGCTTTTGATCCAAGTGTAAATTATTCAAAAGTTTACTCCAGATATAGACCTCAATATGG
CTACTGGGTTATAGGATTACAGAATACATGTGAATATAATGCTTTTGAGGACTCCTCCTCTTCTGATCCCAAGGTTTTGA
CTCTCTTTATGGCTGTGCCTCCCTGTCGTATTGGGGTTTTCCTAGACTATGAGGCAGGCATTGTCTCATTTTTCAATGTC
ACAAACCACGGAGCACTCATCTACAAGTTCTCTGGATGTCGCTTTTCTCGACCTGCTTATCCGTATTTCAATCCTTGGAA
CTGCCTAGTCCCCATGACTGTGTGCCCACCGAGCTCCTGAGTGTTCTCATT-CCTTTACCCACTTCTGCATAGTAGCCCT
TGTGCTGAGACTCAGATTCTGCACCTGAGTTCATCTCTACTGAGACCATCTCTTCCTTTCTTTCCCCTTCTTTTACTTAG
AATGTCTTTGTATTCATTTGCTAGGGCTTCCATAGCAAAGCATCATAGATTGCTGATTTAAACTGTAATTGTATTGCCGT
ACTGTGGGCTGGAAATCCCAAATCTAGATTCCAGCAGAGTTGGTTCTTTCTGAGGTCTGCAAGGAAGGGCTCTGTTCCAT
GCCTC-TCTCCTTGGCTTGTAGAAGGCATCTTGTCCCTATGACTCTTCACATTGTCTTTATGTACATCTCTGTGCCCAAG
TTTTCCCTTTTTATTAAGACACCAGTCATACTGGCTCAGGGCCCACCGCTAATGCCTTAATGAAATCATTTTAACATTAT
ATTCTCTACAAAGACCTTATTTCCAAATAAGATAATATTTGGAGGTATTGGGAATAAAAACTCCAACATATAAATTTGAG
GAAGGCACGATTTCACTCATAACAATCTTACCCTTTCTTGCAAGAGATGCTTGTA-------------------------
---CATTATT-TTCCTAATACCTTGGTTTCACTAGTAGTAAACATTATTATTTTTTTT--ATATTTGCA------AAGGA
AACATATCTAATCCTTCCTATAGAAAGAACAGTATTGCTGTAATTCCTTT------TCTTTTCTTCCTCATTTCCTCTGC
CCCTTAAAAGATTGAAGAAAGAGAAACTTGTCAACTCATATCCACGTTATCT--AGCAAAGTACATAAGAATCTATCACT
AAGTAATGTATCCTTCAGAATGTGTTGGTTTACCAGTGACACCCCATATTCATCACAAAATTAAAGCAAGAAGTCCATAG
TAATTTATTTGCTAATAGTGGATTTTTAATGCTCAGAGTTTCTGAGGTCAAATTTTATCTTTTCACTTACAAGCTCTATG
ATCTT--AAATAATTTACTTAATGTATTTTGGTGTATTTTCCTCAAATTAATATTGGTGTTCAAGACTATATCTAATTCC
TCTGATCACTTTGAGAAACAAACTTTTATTAAATGTAAGGCACTTTTCTATGAATTTTAAATATAAAAATAAATATTGTT
CTGATTATTACTGAAAAG-ATGTCAGCCATTTCAATGTCTTGGGAAACAATT-TTTT-GTTTTTGTTCTGTTTTCTTTTT
GCTTCAATAAAACAATAGCTGGCTCTA----------------
>Pan_troglodytes_TRIM22
CAGGGTTTATTGTTATGTAAGTTCTCGTTCAGCTTCCTTTGTTTTCTTTCACTTCTGAGAACTTAACTTTCGTTTCTC
ACTCAGCTCCTGTGGGGAAACTCATTTGTGGAGACCAGCCCTCTGGCTTGGTGAGTGAATCTGGTTTACACCAGCTCCTG
CCCTGCCTTCACTCTTCCCCCCTGATTCAAGACTCCTCTGCTTTGGACTGAAGGTGAGTGGAGCAATTTGTGGGAGCATA
GA------------------------------------------------------------------------------
--------------------------------------------------------------------------------
--------------------------------------------------------------------------------
--------------------------------------------------------------------------------
--------------------------------------------------------------------------------
-------------------------------------------------------------------ATGGGAGGCTTTG
AGAAGAATAGATTGATTGTGTCTGGGTGAGTTTAATTTGTAGTTCTGAAGCTGCTCTGCATAAACAAAAAGAGGCAGCTT
GTGAACTGTCTGCTGAGATGGCAGAGGAAGAAAGCACTGAGTCTGGGAGAGGGGTAACCTTTAAAGAAGAGAGGTTTGCA
AAAGCAAAAAGCCTTGCTTGTTTCCTAGAGGGACCATTCATTTCTTCAATCTAGGTACCTCCATCACCTTCCTTGTTGGA
AATAAAGCTCAGAATCTTAAGGGAGACGAGCACTCAAACAAAGGATTTCTCAGCAAAGCAATTTTATTTCTGTGCAGAGG
GGTGCTTCTTCTTTG-CCAGTCGCCATGAGAGCGCACTAGAACAAAGGAGGAAGAAAGTTTTTATTCCTGACGCAAATCC
TACCCCTGTGCCCTTTCCCCATTGGCTGGAGTCGGCCACACAATCTAAACTAGACTCAGTTGGCTAAACATTTTAACTTT
CTTTAGATAAGGTGGGCACGTGAGGGAGAGAGGGGAGATGGGGAAGGGGTGTGTGTGATGAGCTAGAGAACTAATTTTCT
TCCAAAATAAGGAAAGGAATGTGAGTTGGTACTGATAACGCCTGGTACTGTGACATGTCTGGGCATGTAGCAAAAGCAGA
AAGGAAAGAAAAGAGAAGACAAGTGAAGTGGGG---------AGGGGGGGCACTGTGAATTAAAGAATAAAGGATTGATC
CGGCTATTTGAAGAGAAACCTTATCATACCCCACATTCCTATTCTGTCATTTTGATTTTTCCATTTTGCCAACGTGGATC
AGAATATTCTTTTATTCAGAGGCAGCAAATTCCTTCCTCCTTTCTCCCGAAGAAGCCTGTGCAATGAAGCTTTATTTTCA
CTTTTCATAAAGCAACCTCATGATGAGGTTCAGCAGGGATGAGAGCCCTTATCTGGATCTGGGTATGAGGCGAAGGAGTC
TTAGGTACTCACTCTTCAGAAGTAAGGCCCTTTTGAAGCGTATCCTTTTACTTGCCTTCTGGTAACTTTTTGGATGCTGT
CCATAGCTTTCCTGATAAATTAGCA--------GCCCTCTGGTTAGTCCGAGGAGAGAGGCCGCAGGACGGGCAGACTGC
TGCTCATCTCTGCAGCTCCACTTTGGTCTCTTGTCTCTGAAGGTCCAGTCACAGGGAACTTGTTCTTC--TGAGTACCCA
CAGCTTACTCTTCCTT-TGTAGCAGGACGGGCCACAGAAAAAACTCCTCAGACACCGAGGTAAAGAAGGAAGGGG-TTTA
TTCGGCTGGGGGCATAGGCAAGACTCCTGTCTCAAGAGCCGAGCTCCTCGAGTGAGCAATTCCTGTCCCTTTTAAGGGAT
CACAACTCTAAGGGGGTCCGCGTGAGAGGGTCGTGATCGATTGAGCAAGCAGGGGGTACGTGACTGGGGGCTGCATGCAC
CGGTAATTAGATCGGAACAAAACAGAGTAGGGATTTTCACAGTGCTTTTCTATACAATGTCTGGAATCTATAGATAACAT
AACTGATTAGGTCAGGGGTCCATCTTTAACTACCAGGCCCAGGGTGTGGCCCCGGGCTGTCTGCTTGTGGATTTCATTTC
TGCCTTTTAGTTTTTACTTTTTCTTTCTTTGGAGGCAGAAATTGGGCATAAGACAATATGAGAGGTGGTCTCC---CTTA
ACTTCTGCAGCACCCAATGAACCTCTGGTATCCACTCCTGTTTTAGAAGTTGC----TATTATTCTAGGTACACCTTTTC
ATCATGAGTTACCTCAACTCCCTATTCAATTTTCCCTTGCACAGAGTTAAGGCAAGGAGTTGGTAATTTCTCCTGAGTCT
TATCTTGATCTTATCTCTGAGCATTTTGTACCTTGATGCCTATGTCACTCATATTCTGATGTGTCCTTTTCTTTGTTTCA
CTTTTCAGAGGTCCAGGTAACCGTCTCCTTGTGTGTCTGTGCGGTACATCTTGTCAAGGTCCATATCTAGTATTTATTCA
TTGTC-----AAGTCTAGTACAGGACCCAATAAATAAAACTGTACTTTTAATTT--------------------------
--------------------------------------------------------------------------------
--------------------------------------------------------------------------------
--------------------------------------------------------------------------------
-----------------------------------------TTGAAAAATATTTTTGACTAAATTCACAAAACAAAAGCA
TACAGGTATAGTAAAAAA-CAAAAACAAAAACAAAAAAAACTATCTATTTGATATATAATCAACATTAAATACCGGTAAG
AGATTATGCTCTGGACTAGGGAAAAGGAAGTAAACACGCAGTCAAAAAAAGGAAGTA-----------------------
--------------------------------------------------------------------------------
--------------------------------------------------------------------------------
--------------------------------------------------------------------------------
--------------------------------------------------------------------------------
-----------------------AACCAGCAGTTTTAATGTAGCAAAAAGGTAGCAGTTACTACGGGATAAATGTAAAAC
CAATAAAACAAAAGCAACAAAGTAAAAGGGCTGCAATAGGATGTGGTATCTGTAGTGCTC-TTGTCAAGGGCTTTGCAAC
TTTAAATA--GATATCACATTAGGTCTCACTGTGAGAAAATGATTTTGAGCAG--TCTTCAATAAAATGATGGATTTAAG
AACTGATGAACT--------------------------------------------------------------------
--------------------------------------------------------------------------------
--------------------------------------------------------------------------------
--------------------------------------------------------------------------------
--------------------------AACTGTGAGAGAAAGAGATGACACTGGGGTAGCTTTATGAAATTTGTCCTCTGT
TACAAAATGACTTATCTGAAACATATTGACCAGAGAGTTCGAACTCTTGGAAAAAGGGACATTACTGTGGGGAAAACTAA
ACCTTGGACATTTTAGTGGGTCATTGAAAAAGGAACTCTGAGTTTAGACAAATAAGAAGTGGTAACGATGTTTCTGAGTT
CTCCAGGTTTCTGCATGCCAAGAACAGGACCTATTTTCTCCATTGGTAGTTCCTGACCCAAGGAACAGGGGAAATTTAAA
AGATGTTGGCTAGGCCAGGCACCTGGTGGCTTGTGCCAATGCCTAGCCAAAAATCCCAGCACTTTGGGAAGCCAAGAC-T
GGAGGAATGCTTGAGTTCAGGAGTTTGAGACCAGCCTGGGCAACGCAGTGAGACCTTGTCTCAAAAAAAAAAAAAAAAAA
AAAAA----------------GATATTGGTGGCTAAACCCCTTATAG---TTTTTCTCCTTATTGTGTAGCCACACTAAT
TTAATTTAATCTTTTTTTTTTTTTTTTTTT--------------------------------------------------
--------------------------------------------------------------------------------
--------------------------------------------------------------------------------
--------------------------------------------------------------------------------
----------------------------------------------------GACGGAGTCTTGCTCTGTCACCAGGCTG
GAGTCCAGTGGTGTGATCTCAGCTCAGTGCAACCTCCGCCTCCCGGGTTCAAGTGATTCTCCTGCCTCAGCCTCCAGAGT
AGCGGGGACTACGAGCAACTGCTGTCAAACCTGGCTAATGTTTGTATATATATATATTTTTT----AGTAGATACGGGG-
TCTCACCATAGTGGCCAGGCTGGCCTCAAACTCCTGACCTCAGGTAATCTGCCCGCCTCCGCCTCCCAAAGTGCTGGGAT
TACAGGCTTGAGCCACAGCGCCTGGCC-ATCTTTTTTTTTTTTTTTTTTTTTTTTTTTT--------ATTTAAATTGTAC
AGATAAAGAAAGCTTCTGTGCAGGTAATCAGAGTATTCTGAAATAAGGAAGCTATGGACCTAGTTAGCCTTCACCGTGTC
GTAGAAACTCCTACATTCGCACCACCTTCAAAGGGGAGCATGCATTTTGTTTATGTGTCTGTCTGTCTACCTGTCTTAGG
TCAGAAGGGTTTCAATGGGGCTACATTTCTTCAATGTTAGAATAAAGAATGAATAGGCCGGGCGCGTTGGCTCACGCCAG
TAATCCCAGCACTTTGGGAGGCCGAGGCGGGCAGATCATGAGGTCAGGAGATCGAGACCATCCCGGCTAACACAGTGAAA
CCCCGTCTCTACTAAAAAGATACAAAAAA-ATCAGCCGGGTGTGGTGACGGGCGCCTGTAGTCCCAGCTACTTGG-AGGC
TGAGGCAGGAGAATGGCGTGAACCCGGGAGGCGGAGCTGGCAAGGGAGCCGAGATCGCACCACTGCACTCCAGCCTGGGT
GACAGAGTGAGACTCCGTCTCAAAAAAAAAAAAAAAAAAAA--GAATGAATAAATCAAGAAAAATAAGCACTTGTATTAG
TTTTCTAGAGCTGTCATAGAAAAAGTACCAAAAGTGGTTGGCTTAAATAGCAGAAATATATTGCCTTACAATTCTGGAGG
CTAGTTATCCAAGATAAAATGTGTTGACAGGGCTGGTTCCTTCTGAAGGCTATGAAGGAGGCCTCTGGTCCATGCCTCTC
TTCTAGCTTCTAATAGTTTCCTGGAAACCTTTAGCATTCCTTGGCTTATAGGTGCATCACCCTGATCTCTGCTTTCTTCT
TCACCCTGGCATATTCCTTGTGTATAAATGTCCCTTTTTGATAAGGACACAGTCATGTTGGATAAGGGTCTACCCTAATG
AGCACATGGTAACTAAATAGTATTTAAATATACTAGTTTCAAATAAGAGCACATTCACACATTAGGATTTCAACATCATT
TGGGGAGAAACA------------------------------------GGACAGACTTTATCTCTCTGCTACATATTCTC
AATATACTGGGCCTCCTTTATGGATTGAGACTTTTCTCCCATGACCAACAGATGTTTCTTTGAAATGTATATT----GAG
TCTATATCATGTGTGTGATCCTATAACTATTTTAGCCTCTTTTCCTCTTCCCAAAATATATACATCTTTAGGTTCCTATC
ACCATC---CTTGCCATATGTCCAGGCCAAGGTGAAATTTCAACATTTAAAACCACAGCATGCCCCAGAACTACATAGCT
GGTCTGGATCTCTCCATTTCTATACCCCCAATAGCACTGGGTATCAGTATAGCTCTTGTAGCCTTTACCTTTGTTGTCTG
TTTAAATCTGTGCTGCAGTGGAGAGAACTCTGAAGGAGGACCTTGGGGACAGTACATTCACTCTTACTCTACCTATTAGA
TTAGAATGAGTGATCTTTGTAAGTCACCTGATTCTACTGACACACCTGAAGAAAGGGAGTATTCTTATTTCTCAAGGGTT
TTGTATGAAGAATAAAGAAGTCAAAATGATTTCTAAATTGTAACTGC-TTATAAAATTGTTCCTGATAAAATTATTTTCC
TATTATGGTGTTGGTGGCGGTGGTG------------TGTG----------------GGTGTGTGTGTATGTCTTTGGGG
ATGGAGTGTGAGGTCATGGGAGGACTTGCTATGGGTAGATGTGTTAGGATGTAAACACTTCTTCACTGGAAACCATAATT
GTGGTCCCAAAGGTCAGCTATTGGGAAACTGCTAATTGATGGAAAGAAAAGATGAAAATCTGATTAAAAGGTCTAATCAT
CTATGGAGGGATAAGGAAGTTGTGGCTTTATATATTC-------------------------------------------
--------------------------------------------------------------------------------
--------------------------------------------------------------------------------
--------------------------------------------------------------------------------
--------------------------------------------------------------------------------
--------------------------------------------------------------------------------
-------GTTAAATGTTTTATTCCTGTATGTGATTCACTTTTCTAGGTATAGAGGATATATCAGTGAACAAAAACAGTCC
CAGGTCTATGAACGGATTCCTTTTCAGGAGGAAGAAGTAGACATTTACAGAACAATCTTATATATTACATAGTACAAATA
AGAAG--CTAAATGTGCAGTGAGTGACAGTACTGGTGGTTTTGCTATAAGTGAATTATAGTATGTCCTTCCAAGAAGAGG
ACATCTAAG-----------------AGGAGATTGAATTAAATGTAAGAGTGAG------TCTTGCTAACATCAGGGGGA
GGATCATTTTATGCAGAGAGAGGAGCAAGTGCAAAAGCCTTGAGG-AGCCACAGATTTGATAGTTTAATTGAGGAGGTAT
TTTTTACATG-GGGAAAAAAGTCAGAGGAGATAAACCTTAACAGTAT-AAGTAAAATAAT----TCAGACACCAAAGAC-
--ATATATTATGATTCTATTTTTATCAATTGATTAAAAACCCAAAGGATATTAGTAGTGGTTGCCTGGAGCTTGGGATCA
GAATAGGAGTGATGGCATTAGG----GTTTTTTTTTTTTTTT-----CAGGTGATAAAAATAATTTTAAATTGGGTTACA
GTAATAGTTATATAGTTCCACAAATTTACTAGAAATTATCGCATGATACACTTAAAAATGATGTTTGATGCAGTGTTTGA
TGCTATGTAAATACAATTCAATAGC-----------TTAAAAATATGCAAATATTCATGAATCATGCAAATATTGGGGAT
ACAATCATGCCATTCAGAGAGAAAAGCCTGTGTGCAAGCCCAGGGGCAGGGGTGTGTTTAGTGCATTTAACATGGAAAAT
GTGTTTTGGGTTGGGGAACAAAAGGCAGGACAAATGATGGGTTACACGAAGCTCTTGGTAGAAGAGCCTCAGTTTGTCCT
CTCCAGTAGAA---GAGAAAATAACAATAATTGCCTTGATGGGGTGAAATTTGTCCTGAGACAAAAATTAAGAATA----
--------------------------------------------------------------------------------
--------------------------------------------------------------------------------
--------------------------------------------------------------------------------
-------------------------------------------------------------AAGTGTTTGAAATTACTAC
AAAGTCCATTTTATTCTGTCATTGGTTTATTCTTCATGCCTTTCTTTTCTCCTTTCTCTGTTAAATATTAATGTTTTGTC
CTGTTCTAAATCTCTGTAAAAGCAGTATTCTTTCTATTCCTTCTTTTCTTACCTTGTCCCCTTCAACATTCTCAGCACTG
CAGGAGTTTGTGACCAAGAACTTCAAGAGTCAAGACAGAAGGAAGCCAAGGGAGCAGTGCAATGGATTTCTCAGTAAAGG
TAGACATAGAGAAGGAGGTGACCTGCCCCATCTGCCTGGAGCTCCTGACAGAACCTCTGAGCCTAGACTGTGGCCACAGC
TTCTGCCAAGCCTGCATCACTACAAAGATCAAGGAGTCAGTGATCATCTCAAGAGGGGAAAGCAGCTGTCCTGTGTGTCA
GACCAGATTCCAGCCTGGGAACCTCCGACCTAATCGGCATCTGGCCAACATAGTTGAGAGAGTCAAAGAGGTCAAGATGA
GCCCACAGGAGGGGCAGAAGAGAGATGTCTGTGAGCCCCATGGAAAAAAACTCCAGATCTTCTGTAAGGAGGATGGAAAA
GTCATTTGCTGGGTTTGTGAACTGTCTCCGGAACACCAAGGTCACCAAACATTCCGCATAAACGAGGTGGTCAAGGAATG
TCAGGTAGGCTCCAAGATAGAGGAAGAGAGAGCAGAGAGCAGAAGATGGTACCTAATGTGAAATCTCCACTTTTTTT---
-GTCCTGCTTTATTCCCCTTGTCACCATAGAACGGAGA------------------------------------------
GCCCTGTGATCTCTTTCCATACTCTTTGCTTAGTTTCTGATGCCTAAAGGACACTGCTGCACATTGTTT-TATTTAAAAA
ACAGTACAAATTTTTAGCAAGGAAAAGTTGAATGAATGGAGAATTGCTTTGTAAGATAAGCTTTCATTGCCCCTCCGAGA
AGAACAGTGTTTTTGGGAACACGTCTGGTTAGATGTGGGAAGAGTGGCAATGAAAGGAAGCCTTTCCTTACTGCAGGGTC
TGCTTTTTCTCTAGGAAAAGAATCAGGCTACTCTTGATAAGAGGATGGTG------------------------------
--------------------------------------------------------------------------------
--------------------------------------------------------------------------------
--------------------------------------------------------------------------------
--------------------------------------------------------------------------------
--------------------------------------------------------------------------------
--------------------------------------------------------------------------------
--------------------------------------------------------------------------------
--------------------------------------------------------------------------------
--------------------------------------------------------------------------------
--------------------------------------------------------------------------------
--------------------------------------------------------------------------------
---------------------------------------------ACTTCCATCATCCAGGAATAAAGAATACATTCATC
TCCTCAGATTTTCCCCCATGCCATAGGTTCTAATCACCAGCCTCACTGTTTCTGTAAACTAGTTTCTTCTGAGAGCCATC
CAATTTCTTCCTTGCTGTCCTCTATTCAGGTGCTGAGAAAGCTCATAACTTTACTCTGGTATAATTTCTTTCTTACAGGA
AAAGCTGCAGGTAGCCCTGCAGAGGCTGATAAAGGAGGATCAAGAGGCTGAGAAGCTGGAAGATGACATCAGACAAGAGA
GAACCGCCTGGAAGGCAGGAGGAGACACCTCCTAAGGGATAATTAGACAGGAATCTGGGCAGGACCCTGGGCTCTATCAC
AAGGAGACCCCTTCCTCTTTGCTGTGCTAGAATTAACAAGCATAGAAGTCATTTGATTAGGTCTCAATTTAATTCCTTCC
CTGTTGGAGTTTAGGGGCTGGAGAGTAGACATATCATAAATCAACACTATATTTGGAAGTGAAGGCATGGAGGGAAATAT
CTGTGAAAACGCTTCCTGTGAATCCTGTGTTCCATTTGTGTCATCAGGTTTGAGGCTCCAATCCTTCCAGTAAACACCCT
GGAGAAAGACCCAGGATTCCCTGTTTAGGGGGTTTCAGTAGAGGGATTTTTTTGTTTGTTTGTTTGTTTGTTTGTTTGTT
TTTTGAGAC-AGAGTCTCT----GTCATCCAGGCTGGAGTGTAGTGGCGCGATCTTGGCTCACTGCAACCTCTGCCTCCC
TGGTTCAAACGATGCTCCTGCGTCAGCCTCCCGAGTAGCTGGGACTACAGGCATGTGCCACCATGCCCGGCTAATTTTTT
GTATTTTT------------------------------------------------------------------------
--------------------------------------------------------------------------------
--------------------------------------------------------------------------------
--------------------------------------------------------------------------------
------------AGTAGAGATGGGGTTTCATCATGTTAGCCAGGATGGTCTCAATCTCCTGACCTTGTGATCCACCCATC
TCAGCCTCCCAAAGTGCTGGGATTACAGGCATGAGCCACTGTGCCCGGCCAGGTAGAGGGATTTAAGACACAGAAAGGCA
AAGTTGTTCAGGACAGGTGTCTACAATCCAAGCCTCACCCAGGCATCACATTTTGTCTCAGATTAGGCCTCAATAAAACT
GACTTGAGTGTATTGCTTTGGGAGGAGCTCAGGTTAAAAAGTAGAAAAACATGGCTTCACCAGAAATTGTGTATTGGCTT
TTGCCTCCTATTCCTTTTGAGAACTCCCTGAGGAAAACAGTTCTTATCCTGTCTCCCAGGCTCATACAAAGCAGGCCTTC
AACCAGCCAGACTGACTGCCTCTTT-----CTCTTTTCATTCCCAAGAATTATATCCAGATCGAGAGACAGAAGATTCTG
AAAGGGTTCAATGAAATGAGAGTCATCTTGGACAATGAGGAGCAGAGAGAGCTGCAAAAGCTGGAGGAAGGTGAGGTGAA
TGTGCTGGATAACCTGGCAGCAGCTACAGACCAGCTGGTCCAGCAGAGGCAGGATGCCAGCACGCTCATCTCAGATCTCC
AGCGGAGGTTGAGGGGATCGTCAGTAGAGATGCTGCAGGTAAGACTTGGGATGGAGCACCTACATAAGAGACTAGGGGAA
AAACACAGAGGCTGATTTTCCTTCCCTTCCTAGTCTCTAGGCTTTCTTCTGTGTGGTGACATTAAATGGTTCCTTTGGCC
CGGCA-TGCCCCTTTTATGCCCATCATTTCAGGGGTCACAAAGATCATTAAGTGTATGAATGGCAAGGGAAATTCCCATT
ATTATTCACTTATGAGAG-CAGTGTAAAAATTTGAGCTTGGAGAG--GATTCTTTGTACCATGAGCAAATCAGTTTTAGA
ACTTTCCCATCACATCA--------------------AAAACATTTCTCATGCCTGTTTGCAG-TCAATATCTGTTTCTA
CCTCCACCTCCTGGCAGCCTATCTGTTTTCTGTCTGTATAGAATTGGCTTCTCTGGACCTTTCAATATGAATTGAATTAT
AAAACATGTAGTCTTTTGCATC-GGCGTCTTTAACTTAGCATAATATTTTGAGGTTTATTTATATTGCAGTATGTATCAG
CATTTTGC----TCTTATTGCTAATACTATTCCATTATCTGAATATATCATATTATGTTTATGTATTCACCAGTTGGTGG
CTATATGAATATTTTCCAGTTAGGGACTATTATGAATAATGCTACAGTAAACATTCACTTACATGTCCTCATACAAATAT
GTTTTCATTTATCTTGAGTAGATTTTAAGAGTGTTGTATGTT--------------------------------------
--------------------------------------------------------------------------------
--------------------------------------------------------------------------------
--------------------------------------------------------------------------------
--------------------------------------------------------------------------------
--------------------------------------------------------------------------------
--------------------------------------------------------------------------------
--------------------------------------------------------------------------------
-----------------------------------------------------------------GTTTATGTATAAGTT
TTAAGTTGTCGTACTATTTTCCAAAGTTGTTACTCATTTTATAT--GAGTAACAATATAAAAGCTTATAAAAAGCAATAT
AAAAAGTTTCTAGGTTCTTCACATCCTT----------------------------------------------------
--------------------------------------------------------------------------------
--------------------------------------------------------------------------------
--------------------------------------------------------------------------------
-------------------GTTAATACTTGATTATTTCCTTCTTTTTTTTTTTTTT--------AGTTACAGCCTTTCTA
GTGGGAACGTAATGGTATCTCAATGCAGTTTTGATTTGCTTTTTCCTAATAACTAACACTGCTGAAAAGCTTATTATTTC
CACATGTAGATTCTGTAC----CTTTTT-AAAGAGTTTTTTCTGTTTT-----GCTTTTGGTGCTATTGTAATTTTTTTT
T-ATTTCAAATTTCAATTCTTCATTGCTGGCACATAGAAAG-------------GAAA---CTGACTTTAGTATTTTAAT
CTTGTATATTGCAACCTT--GCTATAATTACTTATTAGTCATAGAAGAGTTTTTTTTTTT---AAATGTCAATTCTTTGG
CATTTTCTACATGGAGAATCATGTCATCTGAGAATAAAGTTAATTGTTTCATACTCTGCAGTTTGTATGGTTTTTTTTTT
TTTTGGTGTATTTTTTT------------------------------------GGAGACGGAGTCTCGTACTGTTACCCA
GGCTAGAATGTGGTGGCACGATCTCACCTCACTGCAACCTTCACCTCTCAGGTTCAAATAATTCTCCTGCCTCAGCCTCC
CA--------GGACTAGCGCACACCGCCACATCTGGCTACATTTTTTTT-GTATTTT-AGTAAAGACAGGGATTCACTGT
GTTGCCCAGGCTGGTCTTGAACTCTTGAGCTCAGGCAATCTGCCCGCCTTGGCCTCCCAAAGTGCTAGGATTACAGGCGT
GAGCCACCGCGCCCGGCCAGCAGTTTGTATAGTTTT-----------------------CATTTGTCTTTGCTTGTTTTA
TTACACTAGCTAGGACTTCTAGTACAATGTTCAGTA------------GGGATGGTGAGAGGGG--------ATATCCTT
TCCTTTTTTCT-GACCTTAGGGGGAAAGTACTCAGTCTCTCAC--TTGTAAGTATGATGTTAGC--TATAGGAGTCTTTT
TTTTTTTTTTTTTT-----CAGATTTGTAATGAAGTTGAGAAACTTCCTCTTTTTTTCTTTTTTTT----------GAGA
CGCAGTCTCGTTC-TGTCACCCAGACTGGAGTGCAGTGGCACGATCTCGGCTCACTGCAAACTCTGCCTCCCGGGTTCAA
GCGATT-CTCCTGCCTCAGC------------TGGGACTGCAGGCCGCCCACCACCACATCC----AGC-TAATTTTTGT
ATTTTTAGTAGAGACAGGGTTTTGCCATGTTGGGCAGGCTGGTTTTGAACTCCTGATCTCAG----ATGCACCTGGCTGA
GAAACTTCCTCTTTATTCCTAGTTTGCTGAGAGTTTTTATCATGAATGGTGTGAATTTTGTCA-AATAGCTTTTCTGCCT
CAGTTGATATAATCATATGATTTTTCTTCTTTATTGATATGGGAGATTACATTAATCAATTTTCAAAGATTGAACCAGCT
TGCATACCTTGAATAAATCCCACTTACTTGTGGTGCACAATTTTTGTATATATTTTGTTGGATTTGTTTTACTAACGTAC
TGTTGAGAATTTTTGCATCTGTGTTCATGAGAGATACTGGTTTCTGGTTTTCCTTTCTCATAATGTCTTTACTTGGCTCT
GGATTAGGGTAATGCTGACCTCATAGAATGTGTTACAAAATAGTCCATCTCCTTTCATTTTCTGAAACAAATTTGGGGAG
AATTTTGATAATTTCCTTCTCCAACTTTTGGTAGAATTCATCAGTTTACCAATAAAACCCACTAAGCCTATTTTTAAAGT
GTTGCTTAATATTTTGGAGTATTACAGCTGTCTGTTAGTGATTACTAGTTAAATTCTATTGTTGTGTAAGAAAACATTTT
GTATGAGTTCAATTGTTTACATTTGTTAAAGTGTATTTTGTGGTATAGAATGTGTTATAGCTTGGTTAATTTTCAATGTG
AGCTTGAGAAGAATATGTATTTGCCT-TTAGATGGAATATTCTATGAATGCCATTTAAATCAGTTGATATATAGTGT---
----------------GCTGTTCAGGTACAGCTGTAGTGGTAATCATTTCCTGCGGTTGCTGTAAGAAATTGTCACAAAC
TTTGTAACTTAAAACCTCATAC----------------------------------------------------------
--------------------------------------------------------------------------------
--------------------------------------------------------------------------------
--------------------------------------------------------------------------------
---------------------------------------AAAAAAATTGTCTCATAGTTCTGAAAGCTCAGAGCCCAAAA
TCAGTGTACCAGCAACCACCAGAAGCTA----ATAGGGAAGCATGGAACAGATTACAGCAGGGACCAACATTACCAATAT
CCTCATTTTGAACCTAGCCTCAAGAACTGTGAGAGACTAAATCTCAGTTGTTTAAAAACCATACAGTTTGTGCT---ACG
TTGTTACAGCAACCCCAGGAAATTAAAACGCCTACCATTTTTGACTGTTTTCTATTCACCGTACTTGTTCTTTGCTTTTT
TTCCCCTTCCTCTCTTTTTCTGCCCTCTTTTACTTTTAACTATTTTGTATTATTCAATTGATTATTTTATATTATTCAAT
TTTCTTTCCTCT--TAGCTTATTAGTTATATATTACTAAT----------------------------------------
----------------------ATACATAACAAATATAGCTATATTAGTTATATATAATATACGTAACTAATATACATAA
CTAATATATATTAGTTATATATTACATATACATAACTAATATATATTAGTTATATATTACATATACATAACTAATATATA
TTAGTTATATATTACATATACATAACTAATATATATTAGTTATATATTACATATACATAACTAATATATTAGTTATATAT
TACATATACATAATATATATTAGTTATATATTACATATACATAATATATATTAGTTATATATTACATATACATAATATAT
ATTAGTTATATATTACATATACATAATATATATTAGTTATATATTACATATACATAACTAATATATATTAGTTATATATT
ACATATACATAACTAATATATATTAGTTATATATTACATATACATAACTAGTATACATAACTAATATATATTATATTATA
TATAGTTATATATAA-------CTAATATGCCTAAAGGTATATATATAAATATAACTAATATGCCTAATAATATAACTAA
TA---------ATAATATAACTAATATGCCTAAAGGTATATATATAAATATAAAACAAACATACATA-------------
----TATATTTGAAATATAAAAATATTTTTAAAATATAAACTTTTTATAAATATATAAAAATATATTTTAAAAATATAAA
TAACACTATACATATATATATAAAGGCTTAGTGGTTTCCCTGGAGTTTGCAATATGCATTTACAACTAATCTAAGTCTAA
TTACAAATAACACTATACCCCTTCACATGTAGTGCAGGTACCTTAGAGCAGAGTATCCTCAATCTTGAGTAACGTTGCTG
TCATTCATTTCACTTATCCATAAGCTGTAATCACCCACTACATTGTTGATATTATTACTTTAAACCATTATCTTATATAT
TAGTTGAGAATCAGAAAAACAAAATATTTTATTTTACCTTTACTTCTTTTTCAGTGCTCTTTCTCTCTTTGTGAAGATCT
GAATTTCAGACATATACTCTT--CTTCCCCCTCAATAATGTCTTTTAACATCTATGGCAAAGTATTTCCTTCATTATTGC
GGGACAAAATTTCTGAATATAAAATTCTTGAGTCATGGGTGTTATTCTTTCAAAACTTTAATATTTATTCCACATGCTGA
ACTTTTACTAGTTTTAGTAGTTGTGTGTTTGT--GTGTGTATATTCTTTGAGATCATTTACATACTGAATCATGCTGTCT
GTAAATAAATATAGTTAATTTTAAAACTG--CAACTTTTATTTTAGATACAGGGAGTATATGTGCAGGTTTGTTACATGG
GAA-TATTGTGTGATGCTGAGG-TTTGGGATACAGATCCCATCACCCAGGTAATGAGCATATTACCTAATCAGTAGTTTT
TCAACTCACACACCCT-CCTCCCTCCCCTAGTGTAGTCTGCAGTGTCTATTATTTCCATATTTATGTCCACGTATGCTCA
ATAGTTAGCTTCCACTTATAAGTGAGAACATGCAGTGCTTGATTTTCAGTTCCCGTGTTAATGTGCTTAGGATTGTGGCC
TCCAGCTGCATCCATGTTGTTGCAAAGGACATAATTTTATTCTTTTTTTT-CTTTTTTTTTTTGAGATGGAGTCTTGCTC
TGTCACCCAGGCTGGAGTGCAGTGGCGCGATCTCGGCTCACTGCAAGCTCTGGAATCCNNNNNNNNNNNNNNNNNNNNNN
NNNNNNNNNNNNNNNNNNNNNNNNNNNNNNNNNNNNNNNNNNNNNNNNNNNNNNNNNNNNNNNNNNNNNNNNNNNNNNNN
NNNNNNNNNNNNNNNNNNNNNNNNNNNNNNNNNNNNNNNNNNNNNNNNNNNNNNNNNNNNNNNNNNNNNNNNNNNNNNNN
NNNNNNNNNNNNNNNNNNNNNNNNNNNNNNNNNNTTTTTTATGGCTATGTAGTATTCCATGGTGTATATGTACCACATTT
TGTTTATCCAGTCTACTATTGATGGATACCTGGGTTGATTCCATGTCTTTGCTACAAGCAAGAAAACAAAGAACCCCATT
AAAAATGGGCAAAAGTCATGAACAGACATTTATCCAAAGAAGACATACAGGTGGCCAACAAACATATGAAAAAATGCTCA
TCATTGCTAATAACCTGAGAAATGCAAATCAAAACCACAACGAGATACCATCTCACAATAGTCAGAATGGCTATTATTAT
AAAGTCAAAAATTAACAGATGCTAGTAAGGCTACAGAGTAATGGGAACATGTACTCTGTTGGTAGAAATGTAAATTATTT
CAGCCATTGTAGAAAGCAGTCTGGAGGTTTCTAAAAGAACTTAAAACAGAGCTACTGTTAGACCCAGCAATCCCCCTGCT
GGGTATATACCCAAAGGAAAATAAATCATTCTACCAAACCAAATATAGTTTTACTTCTCTTTCATGCTAGATGTCTTATT
TCTTTTTATTTTTACTCTTTTCTTCTTTATCTTTCTTTTTTTTT-----------------------TTCTTTATTGCAC
TTGATAAAACTTCCAATACAATGTTGACCGTAGTGGTGAAACCACACACGCTAGTCTTTTTCTTGATTTTAGGAGGAAGT
AATTCAGACTTTCACTATTAATTAT-----TAGTTGTATATTACTTATACATGTTTCTTATCAGTTTTC-----------
--------------------------------------------------------------------------------
--------------------------------------------------------------------------------
----------------------------------------------------------------------AGGATGTT--
--------------------------------------------------------------------------------
--------------------------------------------------------------------------------
--------------------------------------------------------------------------------
--------------------------------------------------------------------------------
--------------------------------------------------------------------------------
-------------------CTCTTTTATTATCAGTTTGTTGAGAGG-------TTTTATCTGAATGGATGTTGATTTTCT
TGTTGAATTTTAGGAGTCATTTATAGATTCTGGATATTAATACCTTATCAGACATATAATTTGTAAATATGCTTTCCCAT
TCTGTAGATTGCCTTTTCGCTCTCTTCATAGTGTTCTTCATAACTTAAAAGTGATTTTTTTAAAGTTTAATTTTGGTAAA
GATCTGTTTATTTATTTTTTTCTCACATTGCCTTTACTTTTTGTATCATAGCCAACAAATCACTACCAAATCCAATGTCA
TGCAATTTTCCCCTTTTCTTCTAGGAGTTTTATATCTTTAGGTCTTTGATTTATTTTTAGTTATAGTGGTTATACGGTAT
AAGTTATCTATTTTT-AATGTTATTGTAGCCATTGTATTATATTGTGCCATGTTTTGCAAACAGTTTGGTAATAAGGGTG
AAGAGGTGGCAGAGAGCTGAGGAATGTGAC-TTTTTTGCAAACAGTTTGGTAATAAGGCTGAAGAAGTGGCAGACAGCTG
AGGAATGGACCATAGAGGACAATATTTGTTTGTCTGTCTAACCTCTAT--------------------------------
---------------------TCCTTTTGATTATTTCTTTATAATAA--CTTTTGAGGAACCATCCCTACCCTGTCTCAT
TCCCTGTAGTTGGTTAAAGTAGACAAAATTAGTAGCATTAGGCATGTATATGTTACTCAGTTCTGG-CAAATCATTATAT
CCAACCCTTACATTTTTACCAACTTTACAGTAATTATTTTAAGATATATACTTGACTCAATTGGAGTCGATGGTTTGCAT
GCCTTAGAATTTTACTGTCATGAGTAAAAGGAGCCGTTGTCTTTTCTGATGGGTATCATATCAGGGATAATAATTTAAAC
CGGGAGAGTCAAGCTGATGCCATAATTAATCTGAAAACAAGTCAATATAATAGGTATAAAATATAATTCTTAGAAGAAAA
ACCAGATTCTGATGGCAAGATTTT-----AAACATGTAGCTATGAGTAAAATTATACTTGACCCCTTGAATTTGTTTTTT
AAAAATTTAAACCAGTTTTAGTTGG-TTTTGTCAGATATTACAACAACAAAAAA--------------------------
---GCTAATACAGGCAGTGAAACTATTTCTGAGGGTGTGAAGTCAACTGGAGGTCAATTCTTTGTTGGTATAAAGGGGGT
CAGATCAGACAGC-GGGAGACCAAATATATTGGTACATACTTGTTCAAAAAAA-TAAAGGAAATAATGGTTATGGTGAGA
AAGAAAAGATAGCTAAAAACAGTTAAAAATGTAAACTAGTCTAGGTTAATAAAATGTTGGAATCCAGGATAAAATTTTAT
AGTTTCAAAGATGATGACTAAGTGGAAATTGACACTATTCGGGACAGTGGGGTATAAATAGTTGGGAAATAGTAAGTTAC
ATTTAAGACCTACTCAGTTACTTGGTCCTGTGGCTTGTTTCATACTGAAAAATGGGTGAGATCACCTACAGTGGAGTTTA
GTCAGCATATACGGTGAGTACATGGAGGCCAGACAAACTTTTAGTTGAAATGCTTGCTTGCTT----TTGCTC--ACGGC
AACAGTACACTTC-TTAAGGACTTTTATTATTAATTTT-CATCATTAAATCCCTAAAGCCTGAAAAAATATAGGGCAAAC
AT---ATTTAGCTGTTTTGTGTCTGTTGATGTATAAAATAAAAACACAATGAATTAAT-GAGGTTATCTCATTAAAAATG
TATAAAAATATTAGAGCTCCTCCCTCTTTTTAAAATATATTCCTTCTTGAGATACTTGAAGCATCTTCCTAACACCCTCA
TCTTAGTCCTCTGCAGCGGTCAGTCTGAATCTTATCTCCACACTTTGTCCCCAGTCTGTGACCATCTATTTATTCCCACC
ATATCCAGGGATAGTAAGAGTGTGGG----AAGGTGGATAAAACTTT--GTAAGATAGAAGGGCCTATTACTTTTTTGAG
CATTGCTAGACAAAATACAGGATGCTCAGTTAAAGTTTAATTTCAGATAAAAGAAATGTAATATTTTTAGTATAAG----
----AATATCTTAAATATTACAAGGGTCATATATATAA--CAAAAAA----TATATTGTTTATCCCAAATTCTAATTGAA
CTAGCCACTTTTATGTTCTAAATCTGGCAACCCTATCTTGACTCATGTTTTCTATCTTTTCCCCAGGATGTGATTGACGT
CATGAAAAGGTATATGTGGAAGAGAGATGTGGTCTTATTTGTCTGAAAAGAGAATTATAGTCCTGAGAGATA-TCTTCCT
TCAATCAGAACAACTTAAAAAATCAAAAGGCTGGGAAATTTGTGTATTAAATTGTCCCAAATTGCTAGTCACAGATTAAA
GTTTTCAATTGTAAGAAATTTTGGTGTTGGGAGATCACAGAGTTAGGGTCGACGGAGGCCTTAGGAATAAGAGTTTGCAA
TATCAGAACCCCATGACTTCACTCACTTTATTCAAACCTCTGTCTCTGTTGTTTCCATATTGCATAGATGCCTGTCTTAT
TGCAGTGAGGCTCTGCCCTTTTTATATGCCAGACTCCAAATTTTTCAGAGACGGCGCCTTTATGTTTGTTTTCCTCCCTG
AGAATAAAATAAACAATAACTTTCTAGGTGGTGCTTTTTAGATTTCTAGAAA-AA-TAGATTCAAGTCTTGAGGAATAGT
GGCTTTGGTCCTGGTGCTAGCATAACCTTTTCTTGCTCACATACTTTACCGTCTTGTAGGAAAAAATAATAT----TCTT
GTGTCTAAAGTTGCCCACCTACTTGGCAACATCAAAGTTTTTTTAAACACATGAAAATCAGACCACTATTAATTAATTTA
GTCATCGTAATTT---G-TCTTTCCCCAAATAACTTGAAGCCTCAGACGTTATTCTCTAGGTCTCATATTGGGATAACAG
ATTTTGGAAACCCTTTAGCTCTTCAATATAGGATCCTACTTTGATATCTCTCAACAACTCAGGAG---ACAGATTCTATG
GCCTCCTTAATGACCACCTGTCTAGGAACCCACATCTCTGGCCTCTTCCTGGTGGACCCACTGAGATGGCAATGACTTTT
CTAAATATTAAATAAGTTTTTTAGAGGCACTGAATATCTTTTAAAAGCATTATTGGCTGGGTGCAGTGGGTCACGCCTAC
AATGCTAGCACTTTGGGAAGCCGAGGCAGGCGGATCACTTGAGGTCAGAAGTTCAAAACCAGCCTGGCCAACATGGTGAA
ACCCTGTCTCTACTAAAAGTACAAAAAAA------------TTAGCCGGATGTGGTAGCAGGCACCTGTAATCCCAGCTA
CTTGGGAGGCTGAGGCAGGAGAATGGCTTGAACCTGGGAGGCAGAGGTTGCAGTGAGCCGAGGTCGCGCCACTATACTCC
AGCCTGGATGACAGAGTGAGACCCC-ATCTCAAAACAAA--CAAACAAA-CAAACAAACAAAAGCATTATTATTTTA-TC
TAATTTTATATTCATTTTTAAGAGGT------------------------------------------------------
--------------------------------------------------------------------------------
--------------------------------------------------------------------------------
--------------------------------------------------------------------------------
--------------------------------------------------------------------------------
--------------------------------------------------------------------------------
------------------------------------------------------------AGAAAGCATGGGGTT----A
ATTATTGCATTTTAAAAGTAAGA---AAGCGAACATCATTGAAGTGAAAACCTTCCCAAGATTACACAGAGGGGAAG---
-ACCTTCCCAAGATTACACACAGACAGGTAGACATGAGCACATTTCTCTGGGCTCCAGTGTCAGGCATCTCCCCTCTACT
GTCCTCAGGGAAGAGGGTCCAAGTGCATCAGCAAGTATGGTGAAAGGTGAAAGAGACAGTGATCTTGGATGGAGAGAAA-
TAGGGCAAAGGTGTAAAGGTTATCAATTTTTGTT-ATCACTAGGAGTGAAAGCTGGACATTGAAGAAGCCAAAATCTGTT
TCCAAGAAACTAAAGAGTGTATTCCGAGTACCAGATCTGAGTGGGATGCTGCAAGTTCTTAAAGGTAAGGGGATTCAGGG
GAAGGCTGTGAATGTGGATTTCTTAGTATCAAGGCTCAATAGGGAAGCGGGAGGTTT--TTTT-----------------
------AGGTTAGGATATAGGAGAGGAGGTGGGCCAGAGAAGGAGGAAAA-TCCTGTGCTGTAGATGTGGTCCTGTCTTA
GGGGGAATCACCAGGTGTCTGATTCATCCTCTCATTCACCAGTGCATAGAATCCCAGTATTCCCCCTTTCCTTTCCCTAC
TCT---GGAGAAGAGACAGGTGTCAGTACTTACTTATTTGCTTCTAACAACATCACTGAAACTTTTGTCGTTTCAGAGCT
GACAGATGTCCAGTACTACTGGGGTAAGATGATATG----GGGTTTTCAAATCACTTCCTTTCAGAATTGTGGTTACTAT
TAGATCTCATAATCTGAGTCTCATGTGTTCCTCCCCAAACATGCTTACACCATGTAGTTCTTTTTTTTTTTTTTTTTTTT
AAGATAGATTTTTGCTATTGTTGCCCAGGCTGGAGTGCAATGGTGCGGTCTCGGCTCACTGCAACCTCTGCCTCCTGGGT
TCAAGCGATTCTGCTGCCTCAGCCTCCCAAGTAGCTGGGATTACAGGCGTGTGCCACCATGCTTGGCTAATTTTTATAGT
CTTACACCCTGTATTTCTTAAGTGTCCTACTAACCTCTGACT-ATCAACAGAAGTTCCATTTGATATCGACACAAGTTTC
ATTTTCAATATGTCTCTTCTCAATACTGTAAGACACACCTATCCCGTATCCTTCACTTGACTTGGTAATTTTTT-CTACA
GTGGACGTGATGCTGAATCCAGGCAGT---GCCACTTCGAATGTTGCTATTTCTGTGGATCAGAGACAAGTGAAAACTGT
ACGCACCTGCACATTTAAGAATTCAAATCCATGTGATTTTTCTGCTTTTGGTGTCTTCGGCTGCCAATATTTCTCTTCGG
GGAAATATTACTGGGAAGTAGATGTGTCTGGAAAGATTGCCTGGATCCTGGGCGTACACAGTAAAATAAGTAGTCTGAAT
AAAAGGAAGAGCTCTGGGTTTGCTTTTGATCCAAGTGTAAATTATTCAAAAGTTTACTCCAAATATAGACCTCAATATGG
CTACTGGGTTATAGGATTACAGAATACATGTGAATATAATGCTTTTGAGGACTCCTCCTCTTCTGATCCCAAGGTTTTGA
CTCTCTTTATGGCTGTGCCTCCCTGTCGTATTGGGGTTTTCCTAGACTATGAGGCAGGCATTGTCTCATTTTTCAATGTC
ACAAACCACGGAGCACTCATCTACAAGTTCTCTGGATGTCACTTTTCTCGACCTGCTTATCCGTATTTCAATCCTTGGAA
CTGCCTAGTCCCCATGACTGTGTGCCCACCGAGCTCCTGAGTGTTCTCATT-CCTTTACCCACTTCTGCATAGTAGCCCT
TGTGCTGAGACTCAGATTCTGCACCTGAGTTCATCTCTACTGAGACCATCTCTTCCTTTCTTTCCCCTTCTTTTACTTAG
AATGTCTTTGTATTCATTTGCTAGGGCTTCCATAACAAAGCATCATAGACTGCTGATTTAAACTGTAATTGTATTGCCGT
ACTGTGGGCTGGAAATCCCAAATCTAGATTCCAGCAGAGTTGGTTCTTTCTGAGGTCTGCAAGGAAGGGCTCTCTTCCAT
GCCTC-TCTCCTTGGCTTGTAGAAGGCATCTTGCCCCTATGACTCTTCACATTGTCTTTATGTACGTCTCTGTGCCCGAG
TTTTCCCTTTTTATTAAGACATCAGTCATACTGGCTCAGGGCCCACTGCTAATGCCTTAATGAAATCATTTTAACATTAT
ATTCTCTACAAAGACCTTATTTCCAAATAAGATAATATTTGGAGGTATTGGGAATAAAAACTCCAACATATAAATTTGAG
GAAGTCACGATTTCACTCATAACAATCTTACCCTTTCTTGCAAGAGATGCTTGTA-------------------------
---CATTATT-TTCCTAATACCTTGGTTTCACTAGTAGTAAACATTATTATTATTTTTTTATATTTGCA------AAGGA
AACATATCTAATCCTTCCTATAGAAAGAACAGTATTGCTGTAATTCCTTTGTAATCTCTTTTCTTCCTCATTTCCTCTGC
CCCTTAAAAGACTGAAGAAAGAGAAACTTGTCAACTCATATCCACGTTATCT--AGCAAAGTACATAAGAATCTATCACT
AAGTAATGTATCCTTCAGAATGTGTTGGTTTACCAGTGACACCCCATATTCATCACAAAATTAAAGCAAGAAGTCCATAG
TAATTTATTTGCTAATAGTGGATTTTTAATGCTCAGAGTTTCTGAGGTCAAATTTTATCTTTTCACTTACAAGCTCTATG
ATCTT--AAATAATTTACTTAATGTATTTTGGTGTATTTTCCTCAAATTAATATTGGTGTTCAAGACTGTATCTAATTCC
TCTGATCACTTTGAGAAACAAACTTTTATTAAATGTAAGGCACTTTTCTATGAATTTTAAATATAAAAATAAATATTGTT
CTGATTATTACTGAAAAA-ATGTCAGCCATTTCAATGTCTTGGGAAACAATT-TTTT-GTTTTTGTTCTGTTTTCTTTTT
GCTTCAATAAAACAATAGCTGGCTCTA----------------
>Nomascus_leucogenys_TRIM22
CAGGGTTTATTGTTATGTAAGTTCTTGTTCAGCTTCCTTTGTTTTCTTTCACTTCTGAGAACTTAACTTTCGTTTCTC
ACTCGGCTCCTGTGGGGAAACTCATTTGTGGAGACCAGCCCTCTGGCTTGGTGAGTGAATCTGGTCTACACCGACTCCTG
CCCTGCCCTCACTGTTCTCCCCTGATACAAGACTCCTCTGCTTTGGACTGAAGGTGAGTGGAGCAATTTGTGGGAACATA
GA------------------------------------------------------------------------------
--------------------------------------------------------------------------------
--------------------------------------------------------------------------------
--------------------------------------------------------------------------------
--------------------------------------------------------------------------------
-------------------------------------------------------------------ATGGGAGGCTTTG
AGAAGAATAGATTGACTGTGTCTGGGTGAGTTTAATTTGTAGTACTGAAGCTGCTCTGCATAAACAAAAAGAGGCAGCTT
GTGAACTGTCTTTTGAGATGGCAGAGGAAGAAAGCATTGAGTCTGGGAGAGGGGTAACCTTTAAAGAAGAGAGGTTTGCA
AAAGCAAAAAGCCTT----GTTTCCTAGAGGGACCATTCATTTCTTCAATCTAGGTGCCTCCATCACCTTCCTTGTTGGA
AATAAAGCTCAGAATCTTAAGGGAGACGAGTACTCAGACAAAGGATTTCTCAGCAAAGCAATTTTACTTCTGCGCAGAGG
GGTGCTTCT-CTGTGGCCAGTCGCCACGAGAGCACACTAGAACAAAAGAGGAAGAAAGTTTTTATTCCTGACGCAAATCC
AACCCCTGTGCCCTTTCCCCATTGGCTGGAGTCGGCCACACAATCTAAACTAGACCCAGTTGGCTAAACATTTTAACTTT
CTTTAGATAAGGTGGGCACGTGAGGGAGACAGGGGAGATGGGGAAGGGGTGTCTGCCAGGAGCTAGAGAACTAATCTTCT
TCCAAAATAAGGAAAGGAATGTGAGTTGGTACTGATAACGCCTGGTACTGTGGCATGTCTGCGCATGTAGCAAAAGCAGA
AAGGAAAGAAAAGAGAAGAAAAGTGAAGTGG-----------TGGGGGGGCACCGTGAATTAAAGAATAAA---------
-GGCTATTTGAAGAGAAACCTTATCATATCCCACATTCCTATTCTGTCATTTTGATTTTTCCATTTTGCCAACGCACATC
AGAATATTCTTTTATTCAGAGGCAGCAAATTCCTTCTTCCTTTCTCCCGAAGAAGCCTGTGCAATGAAGCTTTGTTTTCA
CTTTTCATAAAGCAACCTCATGATGAGGTTCAGCAGGGATGAGAGCCCTTATCTGGATCTGGGTATGAGGCGAAGGAGTC
TTAGGTACTCACTCTTCAGAAGCAAGGCCCTTTTGAAGCGTATCCTTTTACTTGCCTTCTGGTAACTCTTTGGATGCTGT
CCACAGCTTTCCTGATAAATTAGCAAATTAGCAGCCCTCTGGTTAGTCCGACGAGAGAGGCCGCGGGACGGGCAGACTGC
TGCTCATCTCTGCAGCTCCACTTTGGTCTCTTGTCTCTGAAGGTCCAGTCACAGGGAACTTGTTCTTC--TTAGTGCCCA
CAGCTTACTCTTCCTT-TGTAGCAGGACGAGCCGCAGAAAAATCTCCTCAGACACCGAGTTAAAGAAGGAAGGGGGTTTA
TTCGGCCGGGGGCATAGTCAA-ACTCCTGTCTCAAGAGCTGAGCTCCTCAAGTGAGCAATTCCTGTCCCTTTTAAGGGCT
CACAACTCTAAGGGGGTCCACGTGAGAGGGTCATGATCGATTGAGCAAGCAAGGGGTACGTGACTGGGGGCTGCATGCAC
CGGTAATTAGATCGGAACAAAACAGGACAGGGATTTTCACAGTGCTTTTCTATACAATGTCTGGAATCTATAGATAACAT
AACTGATTAGGTCAGGG-TGGATCTTTAACTACCAGGCCCAGGGTGTGGCGCCGGGCTGTCTGCTTGTGGATTTCATTTC
TGCCTTTTAGTTTTTACTTTTTCTTTCTTTGGAGGCAGAAATTGGGCATAAGACAATATGAGGGGTGGCCTCCTCCCTTA
ACCTCTGTAGTACCCAATGAACCTCTGGTATCCACTCCTGCTTTAGAAGTTGC----TATTATTCTAGGTACACCTTTTC
ATCATGAGTTACCTCAACTCCCTACTCAATTTTCCCTTGCACAGAGTTAAGGCAAGGAGTTGGTAATTTCTCCTGAGTCT
TATCTTGATCTTATCTCTG-------------------CCTATGTCACCCATATTCTGATGTGTCCTTTTCTTTGTTTCA
CTTTTCAGAGGTCCAGGTAACTGTCTCCTTATGTGTCTGTATCGTACATCTTGTCAAGGTCCGTATCTAGTACTTATTAA
TTGTC-----AAGTCTAGTACAGGACCCAATAAATAAAACTGTACTTTTAATTT--------------------------
--------------------------------------------------------------------------------
--------------------------------------------------------------------------------
--------------------------------------------------------------------------------
-----------------------------------------TTGAAAAATATTTTTGACTAAATTCACAAAACAAAAGCA
TACAGGTATAGTAAAAAA-CAAAAACAAAAA-AA------CTATCTATTCGATATATAATCAACATTGAATACCAGTAAG
AGATTATACTCTGGACTAGGAAAAAGGAGGTAAACACGCAGTCAAAAAAAGCAAGTA-----------------------
--------------------------------------------------------------------------------
--------------------------------------------------------------------------------
--------------------------------------------------------------------------------
----------------------------AACACGCACTCAAAAAAAGGAAGTAAACACGCAGTCAAAAAAAGGAAGTAAA
CACGCAGTCAAAAAAAGGAAGTAAACCAGCAGTTTTAATGTAGCAAAAAGGTAGCAGTTACTACAGGATAAATGTAAAAC
CAATAAAACAAAAGCAACAAACTAAAAGGGCTGCAATAGGATATGGTATCTGTAGTGCTC-TTGTCAAGGGCTTTGCAAC
TTTAAATA--GATTTCAGATTAGGTCTCACTGTGAGAAAATGACTTTGAGCAG--TCTTCAATAAAATGATGGATTTAAG
AACTGATGAACT--------------------------------------------------------------------
--------------------------------------------------------------------------------
--------------------------------------------------------------------------------
--------------------------------------------------------------------------------
--------------------------AACTGTGAGAGAAAGAGATGAGACTGGGGTAGCTTTATGAAATTTGTCCTCTGT
TATAAAATGACTTATCTGAAACATATTGACCAGAGAGTTAGAACTCTTGGAAAAAGGGTCATTAATGTGGGGAAAGCTAA
ACCCTGGACATTTTAATGGGTCATTGAAAAAGGAACTCTGAGTTTAGACAAATAAGGAGTGGTAACAATGTTTCTGAGTT
CTCCAGGTTTCTGCATGCCAAGAACAGGACCTATTTTCTCCATTGGTAGTTCCTGACCCAAGGAACAGGGGAAATTTAAA
AGATGTTGGCTAGGCCAGGCACCTGGTAGCTTGTGCCAATGCCTAGCCCAAAATCCCAGCACTTTGGGAAGCCAAGACCT
GGAGGATTGCTTGAGCTCAGGAGTTTGAGACCAGCCTGGGCAACGCAGTGAGACCTTGTCTCAAAAAAAAAAAAAAAAAA
AA-------------------GATATTGGTGGCTAAACCCCTTATAG---TTTTTCTCCTTATTGTGTAGCCACTGTAAT
TTAATTTAATCTCTTTTTTTTTTTTTTTGTTTTT----------------------------------------------
--------------------------------------------------------------------------------
--------------------------------------------------------------------------------
--------------------------------------------------------------------------------
----------------------------------------------------GATGGAGTCTTGCTCTGTCGCCAGGCTG
GAGTACAGTGGTGTGATCTCAGCTCACTGCAACCTCTGCCTCCCGGGTTCAAGTGATTCTCCTGCCTCAGCCTCCCGAGT
AGGGAGGACTACAGGCAACTGCCGTCACACCTGGCTAATGTTTGTATTTCTTTTTTTTTTTTTTT-AGTAGATACGAGA-
TCTCACCATATTGGCCAGGCTGGCCTCAAACTCCTGACCTCAGGTAATCCGCCCACCTCGGCCTCCCAAAGTGCTGGGAT
TACAGGCTTGAGCCACAGCGCCTGGCC-ATCTTTTTTTTTTTTTTTTTTTTTTTT-----------GATCTAAATTGTAC
AGATAAAGAAAGCTGCTGTGCAGGTAATCAGAGTATTCTGAAATAAGGAAGCTATGGACCTAGTTAGCCTTCACTGTGTC
ATAAAAACTCCTACATCCGCACCACCTTCAAAGGGGAGCATGCATTTTGTTTATGTGTCTGTCTGTCTACCTGTCTTAGG
TCGGAAGGCTTTCAATGGGGCTACATTTCTTCAATGTTAGAATAAAGAATGAATAGACTGGGCGTGGTGGCTCACGCCAG
TAATCCCAGCACTTTGGGAGGCCGAGGCGGGCGGATCATGAGGTCAGGAGATCCAGACCATCCTGGCTAACACAGTGAAA
CCCTGTCTCTACTAAAAAGATACAAAAAATATCAGCCGGGCCTGGTGGCGGGCACCTGTAGTCCCAGCTACTCGGGAGGC
TGAGGCAGGAGAATGGCGTGAACCCGGGAGGCGGAGCTTGCAAGGGAGCCGAGATCGCACCACTGCACTCCAGCCTGGGT
GACAGAGTGAGACTCCGTCTCAAAAAAAATAAAAATAA-----AAATAAATAAATCAAGAAAAATAAGCAATTATATTAG
TTTTCTAGAGCTGTCATAGAAAAAGTACCAAAAGTGGTTGGCTTAAATAGCAGAAATATATTGCCTTACAATTCTGGAGG
CTAGTTATCCAAGATAAAATGTGTTGGCAGGGCTGGTTCCTTCTGAAGGCTGTGAAGGAGGCATCTGCTCCATGCCTCTC
TTCTAGCTTCTAATAGTTTCCTGGAAACCTTTAGCATTCCTTGGCTTATAGGTGCATCACCCCGATCTCTGCTTTCTTCT
TCACCCTGGCATATTCCTTGTGTGTAAATGTCCCTTTTTGATAAGGACACAGTCATGTTGGATAAGGGTCTACCCTAATG
AGCGCATGGTAACTACATAGTATTTAAATATACTAGTTTCAAATAAGAGCACATTCACACATTAGGATTTCAACATCATT
TGGGGAGAAACA------------------------------------GGACAGACTTTATCTCTCTGCTACATATTCCC
AATATACTTGGCCTCCTTTATGGATTGAGACTTTTTTCCCATGACCAACAGATGTTTCTTTGAAATGTATATTCATTGAG
TCTATGTCATGTGTGTGATCCTATAACTATTTTAGCCTCTTTTCCTCTTCCCTAAAGATATACATCTTTAGGTTCCTATC
ACCATC---CTTGCCGTATGTCCAGGCCAAGGTGAAATTTCAACATTTAAAACCACAGCATGCCCCAGAACTATATAGCT
GGTCTGGATCTCTCCATTTCTATACCCCCCAGAGCACTGGGTATCAGTATAGCTCTTGTAGCCTTTACCTTTGTTGTCTG
TTTAAATCTG--CTGCAGTGGAGAGAATTCTGAAGGAGGAACTTGGGGACAATACATTCACTCCTACTCTACCTATTAGA
TTAGAATGAGTGATCTTTGTAAGTCACTTGATTCTACTGACACACCTGAAGAAAGGGAGTATTTTTATTTCTCAAGGGTT
TTGTATGAAGAATAAAGACGTCAAAATGATTTCTAAATTGTAACTGC-TTACAAAATTGTTCATGATAAAATTATTTTCC
TATTATGGTGGTGGTGGTGGTGGTG---GCGGTGGTGTGTG----------------GGTGTGTGTGTATGTCTTTGGGG
ACGGAGTGTGAGGTCATGGGAGGACTTGCTATGGGTAGATGTGTTAGGATGTAAACACTTCTTCACTGGAAACCATAATT
GTGGTCCCAAAGCTCAGCTATTGGGAAACTGCTAATTGATGGTAAGAAAAGATGAGAATCTGATTAAAAGGTCTAATCAT
CTATGGAGGGATAAGGAAGTTGTGGCTTTATATAATA-------------------------------------------
--------------------------------------------------------------------------------
--------------------------------------------------------------------------------
--------------------------------------------------------------------------------
--------------------------------------------------------------------------------
--------------------------------------------------------------------------------
-------GTTAAACATTTTATTCTTGTTTGTGATTCACTCTTCTAGGTATAGAGGATATATCAGTGAACAAAAAAAGTCC
CA-GTC--TGAATGGATTACTTTTCAGGAGGAAGAAGTAGACATTTAAAGAACAATCTTATATATTACATAGTAAAAATA
AGAAG--CTAAATGTGCAGTGAGTGATAGTACTGGTGGTTTTGCTATAAGTAAATTATAGTATGTCCTTCTAAGAAGAGG
ACATCTAAG-----------------AGGAGATTGAATTAAACGTAAGAGTGAG------TCTTGCTAACATCAGGGGGA
GGATCATTTTACACAGAGAGAGGAGCAAGTGCAAAAGCCTTGAGG-AGCCATAGATTTGACAGTTTAATTGAGGAGGTAA
TTTTTACATGGGGGAAAAAAGGCAGAGGAGATAAACCTTAACAGTATTAAGTAAAATAAT----TCAGACACCAAAGAC-
--ATATATTATGATTCTATTTTTATCAATTGATTAAAAACCCAAAGGATATTATTAGTGGTTGCCTGGAGCTTGGGATCA
GAATAGGAGTGATGGCATTAGGGTTTCTTTTTTTT------------CAGGTGATAAAAATAATTTTAAATTGGGTTACA
GTAATAGTTACATAGTTCCACAAATTTACTTGAAATTATCGCATGATACACTTAAAAATGA---------CAGTGTTTGA
TGCTATGTAAATACAATTCAATAGC-----------TTAAAAATATGCAAATATTCGTGAATCATGCAAATATTGGGGAT
ACAATCATGCCATTCAGAGAGAAAAGCCTGTGTGCAAGCCCAGGGGCAG-GGTGTGTTTAGTGCATTTCACATGGAAAAT
GTGTTTTGGGTTGGGGAACAACAGGCAGGACAAATGATGGGTTACAGGGAGCTCTTGGTAGAAGAGCCTCAGTTTGTCCT
CTCCAGTAGAA---GAGAAAATAACAATAATTGCCTTGATGGGGTGAAATTTGTCCTGAGACAAAAATTAAGAATA----
--------------------------------------------------------------------------------
--------------------------------------------------------------------------------
--------------------------------------------------------------------------------
-------------------------------------------------------------AAGTGTTTGAAATTACTAC
AAAGTCCATTTTATTCTGTCATTGGTTTATTCTTCATGCCTTTCTTTTCTCCTTTCTCTGTTAAATATTAATGTTTTGTC
CTGTTCTAAATCTCTGTAAAAGCAGTATTCTTTCTATTCCTGCTTTTCTTACCCTGTCCCCTTCAACATTCTCAGCACTG
CAGGAATTTGTGACCAAGAACTTCAAGAGTCAAGACAGAAGGAAGCCAAGGGAGCAGTGCAATGGATTTCTCAGTAAAGG
TAGACATAGAGAAGGAGGTGACTTGCCCCATCTGCCTGGAGCTCCTGACAGAACCTCTGAGCCTAGATTGTGGCCACAGC
TTCTGCCAAGCCTGCATCACTGCAAAGATCAAGGAGTCAGTGATCATCTCAAGAGGGGAAAGCAGCTGTCCTGTGTGTCA
GACCAGATTCCAGCCTGGGAACCTCCGACCTAATCGGCATCTGGCCAACATAGTTGAGAGAGTCAAGGAGGTCAAGATGA
GCCCACAGGAGGGGCAGAAGAGAGATGTCTGTGAGCAGCATGGAAAAAAACTCCAGATCTTCTGTAAGGAGGATGGAAAA
GTCATTTGCTGGGTTTGTGAACTGTCTCAGGAACACCAAGGTCACCAAACATTCCGCATAAACGAGGTGGTCAAGGAATG
TCAGGTAGGCTCCAAGATAGAGGAAAAGAGAGCAGAGAGCAGAAGATGGTACCTGATGTGAAATCTCCAC-TTTTTT---
-CTCCTGCTTTATTCCCCTTGTCACCATAGAACTGAGA------------------------------------------
GTCCTGTGATCTCTTTCCATACTCTTTGCTTAGTTTCTGAAGCCCGAAGGACACTGCTGCACATTGTTTTTATTTAAAAA
AGAGTACAAATTTTTAGCAAGGAAAAGTTGAATGAATGGAGAATTGCTTTGTAAGATAAGCTTTCATTGCCCCTCCGAGA
AGAACAGTGTTTTTGGGAACATGTCTGGTTAGATGTGGGAAGAGTGGCAGTGAAAGGAAGTCTTTCCTTACTGCAGGGTC
TGCTTTTTCTCTAGGAAAAGAATCAGGCTACTCTTGATAAGAGGATGGTG------------------------------
--------------------------------------------------------------------------------
--------------------------------------------------------------------------------
--------------------------------------------------------------------------------
--------------------------------------------------------------------------------
--------------------------------------------------------------------------------
--------------------------------------------------------------------------------
--------------------------------------------------------------------------------
--------------------------------------------------------------------------------
--------------------------------------------------------------------------------
--------------------------------------------------------------------------------
--------------------------------------------------------------------------------
---------------------------------------------ACTTCCATCATCCAGGAATAAAGAATACATTCATC
TCCTCAGATTTTCCCCCATGCCATAGGTTCTAATCACCAGCCTCACTGTTTCTGTAAACTAGTTCCTTCTGAGAGCCATC
CGATTTCTTCCTTGCTATCCTCTATTTAGGTGGTGAGAAAGCTCATAACTTTACTCTGGTATAATTTCTTTCTTACAGGA
AAAGCTGCAGGCAGCCCTGCAGAAGCTGATAAAGGAGGATCAAGAAGCTGAGAAGCTGGAAGATGACATCAGACAAGAGA
GAACCACCTGGAAGGCAGGAGGAGACACCTCCTAAGGGATAATTAGACAGGAATCTGGGCAGGACCCTGGGCTCTATCAC
AAGGAGACCCCTTCCTCTTTGCTGTGCTAGAATTAACAAGTATAGAAGTCATTTGATTAGGTCTC-ATTTAATTCCTTCC
CCGTTGGAGTTTAGGGGCTGGAGAGTAGACATATCATAAATCAACACTATATTTGGAAGTGAAGGCATGGAGGGAAATAT
CTGTGAAAATGCTTGCTGTGAATCCTGTGTTCCATTTGTGTCATCAGGTTTGAGGCTCCAATCCTTCCAGTAAACACCCT
GAGGAAAGACCCAGGATTCCCTGTTTAGGGGGTTTGAATAGGGGGAATTTTT-GTTTGTTTGTTTGTTTTTT--------
----GAGAC-AGAGTCTCTCTCTGTCATCCAGGCTGGAGTGTAGTGGCGCGATCTCGGCTCACTGCAACCTTTGCCTCCT
TGGTTCAAGCGATTCTCCTGCCTCAGCCTCCCGAGTATCTGGGACTACAGGCATGTGCCACCATGCCCGGCTAATTTTTT
GTATTTTT------------------------------------------------------------------------
--------------------------------------------------------------------------------
--------------------------------------------------------------------------------
--------------------------------------------------------------------------------
------------AGTAGAGATGGGGTTTCATCATGTTAGCCAGGATGGTCTCAATCTCCTGACCTTGTGATCCGCCCACC
TCAGCTTCCCAAAGTGCTGGGATTACAGGCATGAGCCGCTGTGCCTGGCCAGGTAGAGGGATTTAAGACACAGAAAGGCA
AAGTTGTTCAGGACAGGTGTCTACAATCCAAGCCTCATCCAGGCATCACATTTTGTCTCAGATTAGGCCTCAATAAAACA
GACTTGAGGGTATTGCTTTGGGAGGAGCTCAGGTTAAAAAGTAGAAAAACATGGCTTCACCAGAAATTGTGTATTGGCTT
TTGCCTCCTGTTCCTTTTGAGAACTCCCTGAGGAAAGCAATTCTTATCCTGGCTCCTAGGCTCATACAAAGCAGGCCTTC
AACCAGCCAGACTGACTGCCTCTTT----TCTCTTTTCATTCCCAAGAATCATATCCAGATCGAGAGACAGAAGATTCTG
AAAGGGTTCAATGAAATGAGAGTCATCTTGGACAGTGAGGAGCAGAGAGAGCTGCAAAAGCTGGAGGAAGGTGAGGTGAA
TGTGCTGGATAACCTGGCAGCAGCTACAGACCAGCTGGTCCAGCAGAGGCAAGATGCCAGTAAGCTCATCTCAGATCTCC
AGCGGAGGTTGAGGGGATCGTCAGTAGAGATGCTACAGGTAAGATTTGGGATGGAACACCTACATAAGAGATTAGGGGAG
AAACACAGAGGCTGATTTTCCTTCTCTTCCTAGTCTCTCGGCTTTCTTCTGTGTGGTGACATTAAATGGTTCCTTTGGCC
CGGCAGTGCCCCTTTTATGCCCATCATTTCAGGGGTCACAGAGATCATTAAGTGTATGAATGGCAAGGGAAATTCCCATT
ATTATTTACTTATGAAAGGCAGTGTAAAAATTTGAGCTTGGAGAGACGATTCTTTGTGCCATGAGCAAATCAGTTTTAGA
ACCTTCCCATCACATCA--------------------AAAACATTTCTCATGCCTGTCTGTAG-TCAATATCTGTTTCTA
CCTCCACCTCCTGGCAACCAATCTGTTTTCTGTCTGTATAGAATTGGCTTCTCTGGACCTTTCAATATGAACTGGATTAT
AAAACATGTAGTCTTTTGCATCTGGCATCTTTAACTTAGCATAATATTTTGAGGTTTATTTATATTGCAGTATGTATCAG
CATTTTGC----TCTTGTTGCTAATACTATTCCATTATCTGAATATATCATATTGCGTTTATGTGTTCACCAGCTGGTGG
CTATATGAATATTTTCCAGTTAGGGACTATTATGAATAATGCTACAGTAAACATTCACTTACATGTCCTCATACAAACAT
GTTTTCATTGATCTTGAGTAGATTTTAAGAGTGTTGTATGTT--------------------------------------
--------------------------------------------------------------------------------
--------------------------------------------------------------------------------
--------------------------------------------------------------------------------
--------------------------------------------------------------------------------
--------------------------------------------------------------------------------
--------------------------------------------------------------------------------
--------------------------------------------------------------------------------
---------------------------------------------------------------AAGTTTATGTATAATTT
TTAAGTTGTCATACTATTTTCCAAAGTTGTTACTCATTTTATAT--GAGTAACCATATAAAAGCTTATAAAAAGCAATAT
AAAAAGTTTCTAGGTTCTTCACATCCTT----------------------------------------------------
--------------------------------------------------------------------------------
--------------------------------------------------------------------------------
--------------------------------------------------------------------------------
-------------------GTTAGTACTTGATTATTTCCTTCTTTTTTTT---------GTTTTAGTTACAGCCTTTCTG
CTGGGAATGTAATGGTATCTCAATGTAGTTTTAATTTGCTTTTTCCTAATAACTAACACTGCTGAAAAGCTTATTATTTC
CACATGTAGATTCTGTAC----CTTTTT-AAAGAGTTTTTTCTATTTTTT---ATTTTTGGTGCTATTGTAACTTTTTTT
TAATTTCAAATTTCAATTCTTCGTTGCTGGCATATAGAAAA-------------GAAA---TTGACTTTAGTATTTTAAT
CTTGTATATTGCAACCTT--GCTATAATTACTTATCAGTCATAGAAGAGTTTTTTTTT------AATGTCAATTCTTTGG
CATTTTCTACATAGAGAATCATGTCATCAGAGAATAAAGTTAATTGTTTCATACTCTGCAGTTTGTATAGTTTTCTTTTC
TGTTACT-TATTTTTTTTTTTTTT-----------------------------GGAGATGGAGTCTTGCCCTGTTACCCA
GGCTGGAGTGTAGTGGCACGATCTCACCTCACTGCAACCTTCACCTCTCGGGTTCAGATAATTCCCCTGCCTCAGCCTCC
CGAGTAGCTGGGACTAGCGCATGCTGCCACACCTGGCTAAATTTTTTTT-GTATTTTTAGTAAAGACAGGGATTCACTGT
GTTGCCCAGGCTGGTCTCAAACTCTTGAGCTCAGGCAATCTGCCCGCCTTGGCCTCCCAAAGTGCTAGGATTACAGGCAT
GAGCCGCCGCGCCCGGCCAGCAGTTTGTATAGTTTT-----------------------CATTTGTCTTTGATTGTTTTA
TTACACTAGCTAGGACTTCTAGTACAATGTTCAGTA------------GGGATGGTGA-GGGTGATATCCTTATATCGTT
TCCTTTTTTCT-GACCTTAGGAGGAAAGTACTCAGTCTCTCAC--CCTGAAGTATGACGTTAGC--TATAGGAGTCTTTT
TTTCTTT-------------AGATTTGTAATGAAGTTGAGAAACTT---CTTTTTTTCTTTTTTTT----------GAGA
CGCAGTCTCGTTC-TGTCACCCAGGCTGGAGTGCAGTGGCACGATCTCGGCTCACTGCAAACTCTGCCTCCCGGGTTCAA
GTGATT-CTCCTGCCTCAGC------------TGGGACTACAGGCCGCTCACCACCACATCC----GGC-TAATTTTTGT
ATTTTTAGTAGAGACAGGGTTTCGCCATGTTGGGCAGGCTGGTTTCGAACTCCTGACCTCAG----ATGCGCCCGGCCAA
GAAACTTCCTCTTTATTCCTAGTTTGCTGAGAGTTTTTATCATGAATGGTGTGAATTTTCTCA-AATAGCTTTTCTGCCT
CAGTTGATATAATCATATGATTTTTCTTCTTTATTGATATGGTACATTACATTAATCAATTTTCAAAGATTGAACCAGCT
TGCATACCTTGAATAAATCTCACTTACTTGTGGTGCACAATTTATATATATATTTTGTTGGATTTGTTTTACTAATGTAC
TGTTGAGAATTTTTGCATCTGTGTTCATGAGAGATACTGGTTTCTGGTTTTCCTTTCTCATAATGTCTTTACTTGGCTCT
GGATTAGGGTAATGCTGACCTCATAGAATGTGTTACAAAGTAGTCCATCTCCTTTCATTTTCTGAAACAAATTTGGGGAG
AATTTTGATAATTTCCTTCTCCAACTTTTGGTAGAATTCATCAGTTTACCAATAAAATCCACTAAGCCTGTTTTTAAAGT
GTTTCTTAATATTTTGGAGTATTACAGCTATCTGTTACTGATTACTAGTTAAATTCTATTGTTGTATAAGAAAATATTTT
GTATGAGTTCAATTGTTTACATTTGTTAAAGTGTATTTTGTGGTATAGAATGTGTTATAGCTTGGTTAATTTTCCATGTG
AGCTTGAGAAGAATAGATATTTGCCT-TTAGATGGAATATTCTATGAATGTCATTTAAATCAGTTGATATATAGTGT---
----------------GCTGTTCAGGTACAACTATAGTGGTAATCATTTCCTGTGGCTGCTGTAAGAAATTGTCACAAAC
TTTGTAACTTAAAACCACATAC----------------------------------------------------------
--------------------------------------------------------------------------------
--------------------------------------------------------------------------------
--------------------------------------------------------------------------------
---------------------------------------AAAAAAATTGCCTCACAGTTCTGAAAGCCCAGAGTCCAAAA
TCAGTGTACCAGCAACCACCAGAAGCTA----ATAGGGAAGCATGGAACAGATTACAGTAGGGACCAACATTACCAATAT
CCTGATTTTGAACCTAGCCTCAAGAACTGTGAGATAATAAATCTCAGTTGTTTAAAAACCATACGGTTTGTGCT---ACT
TTGTTACAGCAACCCCAGAAAATTAAAACGCCTGCCATTTTTGACTGTTTTCTATTCACTGTATTTGTTCTTTGCTTTTT
TTCCCCTTCCTTTCTTTTTCTGCTCTCTTTTA------ACTATTTTGTATTATTCAATTGATTATTTTATATTATTCAAT
TTTCTTTCCTCTCTTAGCTTATTAGTTATATATTACTAATGTATAGTAATTACATAGTAATATAAATACATAGTAATACA
TATATTACTATGTATATATAATATACATAACAAATATAGCTATATTAGTTATATATAATATACAT---------------
--------------------------------------------------------------------------------
--------------------------------------------------------------------------------
--------------------------------------------------------------------------------
--------------------------------------------------------------------------------
--------------------------------------------------------------------------------
--------------------------------------------------------------------------------
------------------AACTAATATGCCTAAAGGTATATATATAAATATAAAACAAACATACATATATATTTGAAATT
TTTTTATATTTGAAATATTAAAGTATTTTAAAAATATAAACATTTTATAAATATATAAAAATATATTTTAAAAATATAAA
TAACACTATACATACATATATAAAGGCTTAGTGGTTGCCCTGGAGTTTGCAATACGCATTTACAACTAATCTAAGTGTAC
TTACAAATAACACTATACCGCTTCACATGTAGTGTAGGTACCTTAGAGCAGAGTATCCTCAATCTCCAGTAACGTTGCTG
TCATTCATTTCACTTATCCATAAGCTGTAATCACCAACTACATTGTTGATATTA---CTTTAAACCATTATCTTATATAT
TAGTTGAGAATCAGAAAAATAAAATACTTTATTTTACCTTTATTTCTTTTTCAGTGCTCTTTCTCTCTTTGTGAAGATCT
GAATTTCAGACATATACTCTT--CTTCCCCCTGAATAATGTCTTTTAACATTTATGGCAAAGTATTTCCTTCATTATTGC
AGGACAAAATTTCTGAATATAAAATTCTTGAGTCATGGGTGTTATTCTTTCAAAACTTTAATATTTATTCCACATGCTAA
ACTTTTACTAGTTTTAGTAGTTGTGTGTTTGTGGGTGTGTATATTCTTTGAGATCATTTACATACTGAATCATGCTGTCT
GTAAATAAATATAGTTAATTTTAAAACTG--CAACTTTTATTTTAGATACGGGGAGTATATGTGCAGGTTTGTTACATGG
GAA-TATTGTGTGATGCTGAGG-TTTGGGATACAGACCCCATCACCCAGGTAATGAGCATAGTACCCAATCAGTAGTTTT
TCAACCCGCAC--CCTTCCTCCCTCCCCTAGTGTAGTCTGCAGTGTCTATTATTTCCATATTTATGTCCATGTGTGCACA
ATAGTTAGCTTCCACTTATAAGTGAGAACATGCAGTGCTTGATTTTCAGTTCCTGTGTGAATTTGCTTAGGATTATGGCC
TCCAGCTGCATCCATGTTGTTGCAAAGGACATGATTTTATTCTTTTTTTTTCTTTTTTTTT--GAGACGGAGTCTCACTC
TGTCGCCCAAGCTGGAGTGCAGTGGCGCGATCTTGGCTCACTGCAAGCTCTGCCTCCCGGGTTCAGGCCATTCTCCTGCC
GCAGCCTCCCGAGTAGCTGGGACTACAGGCGCCTGCCACCACGCCCGGATAATTTTTTGTATTTTTAGTAGAGACGGGGT
TTCACCGTGTTAGCCAGGATGGTCTCGATCTCCTGACCTCATGATCCACCCACCTTGGCCTCCCAAAGTGCTGGGACTAC
AGGCATGAGCCACCGCGCCTGG--AAATTTATTTTTTTTTATGGCTATGTAGTATTCCATG-TGTATATGTACCACATTT
TGTTTATCCAGTTTACCGTTGATGGATACCTGGGTTGATTCCATGTCTCTGCTACAAGCAAAAAAACAAAGAACCCCATT
AAAA-TGGGCAAAAGTCACGAACAGACATTTATCCAGAGAAGACATATAGGCGGCCAATAAACATATGAAAAAATGCTCA
TCATTGCTAATAACCAGAGAAATGCAAATCAAAACCACAATGAGACACCATCTCACAACAGTCAGAACGGCTATTATTAT
AAAGTCAAAAATTAACAGATGCTAGTGAGGCTACAGAGTAATGGGAACATGTACTCTGTTGGTAGCAATGTAAATTATTT
CAGCCATTGTAGAAAGCAGTCTGGAGATTTCTAAAAGAACTTAAAACAGAGCTACTGTTAGACCCAGCAATCCCACTACT
GGGTATA--CCCAAAGGAAAATAAGTCATTCTACCAAACCAAATATAGTTTTACTTCTCTTTCATGCTAGATGTCTTTTT
-CTTTTTCTTTTTACTCTTTTCTTCTTTATGTTTCTTTTTTT---------------GTTTTTTTTTATTTTTATTGCAC
TTGATAAAACTTCCAGTACAATGTTGACCGTAGTGGTGAAACCACACACGCTAGTCTTTTTCTTGATTTTAGGAGGAAGT
AATTCAGACTTTCACTATTAATTATGTTATTAGCTGTATATTACTTATACATGTTTCTTATCAGTTTTG-----------
--------------------------------------------------------------------------------
--------------------------------------------------------------------------------
----------------------------------------------------------------------AGGGTGTT--
--------------------------------------------------------------------------------
--------------------------------------------------------------------------------
--------------------------------------------------------------------------------
--------------------------------------------------------------------------------
--------------------------------------------------------------------------------
-------------------CTCCTTTATTATCAGTTTGTTGAGAGG-------TTTTATCTGAATGGATGTTGATTTTCT
TGTTGAATTTTAGAAGTCATTTATAGATTCTGGATATTAATACCTTATCAGACATATAATTTGTAAATATGCTTTCCCAT
TCTGTGGATTGCCTTTTCACTCTCTTCATAGTGTTCTTCATACTTTAAGAGTGATTTTTTTAAAGTTTAATTTTGGTAAA
GGTCTGTTTATTTATTTTTT-CTCACATTGGCTTTACTTTTTATATCATAACCAACAAATCACTACCAAATCAAATGTCA
TGCAATTTTCCCCTCTTCTTCTAATAGTTTTATATCTTCAGGTCTTTGATTTATTTTTAGTTATAGTGGTTATATGGTAT
AAGTTATCTATTTTT-AATGTTATTGTAGCCATTGTGTTATATTGTGCCATTTTTTGCAAACAGTTTGGTAATAAGGGTG
AAGAGGTGGCAGAGAGCTGAGCAATGTGCCATTTTTTGCAAACAGTTTGGTAATAAGGGTGAAGAAGTGGCAGACAGCTG
AGGAATGGACCATAGAGGGCAATATTTGTTTGTCTGTCCAACGTTTATGATTTTGTTTGTCTGTCCAACCTTTATGTCTG
TCCAACCTTTGTGTCTGTCCACCCTTGTGATTGTTTCTTTATAATAA--CTTTTGAGGAACCATCCCTACCCTGTGTCAT
TCCCTGTAGTTGGTTAAAGTAGACAAAATTAGTAGCATTAGGCATGTATATGTTACTCAGTTCTGG-CAAATCATTATAT
CCAATTCTTATATTTTTACCAACTTTACAGTAATTATTTTAAGATATATACTTGACTCAATTGGGGTCGATGGTTTGCAT
GCCTTAGAATTTTACTGTCATGAGTAAAAAGAACAGTTGTCTTTTCTGATGGATATCATATCAGGGATAATAATTTAAAC
CAGGAGAGTCAAGCTGATGCCATAATTAGTCTGAAAATAAGTCAATATAATAGGTATAAAATATAATTTTTAGAAGAAAA
ACCAGATTCTGATGGCAAGATTTTAGTTTAAAGATCTAGCTATGAGTAAAATTATACTTGACCCCTTGAATTTGTTTTTT
TAAAATTTAAACCAGTTTTAGTTGG-TTTTGTCAGATATTATAACAACAAAAAA--------------------------
---GCTAATACAGGCAGTGAAACTATTTCTGAGGGTGTGAAGTCAACTGGAGGTCAATTCTTTGTTGGTATAAAGGGGGT
CAGAGCAGACAGC-GGGAGACCAAATATACTGGCACATACTTGTTCAAAAAAA-TAAAGGAAATAATGATTACGGTGAGA
AAGAAAAGATAGCTAAAAACAGTTAAAAATGTAAACTAGTCTAGGCTAATAAAATGTTGGAATCCAGGATAAAATTTTAT
AGTTTCAAAGATGATGACTAAGTGGATAGTGACACTATTCGGGACAGTGGGGTGTAAATAGTTGGGAAATAGTAAGTTAC
ATTTAAGACCTACTCAGTTACTTGTTACTGTGGCTTGTTTCATACTGAAAAATGGATGAGATCACCTACGGTGGAGTTTA
GTCAGCATATAGAGTGAGTACCTGGAGGCCAGACAAACTTTTACTTGAAATGCTTGCTTGCTT----TTGCTC--ACGGC
AGCAGTACACTTC-TTAAGGACTTTTATTATTAATTTT-CATCATTAAATCCCTAAAGCCTGAAAAAATATCTGGCAAAC
AT---ATTTCGCCGTTTTGTGTCTGTTGATGTATAAAATAAAAACACAATGAATTAAT-GAGGTTATCTCATTAAAAATG
TATAAAAATATTAGAGCTCCTCCCTCTTTTTAAAATATATTCCTTCTTGAGATACTTGAAGCATCTTCCTAACACCCTCG
TCTTAGTCCTCTGTAGTGGTCAGTCTGAATCTTATCTCCACACTTTGTCCCCAGTCTGTGACCATCTATTTATTCCCACC
ATATCCAGGGGTAGTAAGAGTGTGGGGAGGAAGGTGGATAAAACTTT--GTAAGATAGGAGGGCCTATCACTCTTTTGAG
CATTGCTAGACAAAATACAGGATGCTCAGTTAAAGTTTAATTTCAGATAAAAGAATCGTAATATTTTTAGTATAAG----
----AGTATCTTAAATATTGCAAGGGTCATATATATAA--CAAAAAA----TGTACTGTTTATCCCAAATTCTAATTGAA
CTAGTCACTTTTATGTTCTAAATCTGGCAACCCTATCTTGACTCATGTTTTCTATCTTTTCCCCAGGATGTGATTGACGT
CATGAAAAGGTATATGTGGAAGAGGGATGTGGTCTTATTTTTCTGAAAAGAGAATTATAGTCCTGAGAGATA-TCTTCCT
TCAATCAGAACAACTTAAAAAATCGCAAGGCTGGGAAATTTGTGTATTAAATTGTCCCAAATTGCTAATCACAGATTAAA
GTTTTCAATTGTAAGAAATTTTGGTGTTGGGAGATCACAGAGTTAGGGTCAATGGAGGCCTTAGGAATGAGAGTTTGCAG
TATCAGAACCCCATGACTTCACTCACTTTATTCCAACCTCTGTCTCTGTTGCTTCCATATTGCATAGATGCCTGTCTTAT
TGCAGTGAGGGTCTGCCCGTTTTATATGCCAGACTCCAAATTTTCCAGAGACAGTGCCTTTATGTTTGTTTTCCTCCCTG
AGAATAAAATATACAATAACTTTCTAGGTAGTGCTTTTTAGATTTCTAGAAA-AA-TAGATTCAAGTCTTGAGGAATAGT
GGCTTTGGTCCTGGTGCTAATATAACCTTTTCTTGCTCACGTACTTTACTGTCTTGTAGGAAAAAATAATAT----TCTT
ATGTCTAAAGTTGCCCACCTACTTGGCAGCATCAAAGTTTTTTTAAACACATGAAAATCAGACCACTATTAATTAATTTA
GTCATCGTAATTT---G-TCTTTCCCCAAAGAACTTGAAACCTCATACGTTATTCTCTAGGTCTCATGTTGGGATAACAG
ATTTTGGAAACCCTTTAGCTCTTCAGTATAGGATCCCACTTTGATATCTCTCAACAACTCAGTAG---ACAGATTCTATG
GCCTCCTTAATGACCACCTGTCTAGGAACCCACATCTCTGGCCTCTTCCTGGTGGACCCACTGAGATGGCAATGACTTTT
CTAAATATTAAATAAGTTTTTTAGAGGCACTGAATATCTTTTAAAAGCATTATTGGCTGGGTGCAGTGGCTCACGCCTAT
AATCCTAGCACTTTGGGAGGCCGAGGCAGGCGGATCACTTGAGGTCAGAAGTTCAAAACCAGCGTGGCCAACATGATGAA
ACCCTGTCTCTACTAAAAGTACAAAAAAA------------TTAGCCGGATGTGGTGGCAGGCACCTGTAATCCCAGCTA
CTCGGGAGGCTGAGGCAGGAGAATGGCTTGAACCCGGGAGGCAGAGGTTGCAGTGAGCGGAGGTCGCGCCAATACACTCC
AGCCTGGATGACAGAGTGAGACTCC-ATCTCAAAACAAAAACAAACAAAACAAACAAACAAAAGCATTATTATGTTA-CC
TAATTTTATATTCATTTTTAAGAGGTCTAGCCTGGGCGACANNNNNNNNNNNNNNNNNNNNNNNNNNNNNNNNNNNNNNN
NNNNNNNNNNNNNNNNNNNNNNNNNNNNNNNNNNNNNNNNNNNNNNNNNNNNNNNNNNNNNTTATTATTAATTTATTTAT
TTATTTATTTTTGAGACGGAGTCTCGCTCTGTCGCCCAGGCTGGAGTGCAGTGGCGCTATCTTGGCTCACTGCAAGCTCC
GCCTCCCGGGTTCACGCCATTCTCCTGCCTCAGGCTCTCCAAGTAGCTGGGACTACAGGCGCCCGCCACCACGCCCGGCT
AATTTTTTGTATTTTTAGTAGAGACGGCATTTCACTGTGGTCTCGATCTCCTGACCTCGTGATCCACCCGCCTTGGCCTC
CCAAAGTGCTGGGATTACAAGCATGAGCCACCGCGCCCAGCCAC------------------------------------
------------AAAAAAGCATTATTATTTTATCTAATTTTATATTCATTTTTAAGAGGTAGAAAGCATGGGGTT----A
ATTATTGCATTTTAAAAGTAAGA---GAGTGAGCATCGTTGAAGTGAAGACATTCCCAAGATTACACAGAGGAGAAG---
-ACCTTCCCAAGATTACACACAGACAGGTAGACATGAGCACATTTCTCTGAGCTCCAGTGTCAGGCGTCTCCCCTCTGCT
GTCCTCAGGGAAGAGGGTCCAAGTGCATCAGTAAGTATGGTGAAAGGTGAAAGAGACAGTGATCTTGGATGGAGAGAAA-
TAGGGCAAAGGTGTAAAGGTTATCAATTTTTGTT-ATCACTAGGAGTGAAAGCTGGACATTGAAGAAGCCAAAATCTGTT
TCCAAGAAACTAAAGAGTGTATTCCGAGTACCAGATCTGAGTGGGATGCTGCAAGTTCTTAAAGGTAAGGGGATTCAGGG
GAAGGCTGTGAGTGTGGATTTCTTAGTATCAGGGCTCAATAGGGAAGCGGGTGGTTT--TTTT-----------------
------AGGTTAGGATATAGGAGAGGAGGTGGGCCAGAGAAGGAGGAAAA-TCCTGTGCTGTAGATGTGGTCCTATCTTA
GGGGGAATGGCCAGGTGTCTGATTCATCCTCTCATTCACCAGTGCATAGAATCCCAGTATTCCCCCTTTCCTTTCCCTAC
TCT---GGAGAAGAGACAAGTGTCAGTACTTACTCATTTGCTTCTAACAACATCACTGAAACTTTTGTCGTTTCAGAGCT
GACAGATGTCCAGTACTACTGGGGTAAGATGATATGTATGGGGTTTTCAAATCACTTCCTTTCAGAATTGTGGTTACCAT
TAGATCTCATAATCTGAGTCTCATGTGTTCCTCCCCAAACATGCTTACACCATGTAGTTTTTTGTTTTTTTTTT------
AAGACAGATTTTTGCTATTGTTGCCCAGGCTGGAGTGCAATGGCGCGGTCTTGGCTCACTGCAACCTCTGCCTCCCAGGT
TCAAATGATTCTGCTGCCTCAGCCTCCCAAGTAGCTGGGATTACAGGCGTGTGCCACCACGCCTGGCTAATTTTT---GT
ATT-----CTGTAGTTCTTAAGTGTCCTACTAACCTCTGACT-ATCAACACAAGTTCCGTTTGATATCGACACAAGTTTC
GTTTTCAATATGTCTCTTCTCAATGCCATAAGACACACCTATCCCGTATCCTTCACTTGA--CTGTAATTTTTT-CCACA
GTGGATGTGATGCTGAATCCAGTCAGT---GCCACTTCGAATGTTGCTGTTTCTGCGGATCAGAGACAAGTGAAAACTGT
ACGCACCTGCACGTTTAAGAATTCAAATCCATGTGATTTTTCTGCTTTTGGTGTCTTCGGCTGCCAATATTTCTCTTCAG
GGAAATATTACTGGGAAGTAGATGTGTCTGGAAAGATTGCTTGGATCCTGGGTGTACACAGTAAAATAAGTAGTCTGAAT
AAAAGGAAGAGCTCTGGGTTTGCTTTTGATCCAAGTGTAAATTATTCAAAAGTTTACTCCAAATACAGACCTCAATATGG
CTACTGGGTTATAGGATTACAGAATACATGTGAATATAATGCTTTTGAGGACTCCTCCTCTTCTGATCCCAAGGTTTTGA
CTCTCTTTATGGCTGTGCCTCCCTGTCGTATTGGAGTTTTCCTAGACTATGAGGCAGGCATTGTCTCATTTTTCAATGTC
ACAAACCATGGAGCACTCATCTACAAGTTCTCTGGATGTCGCTTTTCTCAACCTGCTTATCCGTATTTCAATCCTTGGAA
CTGCCTAGTCCCTATGACTGTGTGCCCACCGAGCTCCTGAGCGTTCTCATT-CCCTTACCCACTTCTGCATAGTAGCCCT
TGTGCTGAGA--CAGATTCTGCATCTGAGTTCATCTCTACTGAGACCATCTCTTCCTTTCTTTCCCCTTCTTTTACTTAG
AATGTCTTTGTATTCATTTGCTAGGGCTTCCATAACAAAGCATCATAGACTGCTGATTTAAACTGTAATTGTATTGCCGT
ACTGTGGGCTGGAAATCCCAAATCTAGATTCCAGCAGAGTTGGTTCTTTCTGAGGTCTGCAAGGAAGGGCTCTGTTTCAT
GCCTC-TCTCCTTGGCTTGTAGACGGCATCTTCTCCCTATGACTCTTCACATTGTCTTTATGTACATCTCTGTGCCCAAG
TTTTCCCTTTTTATTAAGACACCAGTCATACTGGCTCAGGGCCCACCGCTAATGCCTTAATGAAATCATTTTAACATTAT
ATTCTCTACAAAGACCTTATTTCCAAATAAGGTAATATTCGAAGGTATTGGGAATAAAAACTCCAACATATAAATTTGAG
GAAGTCACGATTTCACTCATAACAATCTTACCCTTTCTTGCAAGAGATGCTTGTA-------------------------
---CATTCTTATTCCCAATATCTTGGTTTCACTAGTAGTAAACATTATTATTATTTTT--TTATTTGCA------AGGGA
AACATATCTAATCCCTCCTATAGAAAGAACAGTATTGCTGTAATTCCTTTGCAATCTCTTTTCTTCCTCATTTCCTCTGC
CCCTTAAAAGATTGAAGAAAGAGAGACTTGTCAACTCATATCCACCTTATCT--AGCAAAGTACTTAAGAATCTGTCACT
AAGTAATGTATCCTTCAGAATGTGTTGGTTTACCAGTGACACCCCATATTCATCACAAAATTAAAGCAAGAAGTCCATAG
TAATTTATTTGCTAATAGTGGATTTTTAATGCTCAGAGTTGCTGAGGTAAAATTTTATCTTTTCACTTACAAGCTCTATG
ATCTT--AAATAATTTACTTAATGTATTTTGGTGTATTTTCCTCAAATTAATATTGGTGTTCAAGAC--TATCTAATTCC
TCTGATCACTTTGAGAAACAAGCATTTATTAAATGTAAGGCACTTTTCTATGAATTTTAAATATAAAAATAAATATTGTT
CTGATTATTACTGAAAAG-ATGTCAGCCATTTCAATGTCTTGGGAAACAATT-TTTT-GTTTTT-----GTTTTCTTTTT
GCTTCAGTAAAACAATAGTTGGCTCTA----------------
>Macaca_mulatta_TRIM22
CAGGGCTTATTGTTATGTAAGTTCCTATTCAGCTTCCTTTGTTTTCTTTCACTTCTGAGAACTTAACTTTCGTTTCTC
ACTCAGCTCCTGTG---------------------------------------AGTGAATCTGGTCCACGCCTGCTCCTG
CCCTGCCCTCACTCTTCTCCCCTGATTCAAGACTCCTCTACTTTGGACTGAAGGTGAGTGGGGCAATTTGTGGGAGCATA
GA------------------------------------------------------------------------------
--------------------------------------------------------------------------------
--------------------------------------------------------------------------------
--------------------------------------------------------------------------------
--------------------------------------------------------------------------------
-------------------------------------------------------------------ATGGGAGGCTTTG
AGAAGAATAGGTTGATTGTGTCTGGCTGAGTTTAATTTGTGGTTCTGAAGCTGCTCTGCATAAACAAAAAGAGGCAGCTT
ATGAACTGTCTGCTGAAATGGCGGAGGAAGAAAGCATTGAGTCTGGGAAAGGGGTAACCTTTAAAGAAGAGAGGTTTGCA
AAAGCAAAAAGTCTTGTTTGTTTCCTAGAGAGACCATTCATTTCTTCAATCTAGGTACCTCTATCATTTTCCTTGTTGGA
AATAAAGCTCAGAATCTTAAGGGAGATGAGCACTCAAACAAAGGATTTCTCAGCAAAGCAATTTTACTTCTGCGTAGACG
GGTGCTTCTTCTTGG-CCAGTCACCATGAGAGCACACTAGAACAAAGGAGGAAGAAATTTTTTATTCCTGATGCAAATCT
TGCCCCTGTGTCATTTCCCCATTGGCTGGAGTCAGCCACACAATCTAAACTAGACCCAGTTGGCTAAACATTTTAACTTT
CTTTAGATAAGATGAGCACGTGAGGGAGAGTGGGGAGATGGGGAAGGGGTGTCTGCGATGAGCTAGAGAACTAATCTTC-
--CAAAATAAGGAAAGGAATGTGAGTTGGTACTGATAACGCCTGCTACTGTGGCATGTCTGGGCATGTAGCAAAAGCAGA
AAGGAAAGAAAAGAGAAGAAATGGGAAATGGGGGGCGGG---AGGGGG--CACTGTGAATTAAAGAATAAAGGATTGATC
AGGCTATTTGAAGAGAAACCTTATCATATCCCACATTCCTATTCTGTCATTTTGATTTTTCCAGTTTGCCAACGTGGATC
AGAATATTCTCTTATTAAGAGGCAGCAAATTCCTTCCTCCTTTCTCCCGAAGAAGCTTGTGCAATGAAGCT--GTTTTCA
TTTTTCATAAAGCAACCTCATGATGAGGTTCAGCAGGGATGAGAGCCCTTATCTGGATCTGGGTATGAGGGGAAGGAGTC
TTAGGTACTCATTCTTCAGGAGGAAGGCCCTTTTGAAGCATATCCTTTTACTTGCCTTCTGGTAACTTTTCGGATGCTGT
CCATAGCTTTCCTGATGAATTAGCA--------GCCCTCTGGTTAGTCTGATGAGAGAGGTTGCGGAATGGTCAGACTGC
TGCTCATCTCTGCAGCTCCGCTTTGGTCACTTGTCTCTGAAGGTCTAGCCACAGGGAACTTGTTCTTC--TGAGAGCCCA
CAGCTTACTCTTAGTTCTGTAGCA--------------------------------------------------------
--------------------------------------------------------------------------------
--------------------------------------------------------------------------------
--------------------------------------------------------------------------------
--------------------------------------------------------------------------------
--------------------------------------------------------------------------------
-----------CTCCAC-GAACCTTGGGTATCTGCTCCTGCTTTAGAAGTTGC----TATTATTCTAGGTACACCTTTTC
ATCATGAGTTCCCTCAACTCCCTACTCACTTTTCCCTTGCACAGAGTTAAGGCAAGGAGTTGGTAATTTCTCCTGAGTCT
TATCTTGATCTTATCTCTGAGCATTTTGTACCTTGATGCCTGTGTCACCCATATTCTGATGCGTCCTTTTCTTTGTTTCA
TTTTTCAGAGGTCCAGGTAACTGTCTCCTTATGTGTCTGTGCTGTACATCTTGTCAAGGTCCATATCTAGTATTTATTAA
TTGTCTACTCAAATCTCGTACAGGGCCTAATAAATAAAACTGTACTTTTAATTT--------------------------
--------------------------------------------------------------------------------
--------------------------------------------------------------------------------
--------------------------------------------------------------------------------
-----------------------------------------TTAAAAAATATTTTTGACTAAATTCACAAAACAAAAGCA
TACAGCTAGAGTAAAAAA----AAAAAAAAAGAAA---------CTATTTGATATACAATAAACATTAAATACTGGGAAG
AGATTGTACTCTGGACTAGGGAAAAGGAAGTAAACACGCAGTCAAATAAAGGAAGTAGGCTGGGCACGGTGGCTCAGGCC
TGTAATCCCAGTACTTTGGGAGGCCGAGGTGGGTGGATCATGAGGTCAGGAAATCAAGACCATCCTGACTAACATGGTGA
AACCCCGTCTCTACTAAAAA-ACAAAGAATTAGCCGGGCGTGGTGGCGGGCGCNNNNNNNNNNNNNNNNNNNNNNNNNNN
NNNNNNNNNNNNNNNNNNNNNNNNNNNNNNNNNNNNNNNNNNNNNNNNNNNNNNNNNNNNNNNNNNNNNNNNNNNNNNNN
NNNNNNNNNNNNNNNNNNNNNNNNNNNNNNNNNNNNNNNNNNNNNNNNNNNNNNNNNNNNNNNNNNNNNNNNNNNNNNNN
NNNNNNNNNNNNNNNNNNNNNNNNNNNNNNNNNNNNNNNNNNNNNNNNNNNNNNNNNNNNNNNNNNNNNNNNNNNNNNNN
NNNCAAAGCAAAAGCAACAAACTAAAAGGGCTGCAATAGGATCTGGTATCTGCAGTGCTC-TTGTCAAGGGCTTTGCAAC
TTTAAATATAGATTTCAAATTAGGTCTCACTGTGAGAAAATGATTTTGAGCAGAGTCTTCAATAAAATGATGGATTTAAG
AACTGATGAACT--------------------------------------------------------------------
--------------------------------------------------------------------------------
--------------------------------------------------------------------------------
--------------------------------------------------------------------------------
--------------------------AACTGTGAGAGAAAGAGATGAAACTGGAGTAGCTTTATGAAATTTGTCCTCTGT
TACAAAATGACTTATCTGAAACATATTGACCAGAGAGTTAGAACTCTTGGAAAAAGGGTCATTAATGTAGGGAAAACTAA
ACCCTGGACATTTTAATGGGTCATGGAAAAAGGAACTCTGAGTTTAGACAAATAGGAAGTGGTAACAATGTTTCTAAGTT
CTACAGGTTTCTGCATGCCAAGAACAGGAACTATTTTCTCCATTGGTAGTTCCTGACCCAAGAAACAGGGGAAATTTAAA
AGATGTTCGCTAGGCCAGGCA--TGGTGGCTCGTGCCAATGCCTAGCCAAAAATGCCAGCACTTTGGGAAGCCGAGGC-A
AGAGGATCGCTTGAGCTCAGGAGTTTGAGACCAGCCTGGGCAACGTAGTGAGACCTTGTTTCAAAAAAGAAAAAAAAAA-
---------------------GGTATTGGTGGCTAAACTCCTTATAGCAGTTTTTCTCCTTATTGTATAGCCACTCTAAT
TTAATTTAATATTTATTTATTTATTTATTTATTTATT-------------------------------------------
--------------------------------------------------------------------------------
--------------------------------------------------------------------------------
--------------------------------------------------------------------------------
--------------------------------------------------------GAGTCTTGCTCTGTCGCCAGGCTG
GAGTGCAGTGGCGTGATCTCAGCTCACTGCAACCTCTGCCTCCCGGGTTCAAGCGATTCTCCTGCCTCAGCCTCCCAATT
AGCTGGGACTACAGGCAACTGCCATCACACCTGACTAATTTTTGTATTTTTTTTTTTTT-------AGTAGATACAGGG-
TCTCACCATATTAGCCAGGCTGATCTCAAACTCCTGACCTCAGGTAATCTGCCTGCCTCAGCCTCCCAAAGTGCTGGGAT
TATAGGTTTGAGCTCCAGCGCCTGACC-ATTTTTTTTTTTTTT----------------------AAATCTAAATTGTAC
ACATACGGAAAGCTTCTGTGCAGGTAATCAGAGTATTCTGAAATAAGGAAGTTATGGACCTAGTTAGCCTTCACCGTGTC
ATAAAAACTCCTACATTTGTACCACCTTCAAAGGGGAGCATGCATTTTGTTTATGTGTCTATCTGTTTACCTGTCTTAGG
TTGGAAGGGTTTCAATGGGGCTACATTTCTTCAATGTTAGAATAAA----------------------------------
--------------------------------------------------------------------------------
--------------------------------------------------------------------------------
--------------------------------------------------------------------------------
-------------------------------------------GAATGAATAAATCAAGAAAAATAAGCACTTGTATTAG
TTTTCTAGAGCTGTCGTAGAAAAAGTACCAAAAGTGGTTGGCTTAAATAGCAGAAATATATTGCCTTACAATTCTGGAGA
CTAGTTATCCAAGATAAAATGTGTTGGCAGGGCTGGCTCCTTCTGAAGGCTATGAAGGAGGCATCTGCTCCATGCCTCTC
TTCCAGCTTCTAATAGTTTCCTGGAAACCTTTAGCATTCCTTGGCTTATAGGTGCATCACCTTGATCTCTGCTTTCTTCT
TCACCCTAGCATATTCCTTGTGTGTAAATGTCCCTTTTTAGTAAGGATACAGTCATGTTGGATAAGGGTCTATCCTAATG
AGCACATGGTAACTAAATAGTATTTAAATATACTATCTGCAAATAAAAGGACATTCACATATTAGGATTCCAGCATCATT
TGGGGAGAAACA------------------------------------GGACAGACCTTATCCCTCCGCTACATATTCTC
AATATACTTGGCCTCCTTTATGGATAGAGACTTTTCTCCCACGACCAACAGATGTTTCTTTAAAAAGTATATTCATTGAG
TCTATGTCACGTGTGTGATCCTATAACTATTTTAGCCTCTTTTCGTCTTCCCTAAAGATATACACCTTTAGGTTCCTATC
ACCATC---CTCGCCTTATGTCCAGGCCACGGTGAAATTTCAACATTTAAAACCACAGCATGCCCTAGAACTACATAGCT
GGTCTGAATCTCTCCATTTCTATACCCCC-ATAGCACTGGGTATCAGTATAGCTGTTGTAACCTTTACCTTTGTTGTCTG
TTTAAATCTGTGCAGTAGTGGAGAGAACTCTGAAGGAGGACCTTGGAGACAATACATTCACTCTTACTCTACCGATTAGA
TTAGAATGAGTGATCTTTGTAAGTTACTTAATTCTATTGACACACCTGAAGAAAGGGAGTATTCTTCTTTCTCAAGGGTT
TTGTATGAAGAATAAAGAAGTCAAAATTATTTCCAAATTGTAACTGG-TTATAAAATTCTTTATGATAAAATTATTTTCT
TATTGTGATGGTGGCGGTGGTGGTGGTTGCAGTGGTGTGTG----------------GGTGTGTGTGTATGTCTTTGAGG
AGTGAGTGTGAGGTCATGGGAGGACTTGCTATGGGTAGATGTGTTAGGATGTGAACTCTTCTTCACTGGAAACCATAATC
ATGGTCCCAAAGCTCAGCTATTGGGAAACTGCTAATTGATGGAAAGAAAAGATGAAAATCTGATTCAAAGGTCTAATCAT
CTATGGAGGGAGAGGAAAGTTGTAGCTTTAAATATTC-------------------------------------------
--------------------------------------------------------------------------------
--------------------------------------------------------------------------------
--------------------------------------------------------------------------------
--------------------------------------------------------------------------------
--------------------------------------------------------------------------------
-------ATTCAACATTTTATTCCTGTATGTGATTCGCTCTTCTATGTATAGAGGACATATCAGTGAACAAAAACAGTCC
CATGTCTATGAATGGATTACTTTTCAGGAGGAAGAAGTAGACATTTAAAGAACAATCTTATATATTACATAGTAAAAATA
AGAAG--ATAAATGTGCAGTGAGTGATATTACTGGTGGTTTTGCTATAAGTAAGTTATAGTATGTCCTTCTAAGAAGAGG
ACATCTAAG-----------------AG---ATTGAATTAAATTTAAGAATGAC------TCTTGCTAACATCAGGGGAA
GGATCATTTTATGGAGAGAGAGGAGCAAGTGCAAAAGCCTTGAGG-AGTCATAGATTTGATAGTTTAATTGAGGAGGTGT
TTTTTACATG-TGGAAAAA--GCAGAGGAGATAAACCTTAACAGTAT-AAATAAAATAAT----TCAGATACCAAAGACC
--ATATATTATGATTCTATTTTTATCAATTGATTAAAAATCCAAAGGATATTA---GTGATTGTCTGGAGCTTGGGATCA
GAATAGGAGTAACGGCATTAGGGTTTGTTTTTTTTTTTTTTTTTT--CAGGTGGTAAAAATAATTTTAAATTGTGTTACA
GTAACAGTCATATAGTTCCACAAATTTAGTTGAAATTATCACATTATACACTTAAAAATGA---------GAGTGTATGA
TGCTATGTAAATACAACTCAGTAGC-----------TTAAAAATACACAAATATTAGTGAATCATGCAAATATTAGAGAT
ACAATCACGTCATCCAGAGAGAAAAGCATGTGCAAAAGCCCAGGGGCAGTGGTGTGCTTAGTGCATTTAACATGGAAAAT
GTGTTTTGGGTTGGGGAACAAAAGGCAGGATAAATGATGGGTTACACGAACCTCTTGGTAGAAAAGCTTCAGTTTGTCCT
CTCCAGTAGAA---GAGAAAATAACAATAATTGCCTTGATGGGGTGAAATTTGTCCTGAGACAAAAATTAAGAATA----
--------------------------------------------------------------------------------
--------------------------------------------------------------------------------
--------------------------------------------------------------------------------
-------------------------------------------------------------AAGTGTTTCAAATTACTAC
AAAGTCCATTTTATTCTGTCATTGGTTTATTCTTCTTGCCTTTCTTTTCTCCTTTCTCTGTTAAATATTAATTTTTGGTC
CTGTTCTAAATCTCTGTAAAAGCAGTATTCTTTCTATTCCCGCTTTTCTTACCCTGTCCCCTTCAACATTTCCAGCACTG
CAGGATTTTCTGACCAAGAAGTTCAAGAGTCAAGACAGAAAGAAGCCAAGGGAGCAGTGCAATGGATTTCTCAGTAAAGG
TAGACATAGAGAAGGAGGTGACCTGCCCCATCTGCCTGGAGCTCCTAACAGAACCTCTGAGCCTAGATTGTGGCCACAGC
TTCTGCCAAGCCTGCATCACTGCAAAGATCAAGGAGTCAGTGACCATCTCAAGAGGAGAAAGCAGCTGTCCTGTGTGTCA
GAGCAGATTCCAGCCTGGGAAGCTCCGACCTAATCGGCATCTGGCCAACATAGTTGAGAGAGTCAAGGAGGTCAAGATGA
GCCCACAGGAGGGGCAGAAGAGAGACATCTGTGAGCACCATGGAAAAAAACTCCAGATCTTCTGTAAGGAAGATGGAAAA
GTCATTTGCTGGGTTTGTGAACTGTCTCAGGAACACCAAGGTCACCAAACATTCCGCATAAACGAGGTGGTCAAGGAATG
TCAGGTAGGCTCCAAGGTAGAGGAAGAGAAAGCAGAGAGCAGAA-ATGGTACCTGATGTGAAATCTCCACGTTTTTT---
-GTCCTGCTTTATTCCCCTTTTCACCATAGAACTGAGA------------------------------------------
GCCCTGTGATCTCTTTCCAAACTCTTTACTTAGTTTCTGAAGCCTGAAGGACAGTGCTGCACGTTGCTTTTATTTAAA--
AGAGTACA-TTTTTTAGCAAGGAAAAGTTGAATGAATGGAGAATTGCTTTGTAAGATAAGCTTTAATTGCCACTCCGAGA
AGAAAGGTGTTTTTGAGAACATGTCTTGTTAGATGTGGCAAAAGTGGCAATGAAAGGAAGTCTTTCCTTAATGCAGGGTC
TGCTTTTTCTCTAGGAAAAGAATCAGGCTACTCTTGATAAGGGGATGGTA------------------------------
--------------------------------------------------------------------------------
--------------------------------------------------------------------------------
--------------------------------------------------------------------------------
--------------------------------------------------------------------------------
--------------------------------------------------------------------------------
--------------------------------------------------------------------------------
--------------------------------------------------------------------------------
--------------------------------------------------------------------------------
--------------------------------------------------------------------------------
--------------------------------------------------------------------------------
--------------------------------------------------------------------------------
---------------------------------------------ACTTCCATCATCCAGTAATAAAGAATACGTTCATC
TCCTCAGATTTTCCCCCATGCCATAGGTTCTAATCACCAGCCTCACTGTTTCTGTAAACTAGTCCCTTCTGAGAGCCATC
CGATTTCTTCCTTGCTATCCTCTATCCAGGTGCTGAGAAAACTCATAACTTTACTCTGGTATAATTTCTTTCTCACAGGA
AAAGCTGCAGGCAGCCCTGCAGAAGCTGACAAAGGAGGATCAAGAAGCTGAGAAGCTGGAAGATGACGTCAGACAAGAGA
GAACCGTCTGGAAGGCAGGAGGAGACACCTCCTAAGGGATAATTAGACAGGAATCTGGGCAGGACCTTGGGCTCTATCAC
AAGGAGACCACTTCCCCTTTGCTGTGCTAGAATTAACAATTATAGAAGTCATATGATTAGGTCTC-ATTTAATTCCTTCC
TTGTTGGAGTTTGGGGGCTGGAGAGCAGACATATCATAAATCAACACAATATTTGGAAGTGAAGGCATGGAGGGAAATAC
CTGTGAAAATGCTTCCTGTGAATCCTGTGTTCCATTTGTGTCATCAAGTTTGAGGCTCCAATCCTTCCAGTAAACAACCT
GAGGAAAGACCCAGGATTCCCTGTTTAGGTGGTTTGGGTAGGGG-AATTTTTTTTTTTTTTTT-----------------
-----AGACAAGAGTCTCGATTTGTCATCTAGGCTGGAGTGCAGTGGAGTGATCTCGGCTCACTGCAACCTCTGCCTTCC
CGGTTCAAGCGATTCTCCTGCCTCAGCCTCCCAAGTAGCTGGGACTACAGGCACGTGCCACCATGCCCGGCTAATTTTTT
GTATTTTC------------------------------------------------------------------------
--------------------------------------------------------------------------------
--------------------------------------------------------------------------------
--------------------------------------------------------------------------------
------------AGTAGAGATGGGGTTTCACCATGCTAGCCAGGATGGTCTTGATCTCCTGAGCTCGTGATCCGCCCACC
TCTGCATCCCAAAGTGCTGGGATTACAGGCGTGAACCACTGTGCCCGACCAGGTAGAGGGATTTAAGAGAGAGAAAGGCA
AGGTTGTTCAGGACAGGTGTCTATAATCCAAGCCTCACCCAAGCATCACATTTTGTCTCAGATTAGGCCTCAATAAAA--
GACTTGAGTGTATTGCTTTGGAAGGAGTTCCGGTTAAAAAATAGAAAAGCATGGCTTCACCAGAAATTGTGTATTGGCTT
TTGCCTCGTATTCCTTTTGAGAACTCCCTGAGGAAAACAGTTCTTATCCTGGCTCCCAGGCTCATACAAAGCAGGCCTTC
AACCAGCCAGACTGACTGCCTCTTTCTCTTCTCTTCTCATTC--AAGAATTATATCCAGCTCGAGAGACAGAAGATTCTG
AAAGGGTTCAATGAAATGAGAGTCATCTTGGACAGTGAGGAGCAGAGAGAGCTGCAAAAGCTGGAGGAAGGTGAGGTGAA
TGTGCTGGATAACCTGGCAGCAGCTAGAGACCAGCTGGTCCAGCAGAGGCAGGATGCCAGCAAGCTCATCTCAGATCTCC
AGCGGAGGTTGAGGGGGTCATCAATAGAGATGCTGCAGGTAAGACTTGGGATGGAGCACCTACATATGAGATTAGGGGAA
AAACACAGAGGCTGATTTTCCTTCCCTTCCCAGTCTCTAGGCTTTCTTCTGTGTGGTGACATTAAATGGTTCCTTTGGCC
TGGCAGTGCCCCTTTTATGCCCATCATTTCAGGAGTCACAGAGATAATTAAGTGTATGAGTGGCAAAGGAAATTCCCTTT
ATTATTTACTTATGAGAGGCAGTGTAAAAATTTGAGCTTGGAGAGAAGATTCTTTGTACCATGAGCAAATTCGTTTTAGA
ACTTCCCCATCACATCA--------------------AAAACATTTCTCATGCCTGTTTACAG-TCAATATCTGCTTCTA
CCTCCACCTCCTGGCAACCAATCTGTTTTCTGTCTGTATAGAATTGGCTTCTCTGGACATTTCAATATGAATTGAATTAT
ACAACATGTAGTCTTTTGCATCTGGCATCTTTAATTTAGCATAATATTTTGAGGTTTATTTATATTGCAGTATGTATCAG
CATTTTGCTCTTTCTTATTGCTAATACTATTCCATTATCTGAATAAATCATGTTATGTTTGTGTATTCACCAGTTGGTGG
CTATATGAATATTTTCCAGTTAGGGACTATTATGAATAATGCTACAGTAAACATTCACTTACATGTCCTCATACAAACAT
GTTTTCATTTATCTTGAGTAGATTTTAAGAGTGTTATATGTT--------------------------------------
--------------------------------------------------------------------------------
--------------------------------------------------------------------------------
--------------------------------------------------------------------------------
--------------------------------------------------------------------------------
--------------------------------------------------------------------------------
--------------------------------------------------------------------------------
--------------------------------------------------------------------------------
---------------------------------------------------------------AAGTTTATGTATAATTT
TTAAGTTGTTGTACTATTTTCCAAAGTCGTTACTCATTCTATAT------AACAATATAAAAGCTTATAAAAAGTAATAT
AAAAAGTTTCTAGGTTCTTCACATCCTT----------------------------------------------------
--------------------------------------------------------------------------------
--------------------------------------------------------------------------------
--------------------------------------------------------------------------------
-------------------TTTAATACTTGAT-ATTTTGTTTGTTTGTTT---------GTTT-AGTTACAGACTTTCTA
GTGGGAATGTAATGGTATCTCAATGTAGTTTTAATTTGCTTTTTCCTAAAAACTAACACTGCTGAAAAGCTTATTATTTC
CACATGTAGATTCTGTACATCTCTTTTT---AGAGTTTATCCTATTTTTT---ATTTTTGGTGCTATTGTGATTTTTT--
CTATTTCAAATTTCAATTCTTCATTGCTGGCACATAGAAAA-------------GAAA---TTGACTTTAGTGTTTTAAT
CATGTATATTGCAACCTT--GCTATAATTACTTATTAGTCATAGAAGAGTTTTTTTTT------AATGTCAATTCTTTGG
CATTTTCTACATAGAGAATCATGTCATCTGAGAATAAAGTTAATTATTTCATACTTTGCAGTTTGTATAGTTTTCTTTTC
TGTTTTTTTTTTGTTTGTTTGTTTTGTTTTGTTTTGTTTTGTTTTGTTTTTTGGGAGAAGGAGTCTTGCTCTGTTACCCA
GGCTGGAGTGTAGTGGCATGATCTCAGCTCACTGCAACCTTCACCTCCTGGGTTCAAATAATTCCCCCTCCTTAACCTTC
CAAGTAGCTGGGACTAGCGCACACTGCCACACCTGGCTAAATTTTTTTTTATATTTT-AGTAAAGACAGGGATTCACTGT
GTTGCCCAGGCTGGTCTCGAACTCTTGAGCTCAGGCAATCTACCTGCCTTGGCCTCCCAAAGTGCTAGGATTACAGGCAT
GAGCCACCATGCCCAGCCAGCAGTTTGTATAGTTTT-----------------------CATGTGTCTTCACTTATTTTA
TTGCACTAACCAGGACTTCTAGTACAATGTTCAGTA------------GGCATGGAGAGAGGGG--------ATATCCTT
TCCTTTTTCCT-GACCTCAGGAGGAAAGTACTCAGTCTCTCATTTCC-------TGATGTTAGC--TATAGGAGTCGTTT
T-------------GTTTTTAAATTTGTAATGAAGTTGAGAAACTTCCTCTTTTTTTCTTTTTTTTTTTTTTTTTTGAGA
TGCAGTCTCATTC-TCTCACCCGGGCTGGAGTGCAGTGGCACCATCTCAGCTCACTGCAAACTCCACCTCCCTGGCCCAA
GCGATT-CTCCTGCCTCAGC------------TGGGATTACAGGCCGCCCACCACCACACCC----GGT-TAATTTTTGT
ATTTTTAGTAGATACTGGGTTTCGCCATATTGGGCAGGCTGGTTTCGAACTCCTGACCTCAGTCAGGTGCGACCGGCGGA
GAAACTTCCTTTTTATTCCTAGTTTGCTGAGAGTTTTTATCATGAAGTGTGTGAATTTTGTCA-AATAGCTTTTCTGCCT
CAGTTGACATAATCATATGATTTTTCTTCTTTATTGATGTGGTAGATTACAT-AATCAATTTTCAAAGATTGAACCAGCT
TGCATACATTGAATAAATCCCACTTACTTGTGGTGCACAATTTTTGTATATATTTTGTTGGATTTGTTTAACTAATGTAC
TGTTGATAATTTTTGCATCTGTGTTCATGAGAGATACTGGTTTCTGGTTTTCCTTTCTCATAATGTCTTTACTTGGCTTT
GGATTAGGGTAATGTTGACCTCATAGAATGGGTTACAAAGTAGTCCATCTCCTTTCGTTTTCTGAA-CAAATTTGGGGAG
AATTTTGATAATTTCCTTCTCCAACTTTTGGTAGAATTCATCAATTTACCAATAAAGCCAGCTAAGCCTATTTTTAAAGT
GTTACTTAATATTTTGGAGTATTGCAGCTATCGGTTATTGATTACTAGTTAAATTCTATTG---TCTAAGAAAACATTTT
GTATGAGTTCAGTTGTTTACATTTGTTAAAGTGTATTTTGTGGTATAGAATGTGTTATAGCTTGGTTAATTTTCTGTGTG
AGCTTGAGAAGAATAGATATTTGCCTATTAGATGGAATATTCTATGAATGCCATTTAGATCAGTTGATATATAGTATATA
TATAGCTATATATATAGCTTTTCGGGTACAACTATAGTGGTAATCTTTTCCTGTGACTGCTGTAAGAAATTGTCACAAAC
TTTGTGACTTAAAACCACATAC----------------------------------------------------------
--------------------------------------------------------------------------------
--------------------------------------------------------------------------------
--------------------------------------------------------------------------------
--------------------------------------CAAAAAAATTGTCTCATAGTTCTGAAAGCCCAGAGTCCGAAA
TCAGTGTACCAGCAACCACCAGAAGCTAGCTAATAGGGAAGCATGGAACGGATTACAGTAGGGACAAACATTACCAATAT
CGTGAGTTTGGACCTAGATTCAAGAACTGTGACAGAATAAATCTCAGTTGTTTAAAAACCATACAGTTTGTGCT---ACT
TTGTTACAGCAATCCCAGAAAATTAAAACACCTACCATTTTTGACTGTTTTCTATTTACTCTACTTGTTCTTTGCTTTTT
TTCCC-TTCCTCTCTTTTTCTGCCCTCTTTTACTTTTAAGTACTTTGTATTATTCAATTGAGTATTTCATATTATTCAAT
TTTCTTTCCTCTCTTAGCTTATTAGTTATGTATTAGTAAT----------------------------------------
----------------------ATACATAACTAATATAGCTATATTAGTTATATATCATATACATTACTAATATACATAA
C--ATA-ATATTAGTTACATAT----------------------------------------------------------
--------------------------------------------------------------------------------
--------------------------------------------------------------------------------
--------------------------------------------------------------------------------
--------------------------------------------------------------------------------
--------------------------------------------------------------------------------
------------------AACTAATATGCATAAAGGTATATAT--AAATATAAAACATACATA-----------------
----TATATT-GAAGTATAAAAATATT--AAAAA-ATAAACATTTTATAAATATATAAAAATATATTTTAAAAATATAAA
TAACACTATACATATATATATAAAGGCTTAGTGCTTGCCCTGGAGTTTGTAATACGCATTTACAGCTAATCTAAGTCTAC
TTACAAATAACACTATACCCCTTCACATGTAGTGCAGGTACCTTAGAGCAGAGTATCCTCAATCTTGAGTAACATTGCTG
TCATCCATTTCACTTATCCATAAGCTATAATCACCTGCTACATTGTTGATATTATTACTTTAAACCATTATCTTATATAT
TAGTTGAGAATAAGAAAAATGAAACATTTTATTTTACTTTTATTTCTTTTTCAGTGCTCTTTCTCTCTTTGTGAAGATCT
GAATTTCAGACATACAATCTTTTCTTCCCCC----AAACGTCTTTCAACATTTATGGCAAAGTATTTC-TTCATTATTGC
AGGACAAAATTTCTGAATATAAAATTCTTGAATCATGAGTTTTATTCTTTCAAAACTTTAATATTTATTCCACATGCTAA
ACTTTTACTAGTTTTAGTAGTTGTGTGTTT----CTGTGTATATTCTTTGAGATCATTTACATACCTAATCATGCTATCT
GTAAATAAATATAGTTAATTTTTAAATTTT-CA-CTTTTATTTAAGATACAGGGAGTATATGTACAGGTTTGTTACATGC
AAAATATTGTGTGATGCTGAGGGTTTGGGATACAGATCCCATCACCCAGGTAATGAGCATAGCACCCAATCAGTAGTTTT
TCAGCTCACACACCCTTCCTCCCTCCCCTAGTGTAGCCTGCAGTGTCTATTATTTCCATATGTATGTCCATGTATGTTCA
ATATTTAGCTTCCACTTATAAGTGAGAACATGCAGTGCTTGATTTTCAGTTCCTGTGTTAATTTGCTTAGGATTATGGCC
TCCTGCTGCATTGATGTTG---CAAAGAACATGATTTTATTCTTTTTT--------------------------------
--------------------------------------------------------------------------------
--------------------------------------------------------------------------------
--------------------------------------------------------------------------------
----------------------------------------ACGGCTGTGTAGTATTCCATGGTGTATATATACCACATTT
TGTTTATCCAGTCTACCATTGATGGATACCTGGGTTGATTCCATGTCTTTGC---AAGCAAAAACACAAAGCGTCCCATT
AAAAACGGGCAAAA-TAATGAACAGACATTTATGAAAAGAAGACATACAGGCTGCCAACAAACATATGAAAAAATACTCA
TCATTGCTGATAACCAGAGGAATGCAAATCAAAATCACAGCAAAATACCATCTCACAACAGTCAGAATGGCTATTATAAT
AAAGTCAAAAATTAACAGAAGCTAGTGAGGCTACAGAGTAATGGGAGCATGTACTCTGTTGGTAGAAATGTAAATTATTT
CAGCCATTGTAGAAAGCAGTCTGGAGATTTCTGAAAGAACTTAAAACAAAGCTACTGTTAGACCCAGCAATCCCACTACT
GGTTATATACGCAAAGGAAAATAAATCATTCTACCCAAC-AAATATAGTTTTACTTCTCTTTCATGCTAGATGTCTTATT
TCCTTTTATTTTTCCTTTTTTCTTTTTTATCTTTCTTTTTTGTTGTTATGTGTGTTTGTGTGTGTGTTTTTTTATTGCAC
TTGATAGAACTTCCACTACAATGTTGACCGTAGTGGTGAAACCACACACGCTAGTCTTTTTCTTGATTTTAGGAGGAAGT
AATTCAGACTTTCACTATTAATTATGATATTAGCTGTATATTACTTATACATGTTTCTTATCAGTTTTG-----------
--------------------------------------------------------------------------------
--------------------------------------------------------------------------------
----------------------------------------------------------------------AGGATGTT--
--------------------------------------------------------------------------------
--------------------------------------------------------------------------------
--------------------------------------------------------------------------------
--------------------------------------------------------------------------------
--------------------------------------------------------------------------------
-------------------CTCTTTTATTACCAGTTTGTTGAGAGG-------TTTTATCTGAATAGATGTTGATTTTCT
TGTTGAATTGTAGGAGTCATTTACAGATTCTGGATATTAATACCTTATCAGACATATGATTTGTAACTATGCTTTCCCAT
TCTGTGGATTGGCTTTTCACTCTCTTCATAGTGTTTTTCATAACTTAAGAGTGATTTTTTTAAAGTTTAATTTTGGTAAA
GGTCTGTTTGTTTATTTTTTTCTCACATTGGCTTTTCTTTTTATATCATAGCCAACAAATAGCTACCAAATCCAATGTCA
TGCAATTTTCCCTTTTTCTTCTAGGAGTTTTATAGGTTTAGGTCTTTGATTTATTTTTAGTTATAGTGGTTATATGGTAT
AAGTTATCTATTTTT-AATGTTATTGTAGCCATTGTATTATATTGTGCCATTTTTTGGAAACAGTTTGGTAATAAGGGTG
AAGAGGTGGCAGACAGCTGAGGAATGGACCAT------------------------------------------------
-------------AGAGGACAACATTTGTTTGT----CCAACCTCTAT--------------------------------
---------------------TCCTTTTGATTGTTTCTTTACAATAA--CTTTTGAGGAACCATCACTACCCTATCTCAT
TCCCTGTAGTTGGTTAAAGTAGACAAAATTAGTAGCATTAGGCATGTAT--GTTACTCAGTTCTGG-TAAATCATTATAG
CCAATTCTTATATTTTTACCAAGCTTACAGTTATTATTTTACGATATATACTTGACTCAATTGGGGTCAATAGTTTGCAT
GCCTTAGAATTTTACTGTCATGAGTAAAAAGAGAATTTGTCTTTTCTGATGGGTATCATATCAGGAATAATAATTTAAAC
CAAGAGAATCAAGCTGATGCCATAATTAATCTGAAAATAAGTCAATATAATAGGTATAAAATATAATTTTTAGAAGAAAA
ACCAGATTCTGATGGCAAGATTTTAGTTTAAAAACCCAGCTATGAGTAAAATTATACTTGACCCCTTGAATTTGTTTTTT
AAAAATTTAAACCAGTTTTAGTTGGGTTTTGTCAGACATTATAACAACAAAAAANNNNNNNNNNNNNNNNNNNNAACAAA
AAAGCTAATACAGGCAGTGAAACTATTTCTGAGGGTGTGAAGTCAACTGGAGGTCAATTCTTTGTTGGTATAAAAGAGGT
CAGATCAGACAGCAGAGAGACCAAATACATTGGCACATACTTGTTCAAAAAAA-TAAAGGAAATAAAGGTCATGGTGAGA
AAGAAAAGACAGCTAAAAACAGTTAAAAATGGAAACTAGTCTAGGTTAATAAAATGTTGGAATCCAGGATAAAATTTTAT
AGTTTCTAAGATGATGACTAAGTGGATATTGATACTATTCTGGACAGTGGGGTGTAAATAGTTGGGAAATAGTAAGTTAC
ATTTAAGACCTACGCAGTTACTTGCTCCTGTGGCTTGTTTCATACTGAAAAATGGATGAGATCACCTACAGTAGAGTTTA
GTC-GCATGTAGAGTGAGTACATGGAGGCCAGACAAACTTTTACTTGAGATGCTTGCTTGCTT----TTACTCTCATGGC
AACAGCACACTTC-TTAAGGACTTTGATTATTAATTTT-CATCATTGAACCCCTAAAGCCTGAAAAAATATCTGGCAAAC
AT---ATTTTGCCATTTTGTGTCTGTTGATGTATAAAATAAAAACACAAAAAATTAAT-GAGGTTATCTCATTAAAA-TG
TATAAAAATATTAGAATTTCTCCCTCTTTTTAAAATATATTCCTTCTTGAGATACTTGAAGCATCTTCCTAACTCCCTCA
TCTGAGTCCTCTGCAGTGGTCAGTCTGAATCTTATCTCCACACTTCGGCCC--GTCTGTGACCATCTATTTATTCCCACC
ATATCCAGGGGTAGTAAGAGTGTGGGGAGGAAGGTGGGTAAAACTTT--GTAAGACAGGAGGGCTTATCACTCTT--AAG
CATTGCTAGACAAAATACAGGATGCTCAGTTTAAGTTTAATTTCAGATAAAAGAAACGTAATAGTTTTAGTACAAG----
----AGTATCTTAAATATTGCAAGGGTCATATATATAAAATAAAAAAA----GTATTGTTTATCCCAAATTCAAATTGAA
CTAGCCACTTTTATGTTCTAAATCTGGCAACCCTATCTTGACTTATGTTTTCTATCTTTTCCCCAGGATGTGATTGACGT
CATGAAAAGGTATATGTGGAAGAGAGATATGGCCTCATTTGTCTGAAAAGAGAATTATAGTCCTGAAAGATA-TCTTCCT
TCAATCAGAACAACATAAAAAATCACAAGGCTTGGAAA---CTGTATTAAATTGTCCCAAATTGCTAATCACAGATTAAA
GTTTTCAACTGTAAGAAATTTAGGTGTTGGGAGGTCACAGAGTTAGGGCCAATGGAGGCCTTAGGAATAAGAGTTTGCAA
TATCAGAACCCCATGATTTCACTTACTTTATTCAAACCTTTGTCTCTGTTGTTTCCATATTGCATAGATGCCTGTCTTAT
TGCAGTGAGGGTCTGCCCTCTTTATATGCCAGACTCCAAATTTTCCAGAGACAGCGCCTTTATATTTATTTTCCTCACTG
AGAATAAAATAAACAATAACTTTCTAGGTGGTGCTTTTTAGATTTCTAAAAA-AA-TATATTCGAGTCTTGAGGAATAGT
GGCTTTGGTCCTGGTGCTAATATAACCTTTTCTTGTTCACATACTTTACTATCTTGTAGGAGAAAATAATAT----TCTT
GTGTCTAAAATTGCCCACCTACTTGGCAGCATCAAAGTTTTTTTAAACACATGAAAATCAGACCACTATTAATTAATTTG
GTCATCGTAATTT---CTTCTCTCCCCAAAGAACTTGAAACCTCAGAGATTATTCTCTAGGTCTCATATTGGGATAGCAG
ATTTTGGAAATCCTTTAGCTCTTCAATATAGGATTCCATTTTGATATCTCTCAAACACTCAGTAG---ACAGATTCTATG
GCCTCTTTAATGACCACCTGTCTAGGAACCCACACCTCTGGCTTCTTCCTGGTGGACCCACTGAGATGGCAATGACTTTT
CTAAATATTAAATAAGTTTCTTAGAGGCACAGAATATCTTTTAAAAGCATTATTGGCTGGGTGTGGTGGCTCACGCCTAT
AATCCTAGCACTTTGGGAGACCGAGGTGGGCGGATCACTTGAAGTCAGGAGTTCAAAACTAGCCTGGCCAACATGGTGAA
ACCCCGTCTCTACCAAAAGTACAAAAAAA------------TTAGCTGGATATGGTGGCAGGCAACTGTAATCCCAGCTA
CTCAGGAGGGTGAGGCAGGAGAATCCCTTGAACCTGGGAGGCAGAGGTTGCAGTGAACCGAGGTTGCTCCACTATACTTC
AGCCTAGATGACAGAGTAAGACT---GTCTCCAAACAGAAGCAAACAAA-CAAACAAAAA---GCATTATTATTTTA-TC
CAATTTCATATTCATTTTTAAGAGGT------------------------------------------------------
--------------------------------------------------------------------------------
--------------------------------------------------------------------------------
--------------------------------------------------------------------------------
--------------------------------------------------------------------------------
--------------------------------------------CCAGCCTGGGTGACAGAGCGAGACTCCGTCTCAAAA
AAAAAAAAAAAA---------TTATTATTTTATCTAATTTTATATTCATTTTTAAGAGGTAGAAAGCGTGGGGTT----A
ATTATTACATTTTAAAAGTAAGA---AAGTGAACATCTTTGA-GTGAAGACCTTCCCAAGGTTACACAGAGGGGAAGTGG
G-------------------CAGACAGGTAGACCTGAGCACATTTCTCTGGGCTCCAGTGTCAGGTGTCTCCCCTCTACT
GTCCTCAGGGAAGAGGGTCCAAGTGCATCAGTAAGTATGGTGAAAGGTGAGAGAGACAGTGATCTTGGATGGAGAGAAA-
TAGGGCAAAGCTGTAAAGGTTATCAATTTTTGTT-ATCACTAGGAGTGAAAACTGGACACTGAAGAAGCCAAAACCTGTT
TCCAAGAAACTGAAGAGTGTATTCAGAGCACCAGATCTCAGTAGGATGTTGCAAGTTCACAAAGGTAAGGGGATTCAGAG
GAAGGCTGTGAGTGTGGATTTCTTAGTATCAGGGCTCAATAGGGAAGCAGGTATTTT--TTTT-----------------
------AGGTTAGGACATAGGAGAGGAGGTGGGCCAGAGAAGGAGGAAAA-TCCTATGCGGTAGATGTGGTCCTATCTTA
GGGGGAATGGCCAGGTGTCTGATTCATCCTCTCATTCACCAGTGCATAGAATGCCAGTATTCCCC-TTTCCTTTCCCTAC
TCT---GGGGAAGAGACAAGTGTCAGTACTTACTCATTTGCTTCTAACAACATCACTGAAACTTTTGTCATTTCAGAGCT
GACAGATGTCCAGTGCTACTGGGGTAA---GATATG----GGGTTTTCAAATCACCTCCTTTCAGAATTGTGGTTACTAT
TAGAACCCATAATCTGAGTCTCATGTGTTCCTCCCCAAACATGCTTATACCCTGTAGTTCTT------------------
--------------------------------------------------------------------------------
--------------------------------------------------------------------------------
-------------------AAACGTCCTACTAACCTCT-----ATCAGCACAAGTTCCATTTGATATCGACACAAGTTCC
ACTTTCAATATGTCTCTTCTCAATGCCATAAGACACACCTATCCCATATTCTTCACTTGACTCTGTAATTTTTT-CTACA
GTGGACGTGATGCTGAATCCAAACAGT---ACCATTTCGAATGTTGCTGTTTCTGTGGATCAGAGACAAGTGGCAACTGT
ACGCACCTTCACATTTAAGAATTCAAATCCACGTGATTTTTCTGATTTTGGTGTCTTGGGCTGCCAATATTTCTCTTCGG
GGAAATATTACTGGGAAGTAGATGTGTCTGGAAAGATTGCCTGGATCCTGGGCGTATACAGTAAAATAAGTAGTCCTAAT
AAAAGGAAGAGCTCTGGGTTTGTTTTTGATCCAAGTGTAAATTATGCAAATGTTTATTCCAAATACAGACCTCAATATGG
CTACTGGGTTATAGGATTACAGAATACATGTGAATATAATGCTTTTGAGGACTCCTCCTCGGCTGATCCCAAGGTTTTGA
CTCTCTTTATGGCTGTGCCTCCCTGCCGTGTTGGGGTTTTCCTAAACTATGAGGCAGGCATTGTCTCATTTTTCAATGTC
ACAAACCATGGAGCACTCATCTACAAGTTCTCTGGATGTCGCTTTTCTCAACCTGCTTATCCGTATTTCAATCCTTGGAA
CTGCCAAGTCCCCATGACCCTGTGCCAACCGAGCTCCTGAGTGTTCTCATT-CCCTTACCTATTTCTGCATAGTAGCCCT
TGTGCTGAGATTCAGATTCTGCACCTGAGTTCATCTCCACTGAGACCATCTCTTCCTTTCTTTCCCCTTCTTT-ACTTAG
AATGTCTTTGTATTCATTTGCTAGGGCTTCCAAAACAAAGCATCATAGACTGCTGATTTAAACTGTAATTGTATTGTTGT
ACTGTGGGCTGGAAATCCAAAATCTAGATTCCAGCAGAGTTGGTTCTTTCTGAAGTCTGCAAGGAAGGGCTTTGTTCCAT
GCCTC-TCTCCTTGACTTGTAGACAACATCTTCTCCCTATGACTCTTCACATTGTCTGTATGTACATCTCTGTGCCCAAG
TTTTCCCTTTTCATTAAGACACCAGTCATACTGGCTCAGGGCCCACCGCTAATGCCTTAATGAAATCATTTTAACATTAT
ATTCTCCACAAAGACCTTATTTCCAAATAAGGTAATATTTGGAGGTATTGGGAATAAAAACTCCAACATATAAATTTGAG
GAAGTCACAATTTAACTTGTAACAATCTTACCCTTTCTTGCAAGAGATGCTTGTA-------------------------
---CATTATTATTCCTAGTATCTTGGTTTCACTAGTAGTAAATAATATATATATTTTTT-GTATTTGCA------AGGGA
AATACATCTAATCCCTCCTATAGAAAGAACAGTATTACTGTAATTCCTTTGCAATCTCTTTTCTTCCTCATTTACTCTGC
CCCTTAAAAGATTGAGGAAAGAGAAACTTGTCAACTCATATCT-----------AGCAAAGTACATAAGAATCCGTCACT
AAATAATGTATCCTTGAGAATGTGTTGGTTTACCAGTGACACCCCATATTCATCACAAAATTAAAGCAAGAAGTCCGTAG
TAATTTATTTACTAATAGTGGATTTTTAATGCTCAGAGTTTCTGAGGTCAAATTTTATCTTTTCACTTACAAGCTCTATG
ATCTT--AAATAGTTTACTTAATGC-TTTTGGTGTATTTTCCTCAAATTAATATTGGTGTTCAAGACTGTATCTAATTCC
TCTGATAACTTTGAGAAGCAAACTTTTATTAAATGTAAGGCACTTTTCTATGAATTTTAAATATAAAAATAAATATTGTT
CTGATTATTACTGAAAAA-ATGTCAGCTATTTCAATGTCTTGGGAAACAATT-TTTT-GTTTTTGTTCTGTTTTCTTTTT
GCTTCAATAAAACAATACTTGGCTCTA----------------
>Papio_anubis_TRIM5
CAGGGCTTATTGTTATGTAAGTTCCTATTCAGCTTCCTTTGTTTTCTTTCACTTCTGAGAACTTAACTTTCGTTTCTC
ACTCAGCTCCTGTG---------------------------------------AGTGAATCTGGTCCACGCCTGCTCCTG
CCCTGCCCTCACTCTTCTCCCCTGATTCAAGACTCCTCTACTTTGGACTGAAGGTGAGTGGGGCAATTTGTGGGAGCACA
GA------------------------------------------------------------------------------
--------------------------------------------------------------------------------
--------------------------------------------------------------------------------
--------------------------------------------------------------------------------
--------------------------------------------------------------------------------
-------------------------------------------------------------------ATGGGAGGCTTTG
AGAAGAATAGGTTGATTGTGTCTGGGTGAGTTTAATTTGTGGTTCTGAAGCTGCTCTGCATAAACAAAAAGAGGCAGCTT
ATGAACTGTCTGCTGAAATGGCGGAGGAAGAAAGCATTGAGTCTGGGAAAGGGGTAACCTTTAAAGAAGAGAGGTTTGCA
AAAGCAAAAAGTCTTGTTTGTTTCCTAGAGAGACCATTCATTTCTTCAATCTAGGTACCTCCATCATCTTCCTTGTTGGA
AATAAAGCTCAGAATCTTAAGGGAGATGAGCACTCAAACAAAGGATTTCTCAGCAAAGCAATTTTACTTCTGCGTAGACG
GGTGCTTCTTCTTGG-CCAGTCACCATGAGAGCACACTAGAACAAAGGAGGAAGAAATTTTTTATTCCTGATGCAAATCT
TGCCCCTGTGTCATTTCCCCATTGGCTGGAGTCAGCCACACAATCTAAACTAGACCCAGTTGGCTAAACATTTTAACTTT
CTTTAGATAAGATGAGCACGTGAGGGAGAGTGGGGAGATGGGGAAGGGGTGTCTGCGATGAGCTAGAAAACTAATCTTC-
--CAAAATAAGGAAAGGAATGTGAGTTGGTACTGATAACGCCTGCTACTGTGGCATGTCTGGGCATGTAGCAAAAGCAGA
AAGGAAAGAAAAGAGAAGAAACGGGAAATGGGGGGCGGG---AGGGGG--CACTGTGAATTAAAGAATAAAGGATTGATC
AGGCTATTTGAAGAGAAACCTTATCATATCCCACATTCCTATTCTGTCATTTTGATTTTTCCAGTTTGCCAACGTGGATC
AGAATATTCTTTTATTCAGAGGCAGCAAATTCCCCCCTCCTTTCTCCCGAAGAAGCTTGTGCAATGAAGCT--GTTTTCA
TTTTTCATAAAGCAATCTCATGATGAGGTTCAGCAGGGATGAGAGCCCTTATCTGGATCTGGGTATGAGGGGAAGGAGTC
TTAGGTACTCATTCTTCAGGAGGAAGGCCCTTTTGAAGCATATCCTTTTACTTGCCTTCTGGTAACTTTTCGGATGCTGT
CCATAGCTTTCCTGATGAATTGGCA--------GCCCTCTGGTTAGTCTGATGAGAGAGGTTGCAGAATGGTCAGACTGC
TGCTCATCTCTGCAGCTCCGCTTTGGTCACTTGTCTCTGAAGGTCCAGCCACAGGGAACTTGTTCTTC--TGAGAGCCCA
CAGCTTACTCTTACTTCTGTAGCA--------------------------------------------------------
--------------------------------------------------------------------------------
--------------------------------------------------------------------------------
--------------------------------------------------------------------------------
--------------------------------------------------------------------------------
--------------------------------------------------------------------------------
-----------CCCCAC-GAACCTTGGGTATCTGCTCCTGCTTTAGAAGTTGC----CATTATTCTAGGTACACCTTTTC
ATCATGAGTTCCCTCAACTCCCTACTCACTTTTCCCTTGCACAGAGTCAAGGCAAGGAGTTGGTAATTTCTCCTGAGTTT
TATCTTGATCTTATCTCTGAGCATTTTGTACCTTGATGCCTGTGTCACCCATATTCTGATGCGTCCTTTTCTTTATTTCA
TTTTTCAGAGGTCCAGGTAACTGTCTCCTTATGTGTCTGTGCTGTACATCTTGTCAAGGTCCATATCTAGTATTTATTAA
TTGTCTACTCAAATCTAGTACAGGGCCCAATGAATAAAACTGTACTATTAATTT--------------------------
--------------------------------------------------------------------------------
--------------------------------------------------------------------------------
--------------------------------------------------------------------------------
-----------------------------------------TTAAAAAATATTTTTGACTAAATTCACAAAACAAAAGCA
TACAGCTAGAGTAAAAAA---AAAAAAAAAAGAAA---------CTATTTGATATCCAATAAACATTAAATACTGGGAAG
AGATTGTTCTCTGGACTAGGGAAAAGGAAGTAAACATGCAGTCAAATAAAGGAAGTAGGCTGGGCACGGTGGCTCAGGCC
TGTAATCCCAGTACTTTGGGAGGCCGAGGTGGATGGATCATGAGGTCAGGAGATCAAGACCATCCTGACTAACATGGTGA
AACCCCGTCTCTACCAAAAATACAAAGAATTAGCCGGGCGTGGTGGCGGGCGCCTGTAATCCCAGCTATTCGGGAGGCTG
AAGCAGGAGAATGGCTTGAACCTGGGAGGTAGAGCTTGCAGTGAGCTGAGATGGTGCCACCGCACTCCAGCCTGGGCTAC
AGAGCGAGACTCCGTCTCAAAAAAA-------------------------------------------------------
----------AAAAAAGGAAGCAAACCAGCAGTTTTAATGTAGCAAAAAGGTAGCAGTTACTACAGGATAAATGTAAAAT
CAACAAAGCAAAAGCAACAAACTAAAAGGGCTGCAATAGGATCTGGTATCTGCAGTGCTC-TTGTCAAGGGCTTTGCAAC
TTTAAATATAGATTTCAGATTAGGTCTCACTGTGAGAAAATGATTTTGAGCAGAATCTTCAATAAAATGATGGATTTAAG
AACTGATGAACT--------------------------------------------------------------------
--------------------------------------------------------------------------------
--------------------------------------------------------------------------------
--------------------------------------------------------------------------------
--------------------------AGCTGTGAGAGAAAGAGATGAAACTGGAGTAGCTTTATGAAATTTGTCCTCTGT
TACAAAATGACTTACCTGAAACATATTGACCAGAGAGTTAGAACTCTTGGAAAAAGGGTCATTAATGTAGAGAAAACTAA
ACCCTGGACATTTTAATGGGCCATTGAAAAAGGAACTCTGAGTTTAGACAAATAGGAAGTGGTAACAATGTTTCTAAGTT
CTACAGGTTTCTGCATGCCAAGAACAGGAACTATTTTCTCCATTGGTAGTTCCTGACCCAAGGAACAGGGGAAATTTAAA
AAATGTTGGCTAGGCCAGGCA--TGGTGGCTCCTGCCAATGCCTAGCCAAAAATCCCAGCACTTTGGGAAGCCGAGAC-A
AGAGGATCACTTGAGCTCAGGAGTTTGAGACCAGCCTGGGCAACGTAGTGAGACCTTGTTTCAAAAAAGAAAAAAAAAA-
---------------------GATATTGGTGGCTAAACTCCTTATAGCAGTTTTTCTCCTTATTGTGTAGCTACTCTAAT
TTAATTTAATATTTATTTATTTATTTATTTATTTATTTATTTAT------------------------------------
--------------------------------------------------------------------------------
--------------------------------------------------------------------------------
--------------------------------------------------------------------------------
-------------------------------------------------------GGAGTCTTGCTCTGTTGCCAGGCTG
GAGTGCAGTGGCGTGATCTCAGCTCACTGCAACCTCTGCCTCCCGGGTTCAAGCGATTCTCCTGCCTCAGCCTCCCAAGT
AGCTGGGACTATAGGCAAATGCCATCACACCTAACTAATTTTTGTATTTTTTTTTT----------AGTAGATACAGGG-
TCTCACCATATTAGCCAGGCTGATCTGAAACTCCTGACCTCAGGTAATCTGCCTGCCTCAGCCTCCCAAAGTGCTGGGAT
TATAGGTTTGAACCCCAGCGCCTGACC-ATTTTTTTTTT---------------------------AATCTAAATTGTAC
ACATACGGAAAGCTTCTGTGCAGGTAATCAGAGTATTCTGAAATAAGGAAGTTATGGACCTAGTTAGCCTTCACCGTGTC
ATAAAAACTCCTACATTTGTACCACCTTCAAAGGGGAGCATGCATTTTGTTTATGTGTCTATCTGTTTACCTGTCTTAGG
TTGGAAGGGTTTCAATGGGGCTATATTTCTTCAATGTTAGAATAAA----------------------------------
--------------------------------------------------------------------------------
--------------------------------------------------------------------------------
--------------------------------------------------------------------------------
-------------------------------------------GAATGAATAAATCAAGAAAAATAAGCACTTGTATTAG
TTTTCTAGAGCTGTCGTAGAAAAAGTACCAAAAGTGGTTGGCTTAAATAGCAGAAATATATTGCCTTACAATTCTGGAGG
CTAGTTATCCAAGATAAAATGTATTGGCAGGGCTGGCTCCTTCTGAAGGCTATGAAGGAGGCATCTGCTCCATGCCTCTC
TTCCAGCTTCTAATAGTTTCCTGGAAACCTTTAGCATTCCTTGGCTTATAGGTGCATCACCTTGATCTCTGCTTTCTTCT
TCACCCTAGCATATTCCTTGTGTGTAAATGTCCCTTTTTAATAAGGATACAGNNNNNNNNNNNNNNNNNNNNNNNNNNNN
NNNNNNNNNNNNNNNNNNNNNNNNNNNNNNNNNNNNNNNNNNNNNNNNNNNNNNNNNNNNNNNNNNNNNNNNNNNNNNNN
NNNNNNNNNNNNNNNNNNNNNNNNNNNNNNNNNNNNNNNNNNNNNNNNNNNNNNNNNNNNNNNNNNNNNNNNNNNNNNNN
NNNNNNNNNNNNNNNNNNNNNNNNNNNNNNNNNNNNNNNNNNNNNNNNNNNNNNNNNNNNNNNNNNNNNNNNNNNNNNNN
NNNNNNNNNNNNNNNNNNNNNNNNNNNNNNNNNNNNNNNNNNNNNNNNNNNNNNNNNNNNNNNNNNNNNNNNNNNNNNNN
NNNNNNNNNNNNNNNNNNNNNNNNNNNNNNNNNNNNNNNNNNNNNNNNNNNNNNNNNNNNNNNNNNNNNNNNNNNNNNNN
NNNNNNNNNNNNNNNNNNNNNNNNNNNNNNNNNNNNNNNNNNNNNNNNNNNNNNNNNNNNNNNNNNNNNNNNNNNNNNNN
NNNNNNNNNNNNNNNNNNNNNNNNNNNNNNNNNNNNNNNNNNNNNNNNNNNNNNNNNNNNNNNNNNNNNNNNNNNNNNNN
NNNNNNNNNNNNNNNNNNNNNNNNNNNNNNNNNNNNNNNNNNNNNNNNNNNNNNNNNNNNNNNNNNNNNNNNNNNNNNNN
NNNNNNNNNNNNNNNNNNNNNNNNNNTTATTTCTAAATTGTAACTGG-TTATAAAATTCTTCATGATAAAATTATTTTCT
TATTGTGATGGTGGCGGTGGTGGTGGTTGCGGTGGTGTGTG----------------GGTGTGTGTGTATGTCTTTGGGG
AGTGAGTGTGAGGTCATGGGAGGACTTGCTATGGGTAGATGTGTTAGGATGTGAACTCTTCTTCACTGGAAACCATAATC
ATGGTCCCAAAGCTCAGCTATTGGGAAACTGCTAATTGATGGAAAGAAAAGATGAAAATCTGATTAAAAGGTCTAATCAT
CTATGGAGGGATAAGAAAGTTGTAGCTTTAAATATTC-------------------------------------------
--------------------------------------------------------------------------------
--------------------------------------------------------------------------------
--------------------------------------------------------------------------------
--------------------------------------------------------------------------------
--------------------------------------------------------------------------------
-------ATTCAACATTTTATTCCTGTATGTGATTCACTCTTCTATGTATAGAGGACATATCAGTGAACAAAAACAGTCC
CATGTCTATGAATGGATTACTTTTCAGGAGGAAGAAGTAGACATTTAAAGAACAATCTTATATATTACATAGTAAAAATA
AGAAG--ATAAATGTGCAGTGAGTGATATTACTGGTGGTTTTGCTATAAGTAAGTTATAGTATGTCCTTCTAAGAAGAGG
ACATCTAAG-----------------AG---ATTGAATTAAATGTAAGAATGAC------TCTTGCTAACATCAGGGGAA
GGATCATTTTATGCAGAGAGAGGAGCAAGTGCAAAAGCCTTGAGG-AGTCATAGATTTCATAGTTTAATTGAGGAGGTGT
TTTTTACATG-TGGAAAAA--GCAGAGGAGATAAACCTTAACAGTAT-AAGTAAAATAAT----TCAGATACTAAAGACC
--ATATATTATGATTCTATTTTTATCAATTGATTAAAAACCCAAAGGATATTA---GTGATTGTCTGGAGCTTGGGATCA
GAATAGGAGTAACGGCATTAGGG---GTTTTTTTTTTTTTTTTTTTTCAGGGGGTAAAAATAATTTTAAATTGGGTTACA
GTAACAGTCATATAGTTCCACAAATTTAGTAGAAATTATCACATTATGCACTTAAAAATGA---------GAGTGTTTGA
TGCTATATAAATACAACTCAGTAGC-----------TTAAAAATACACAAATATTAGTGAATCATGCAAATATTAGAGAT
ACAATCACGTCATCCAGAGAGAAAAGCATGTGCGAAAGCCCAGGGGCAGCGGTGTGCTTAGTGCATTTAACGTGGAAAAT
GTGTTTTGGGTTGGGGAACAAAAGGCAGGATAAATGATGGGTTACACGAACCTCTTGGTAGAAAAGCTTCAGTTTGTCCT
CTCCAGTAGAA---GAGAAAATAACAATAATTGCCTTGATGGGGTGAAATTTGTCCTGAGACAAAAATTAAGAATA----
--------------------------------------------------------------------------------
--------------------------------------------------------------------------------
--------------------------------------------------------------------------------
-------------------------------------------------------------AAGTGTTTCAAATTACTAC
AAAGTCCATTTTATTCTGTCATTGGTTTATTCTTCTTGCCTTTCTTTTCTCCTTTCTCTGGTAAATATTAATTTTTTGTC
CTGTTCTAAATCTCTGTAAAAGCAGTATTCTTTCCATTCCCGCTTTTCTTACCCTGTCCCCTTCAACATTCCCAGCACTG
CAGGATTTTCTGACCAAGAAGTTCAAGAGTCAAGACAGAAAGAAGCCAAGGGAGCAGTGCAATGGATTTCTCAGTAAAGG
TAGACATAGAGAAGGAGGTGACCTGCCCCATCTGCCTGGAGCTCCTAACAGAACCTCTGAGCCTAGATTGTGGCCACAGC
TTCTGCCAAGCCTGCATCACTGCAAAGATCAAGGAGTCAGTGACCATCTCAAGAGGAGAAAGCAGCTGTCCTGTGTGTCA
GAGCAGATTCCAGCCTGGGAAGCTCCGACCTAATCGGCATCTGGCCAACATAGTTGAGAGAGTCAAGGAGGTCAAGATGA
GCCCACAGGAGGGGCAGAAGAGAGACATCTGTGAGCACCATGGAAAAAAACTCCAGATCTTCTGTAAGGAAGATGGAAAA
GTCATTTGCTGGGTTTGTGAACTGTCTCAGGAACACCAAGGTCACCAAACATTCCGCATAAACGAGGTGGTCAAGGAATG
TCAGGTAGGCTCCAAGGTAGAAGAAGAGAAAGCAGAGAGCAGAAGATGGTACCTGATGTGAAATCTCCACGTTTTTT---
-GTCCTGCTTTGTTCCCCTTTTCACCATAGAACTGAGAGATCTTTACAATCTCTCAGATTTCTTTACAAACTTTTTACTT
AGTTTGTGATCTCTTTACAAACT--TTACTTAGTTTCTGAAGCCTGAAGGACAGTGCTGCACATTGTTTTTATTTAAA--
AGAGCACAAATTTTTAGCAAGGAACAGTTGAATGAATGGAGAATTGCTTTGTAAGATAAGCTTTAATTGCCACTCCGAGA
AGAAAGGTGTTTTGGGGAACATATCTTGTTAGATGTGGCAAGTGTGGCAATGAAAGGAAGTCTTTTCTTAATGCAGGGTC
TGCTTTTTCTCTAGGAAAAGAATCAGGCTACTCTTGATAAGGGGATGGTA------------------------------
--------------------------------------------------------------------------------
--------------------------------------------------------------------------------
--------------------------------------------------------------------------------
--------------------------------------------------------------------------------
--------------------------------------------------------------------------------
--------------------------------------------------------------------------------
--------------------------------------------------------------------------------
--------------------------------------------------------------------------------
--------------------------------------------------------------------------------
--------------------------------------------------------------------------------
--------------------------------------------------------------------------------
---------------------------------------------ACTTCCATCATCCAGTAATAAGGAATACGTTCATC
TCCTCAGATTTTCCCCCATGCCATAGGTTCTAATCACCAGCCTCACTGTTTCTGTAAACTAGTCCCTTCTGAGAGCCATC
CAATTTCTTCCTCGCTATCCTCTATCCAGGTGCTGAGAAAACTCATAACTTTACTCTGGTATAATTTCTTTCTCACAGGA
AAAGCTGCAGGCAGCCCTGCAGAAGCTGACAAAGGAGGATCAAGAAGCTGAGAAGCTGGAAGATGACATCAGACAAGAGA
GAACCATCTGGAAGGCAGGAGGAGACACCT---AAGGGATAATTAGACAGGAATCTGGGCAGGACCTTGGGCTCTATCAC
AAGGAGACCACTTCCCCTTTGCTGTGCTAGAATTAACAATTATAGAAGTCATTTGATTAGGTCTC-ATTTAATTCCTTCC
CTAT-GGAGTTTGGGGGCTGGAGGGCAGACATATCATAAATCAACACAATATTTGGAAGTGAAGGCATGGAGGGAAATAC
CTGTGAAAATGCTTCCTGTGAATCCTGTGTTCCATTTGTGTCATCAAGTTTGGGGCTCCAATCCTTCCAGTAAACAACCT
GAGGAAAGACCCAGGATTCCCTGTTTAGGTGGTTTGGGTAGGGG-AATTTTTTTTTTTTTTTTTTTTTTTTTTTT-----
----AAGACAAGAGTCTCGCTTTGTCATCTAAGCTGGAGTGCAGTGGAGTGATCTCGGCTCACTGCAACCTCTGCCTTCC
CGGTTCAAGCGATTCTCCTGCCTCAGCCTCCCAAGTAGCTGGGACTACAGGCACGTGCCACCATACCCGGCTAATTTTTT
GTATTTTCTTTTTTTTTTTTTTTTTTTTTTTTGAGACGGAGTCTCGCGCTGTCGCCCAGGCTGGAGTGCAGTGGCCGGAT
CTCAGCTCACTGCAAGCTCCGCCTCCCGGGTTCACGCCATTCTCCGGCCTCAGCCTCCCGAGTAGCTGGGACTACAGGCG
CTGCCACCTCGCCCGGCTATTTTTTTTTTGTATTTCTTAGTAGAGACGGGGTTTCACCGTGTTAGCCAGGATGGTCTCGA
TCTCCTGACCTCGTGATCCGCCCATCTCGGCCTCCCAAAGTGCTGGGATTACAGGCTTGAGCCACCGCGCCCGGCCAATT
TTTTGTATTTTCAGTAGAGATGAGGTTTCACCATGCTAGCCAGGATGGTCTTGATCTCCTGACTTCGTGATCCGCCCACC
TCTGCCTCCCAAAGTGCTGGGATTACAGGCGTGAGCCACTGTGCCCGACCAGGTAGAGGTATTTAAGAGAGAGAAAGGCA
AGGTTGTTCAGGACAGGTGTCTATAATCCAAGCCTCACCCAAGCATCACATTTTGTCTCAGATTAGGCCTCAATAAAA--
GACTTGAGTGTATTGCTTTGGAAGGAGTTCCGGTTAAAAAATAGAAAAGCATGGCTTCACCAGAAATTGTGTATTGGCTT
TTGCCTTGTATTCCTTTTGAGAACTCCCTGAGGAAAACAGTTCTTATCCTGGCTCCCAGGCTCATACAAAGCAGGCCTTC
AACCAGTCAGACTGACTGCCTCTTT-----CTCTTCTCATTCCCAAGAATTATATCCAGATCGAGAGACAGAAAATTCTG
AAAGGGTTCAATGAAATGAGAGTCATCTTGGACAGTGAGGAGCAGAGAGAGCTGCAAAAGCTGGAGGAAGGTGAGGTGAA
TGTGCTGGATAACCTGGCAGCAGCTAGCGACCAGCTGGTCCAGCAGAGACAGGATGCCAGCAAGCTCATCTCAGATCTCC
AGCGGAGGTTGAGGGGGTCATCAATAGAGATGCTGCAGGTAAGACTTGGGATGGAGCACCTACATGTGAGATTAGGGGGA
AAACACAGAGGCTGATTTTCCTTCCCTTCCCAGCCTCTAGGCTTTCTTCTGTGTGGTGACATTAAATGGTTCCTTTGGTC
CGACAGTACCCCTTTTATGCCCATCATTTCAGGAGTCACAGAGATAATTAAGTGTATGAGTGGCAAGGGAAATTCCCATT
ATTATTTACTTATGAGAGGCAGTGTAAAAATTTGAGCTTGGAGAGAAGATTCTTTGTACCACGAGCAAATTAGTTTTAGA
ACTTCCCCATCACATCA--------------------AAAACATTTCTCATGCCTGTTTACAG-TCAATATCTGCTTCTA
CCTCCACCTCCTGGCAACCAATCTGTTTTCTGTCTGTATAGAATTGGCTTCTGTGGACCTTTCAATATGAATTGAATTAT
ACAGCATGTAGTCTTTTGCATCTGGCATCTTTAATTTAGCATAATATTTTGAGGTTTATTTATATTGCAGTAT--ATCAG
CATTTTGCTCTTTCTTATTGCTAATACTATTCCATTATCTCAATAAATCATGTTATGTTCGTGTATTCACCAGTTGGTGG
CTATATGAATATTTTCTAGTTAGGGACTATTATGAATAATGCTACAGTAAACATTCACTTACATGTCCTCATACAAACAT
GTTTTCATTTATCTTGAGTAGATTTTAAGAGTGTTATATGTT--------------------------------------
--------------------------------------------------------------------------------
--------------------------------------------------------------------------------
--------------------------------------------------------------------------------
--------------------------------------------------------------------------------
--------------------------------------------------------------------------------
--------------------------------------------------------------------------------
--------------------------------------------------------------------------------
---------------------------------------------------------------AAGTTTATGTATAATTT
TTAAGTTGTTGTACTATTTTCCAAAGTCATTACTCATTCTATAT--GAGTAACAATATAAAAGCTTATAAAAAGTAATAT
AAAAAGTTTCTAGGTTCTTCACATCCTT----------------------------------------------------
--------------------------------------------------------------------------------
--------------------------------------------------------------------------------
--------------------------------------------------------------------------------
-------------------TTTAATACTTGAT-ATTTCCTTCTTTTTTTTTTTTTT---GTTT-AGTTACAGCCTTTCTA
GTGGGAATGTAATGGTATCTCAATGTAGTTTTAATTTGCTTTTTCCTAAAAACTAACACTGCTGAAAAGCTTATTATTTC
CACATGTAGATTCTGTACATCTCTTTTT---AGAGTTTATCCTATTTTTT---ATTTTTGGTGCTATTGTGATTTTTT--
CTATTTCAAATTTCAATTCTTCATTGCTGGCACATAGAAAA-------------GAAA---TTGACTTTAGTGTTTTAAT
CATGTATATTGCAACCTT--GCTATAATTACTTATTAGTCATAGAAGAGTTTTTTTTTT----AAATGTCAATTCTTTGG
CATTTTCTACATAGAAAATCATGTCATCTGAGAATAAAGTTAATTATTTCATACTTTGCAGTTTGTATAGTTTTCTTTTC
TGTGTTTTTTTTTGTTTTTTTTTTTTTTTTT----------------------GGAGAAGGAGTCTTGCTCTGTTACCCA
GGCTGGAGTGTAGTGGCATGATCTCAGCTCACTGCAAACTTCACCTCCTGGGTTCAAATAATTTCCCCTCCTTAACCTCC
CAAGTAGCTGGGACTAGCGCACACCGCCACACCTGGCTAATTTTTTTTT-ATATTTT-AGTAAAAACAGGGATTCACTGT
GTTGCCCAGGCTGGTCTCGAACTCTTGAGCTCAGGCAATCTACCCGCCTTGGCCTCCCAAAGTGCTAGGATTACAGGCAT
AAGCCACCACGCCCGGCCAGCAGTTTGTATAGTTTT-----------------------CATGTGTCTTTACTTATTTTA
TTGCACTAACTAGGACTTCTAGTACAATGTTCAGTACAATGTTCAGTAGGCATGGAGAGAGGGG--------ATATCCTT
TCCTTTTTCCT-GACCTTAGGAGGAAAGTACTCAGTCTCTCACTTCC-------TGATGTTAGC--TATAGGAGT-----
--------------------------------------------------------------------------------
--------------------------------------------------------------------------------
--------------------------------------------------------------------------------
--------------------------------------------------------------------------------
--------------------------------------------------------------------------------
--------------------------------------------------------------------------------
--------------------------------------------------------------------------------
--------------------------------------------------------------------------------
--------------------------------------------------------------------------------
--------------------------------------------------------------------------------
--------------------------------------------------------------------------------
--------------------------------------------------------------------------------
--------------------------------------------------------------------------------
--------------------------------------------------------------------------------
--------------------------------------------------------------------------------
--------------------------------------------------------------------------------
--------------------------------------------------------------------------------
--------------------------------------------------------------------------------
--------------------------------------------------------------------------------
--------------------------------------------------------------------------------
-------TTGGATCTAGATTCAAGAACTGTGAGAGAATAAATCTCAGTTGTTTAAAAACCATGCAGTTTGTGCT---ACT
TTGTTACAGCAATCCCAGAAAATTAAAACACCTACCATTTTTGACTGTTTTCTATTTACTCTACTTGTTCTTTGCTTTTC
T-CCC-TTCCTCCCTTTTTCTGCCCTCTTTTACTTTTAACTATTTTGTATTATTCAATTGAGTATTTCATATTATTCAAT
TTTCTTTCCTCTCTTAGCTTATTAGTTATGTATTAGTAAT----------------------------------------
----------------------ATACATAACTAATATAGCTATATTAGTTATATATCATATACATAACTAATATACATAA
C------ATGTTAGTTACATAT----------------------------------------------------------
--------------------------------------------------------------------------------
--------------------------------------------------------------------------------
--------------------------------------------------------------------------------
--------------------------------------------------------------------------------
--------------------------------------------------------------------------------
------------------AACTAATATGCATAAAGGTATATAT--AAATATAAAACATACATA-----------------
----TATATT-GAAGTATAAAAATATT--AAAAA-ATAAACATTTTATAAATATATAAAAATATATTTTAAAAATATAAA
TAACACCATACATATATATATAAAGGCTTAGTGCTTGCCCTGGAGTTTGTAATACGCATTTACAGCTAATCTAAGTCTAC
TTACAAATAACACTATACCCCTTCACATGTAGTGCAGGTACCTGAGAGCAGAGTATCCTCAATCTTGAGTAACATTGCTG
TCATCCATTTCACTTATCCATAAGCTGTAATCACCTGCTACATTGTTGATATTATTACTTTAAACCATTATCTTATATAT
TAGTTGAGAATAAGAAAAATAAAATATTTTATTTTATTTTTATTTCTTTTTCAGTGCTTGTTCTCTCTTTGTGAAGATCT
GAATTTCAGACATATAATCTTTTCTTCCCCC----AAACGTCTTTTAACATTTATGGCAAAGTATTTC-TTCATTATTGC
AGGACAAAATTTCTGAATATAAAATTCTTGAATCATGGATTTTATTCTTTCAAAACTTTAATATTTATTCCACATGCTAA
ACTTTTACTAGTTTTAGTAGTTGTGTGTTT----CTGTGTATATTCTTTGAGATCATTTACATACCTAATCATGCTATCT
GTAAATAAATATAGTTAATTTTTAAATTTT-CA-CTTTTATTTAAGATACAGGGAGTATATGTACAGGTTTGTTACATGC
AAA-----------------GGGTTTGGGATACAGATCCCATCACCCAGGTAATAAGCATAGTACCCAATCAGTAGTTTT
TCAGCCCACACACCCTTCCTCCCTCCCCTAGTGTAGCCTGCAGTGTCTATTATTTCCATATTTATGTCCACGTATATTCA
ATATTTAGCTTCCACTTATAAGTGAGAACATGCAGTGCTTGATTTTCAGTTCCTGTGTTAATTTGCTTAGGATTATGGCC
TCCTGCTGCATTGATGTTG---CAAAGAACATGATTTTATTCTTTTTT--------------------------------
--------------------------------------------------------------------------------
--------------------------------------------------------------------------------
--------------------------------------------------------------------------------
----------------------------------------ATGGCTGTGTAGTATTCCATGGTGTATATGTACCACATTT
TGTTTATCCGGTCTACCATTGATGGATACCTGGGTTGATTCCATGTCTTTGC---AAGCAAAAAAACAAAGTGTCCCATT
AAAAATGGGCAAAA-TAATGAACAGGCATTTATGAAAAGAAGACATACAGGCTGCCAACAAACATATGAAAAAATACTCA
TCATTGCTGATAACCAGAGAAATGCAAATCAAAATCACAGCAAGATACCATCTCACAACAGTCAGAATGGCTATTATTAT
AAAGTCAAAAATTAACAGATGCTAGTGAGGCTACAGAGTAATGGGAGCATGTACTCTGTTGGTAGAAATGTAAATTATTT
CAGCCATTGTAGAAAGCAGTCTGGAGATTTCTGAAAGAACTTAAAACAGAGCTACTGTTAGACCCAGCAATCCCACTACT
GGTTATATACGCAAAGGAAAATAAATCATTCTACCAAAC-AAATATAGTTTTACTTCTCTTTCATGCTAGATGTCTTATT
TCCTTTTATTTTTCCTTTTTTCTTTTTTATCTTTCTTTTTTGTTGTTATGTGTGTTTGTGTGTGTGTTTTTTTATTGCAT
TTGATAGAACTTCCACTACAATGTTGACCGTAGTGGTGAAACCACACACACTAGTCTTTTTCTTGATTTTAAGAGGAAGT
AATTCAGACTTTCACTATTAATTATGATATTAGCTGTATATTACTTATACATGTTTCTTATCAGTTTTG-----------
--------------------------------------------------------------------------------
--------------------------------------------------------------------------------
----------------------------------------------------------------------AGGATGTT--
--------------------------------------------------------------------------------
--------------------------------------------------------------------------------
--------------------------------------------------------------------------------
--------------------------------------------------------------------------------
--------------------------------------------------------------------------------
-------------------CTCTTTTATTACCAGTTTGTTGAGAAACCATCCATTTTATCTGAATGGATGTTGATTTTCT
TGTTGAATTGTAGGAGTCATTTACAGATTCTAGATATTAATACCTTATTAGACATATGATTTGTAACTATGCTTTCCCAT
TCTATGGATTGGCTTTTCACTCTCTTCATAGTGTTTTTCATAACTTAAGAGTGATTTTTTTAAAGTTTGATATTGGTAAA
GGTCTGTTTGTTTATTTTTTTCTCACATTGGCTTTACTTTTTATATCATAGCCAACAAATAGCTACCAAATCCAATGTCA
TACAATTTTCCCTTTTTCTTCTAGGAGTTTTATAGCTTTAGGTCTTTGATTTATTTTTAGTTATAGTGGTTATATGGTAT
AAATTATCTATTTTT-AATGTTATTGTAGCCATTGTATTATATTGTGCCATTTTTTGGAAACAGTTTGGTAATAAGGGTG
AAGAGGTGGCAGACAGCTGAGGAATGGACCAT------------------------------------------------
-------------AGAGGACAACATTTGTTTGT----CCAACCTCTAT--------------------------------
---------------------TCCTTTTGATTGTTTCTTTACAATAA--CTTTTGAGGAACCATCACTACCCTATCTCAT
TCCCTGTAGTTGGTTAAAGTAGACAAAATTAGTAGCATTAGGCATGTAT--GTTACTCAGTTCTGG-TAAATCATTATAG
CCAATTCTTATATTTTTTCCAAGCTTACAGTTATTATTTTACGATATATACTTGACTCAATTGGGGTCAACAGTTTGCAT
GCCTTAGAATTTTACTGTCATGAGTAAAAAGAGAATTTGTCTTTTCTGATGGGTATCATATCAGGGATAATAATTTAAAC
CAAGAAAATCAAGCTGATGCCATAATTAATCTGAAAATAAGTCAATATACTAGGTATAAAATATAATTTTTAGAAGAAAA
ACCAGATTCTGATGGCAAGATTTTAGTTTAAAAACCCAGCTATGAGTAAAATTATACTTAACCCCTTGAATTTGTTTTTT
TAAAATTTAAACCAGTTTTAGTTGGGTTTTGTCAGACATTATAACAACAAAAAA--------------------------
---GCTAATACAGGCAGTGAAACTATTTCTGAGGGTGTGAAGTCAACTGGAGGTCAATTCTTTGTTGGTATAAAGGAGGT
CAGATCAGACAGCAGGGAGACCAAATACATTGGCACATATTTGTTCAAAAAAA-TAAAGGAAATAAAGGTCATGGTGAGA
AAGAAAAGACAGCCAAAAACAGTTAAAAATGGAAACTAGTCTAGGTTAATAAAATGTTGGAATCCAGGATAAAATTTTAT
AGTTTCTAAGATGATGACTAAGTGGATATTGATACTATTCTGGACAGTGGGGTGTAAATAGTTGGGAAATAGTAAGTTAC
ATTTAAGACCTACGCAGTTACTTGCTCCTGTGGCTTGTTTCATACTGAAAAATGGATGAGATCACCTACAGTAGAGTTTA
GTC-GCATGTAGAGTGAGTACATGGAGGCCAGACAAACTTTTACTTGAGATGCTTGCTTGCTT----TTACTCTCATGGG
AACAGCACACTTC-TTAAGGACTTTGATTATTAATTTT-CATCATTGAACCCCTAAAACCTGAAAAAATATCTGGCAAAC
AT---ATTTCGCCATTTTGTGTCTGTTGATGTATAAAATAAAAACACAATGAATTAAT-GAGGTTATCTAATTAAAA-TG
TATAAAAATATTAGAATTTCTCCCTCTTTTTTAAATATATTCCTTCTTGAGATACTTGAAGCATCTTCCTAACTCCCTCA
TCTGAGTCCTCTGCAGTGGTCAGTCTGAATCTTATCTCCACACTTCGGCCCCAGTCTGTGACCATCTATCTATTCCCACC
ATATCCAGGGGTAGTAAGAGTGTGGGGAGGAAAGTGGATAAAACTTT--GTAAGACAGGAGGGCTTATCACTCTT--AAG
CATTGCTAGACAAAATACAGGATGCTCAGTTTAAGTTTAATTTCAGATAAAAGAAACGTAATAGTTTTAGTATAAG----
----AGTATCTTAAATATTGCAAGGGTCATATATACAAAACAAAAAAA----GTATTGTTTATCCCAAATTCAAATTGAA
CTAGCCACTTTTATGTTCTAAATCTGGCAACCCTATCTTGACTTATGTTTTCTATCTTTTCCCCAGGATGTGATTGACGT
CATGAAAAGGTATATGTGGAAGAGAGATATGGTCTCATTTGTCTGAAAAGAGAATTATAGTCCTGAAAGATA-TCTTCCT
TCAATCAGAACAACATAAAAAATCACAAGGCTGGGAAA---CTGTATTAAATTGTCCCAAACTGCTAATCACAGAGTGAA
GTTTTCAACTGTAAGAAATTTAGGTGTTGCGAGGTCACAGAGTTAGGGCCAATGGAGGCCTTAGGAATAAGAGTTTGCAA
TATCAGAACCCCATGATTTCACTCACTTTATTCAAACCTTTGTCTCTGTTGTTTCCATATTGCATAGATGCCTGTCTTAT
TGCAGTGAGGGTCTGCCCTCTTTATATGCCAGACTCCAAATTTTCCAGAGACAGCGCCTTTATATTTATTTTCCTCCCTG
AGAATAAAATAAACAATAACTTTCTAGGTGGTGCTTTTTAGATTTCTAAAAA-AA-TATATTCGAATCTTGAGGAATAGT
GGCTTTGGTCCTGGTGCTAATATAACCTTTTCTTGTTCACATACTTTACTATCTTGTAGGAAAAAATAATAT----TCTT
GTGTCTAAAATTGCCCACCTACTTGGCAGCATCAAAGTTTTTTTAAACACATGAAAATCAGACCACTATTAATTAATTTG
GTCATCGTAATTT---CTTCTCTCCCCAAAGAACTTGAAACCTCAGAGATTATTCTCTAGGTCTCATATTGGGATAACAG
ATTTTGGAAATCCTTTAGCTCTTCAATATAGGATTCCATTTTGATATCTCTCAAGCACTCAGTAG---ACAGATTCTATG
GCCTCTTTAATGACCACCTGTCTAGGAACCCACATCTCTGGCCTCTTCCTGGTGGACCCACTGAGATGGCAATGACTTTT
CTAAATATTAAATAAGTTTCTTAGAGGCACAGAATATCTTTTAAAAGCATTATTGGCTGGGTGTGGTGGCTCACGCCTAT
AATCCTAGCACTTTGGGAGACCGAGGTGGGCGGATCACTTGAAGTCAGGAGTTCAAAACTAGCCTGGCCAACATGGTGAA
ACCCTGTCTCTACCAAAAGTACAAAAAAAAGTACAAAAAAATTA--------TGGTGGCAGGCACCTGTAATCCCAGCTA
CTCAGGAGGGTGAGGCAGGAGAATCGCTTGAACCTGGGAGGCAGAGGTTGCAGTGAACCGAGGTTGCTCCACTATACTTC
AGCCTGGACGACAGAGTAAGACT---GTCTCAAAACAGAAACAAACAAA-CAAACAAAAA---GCATTATTATTTTA-TC
CAATTTCATTTTCATTTTTAAGAGGT------------------------------------------------------
--------------------------------------------------------------------------------
--------------------------------------------------------------------------------
--------------------------------------------------------------------------------
--------------------------------------------------------------------------------
--------------------------------------------CCAGCCTGGGTGACAGAGCGAGACTCCGTCTCAAAA
AAAAAAAAAAAAAAAAAAGCATTATTATTTTATCTAATTTTATATTCATTTTTAAGAGGTAGAAAGCGTGGGGTT----A
ATTACTACATTTTAAAAGTAAGA---AAATGAACATCTTTGA-GTGAAGACCTTCCCAAGGTTACACAGAGGGGAAGTGG
G-------------------CAGACAGGTAGACCTGAGCACATTTCTCTGGGCTCCAGTGTCAGGTGTCTCCCCTCTACT
GTCCTCAGGGAAGAGGGTCCAAGTGCATCAGTAAGTATGGTGAAAGGTGAGAGAGACAGTGATCTTGGATGGAGAGAAA-
TAGGG-AAAGCTGTAAAGGTTATCAATTTTTGTT-ATCACTAGGAGTGAAAACTGGACACTGAAGAAGCCAAAACCTGTT
TCCAAGAAACTGAAGAGTGTATTCAGAGCACCAGATCTCAGTAGGATGTTGCAAGTTCACAAAGGTAAGGGGATTCAGAG
GAAGGCTG--AGTGTGGATTTCTTAGTATCAGGGCTCAATAGGGAAGCAGGTGGTTT--TTTT-----------------
------AGGTTAGGACATAGGAGAGGAGGTGGGCCAGAGAAGGAGGAAAA-TCCTATGCGGTAGATGTGGTCCTATCTTA
GGGGGAATGACCAGGTGTCTGATTCATCCTCTCATTCACCAGTGCATAGAATGCCAGTATTCCCC-TTTCCTTTCCCTAC
TCT---GGAGAACAGACAAGTGTCAGTACTTACTCATTTGCTTCTAACAACATCACTGAAACTTTTGTCATTTCAGAGCT
GACAGATGTCCAGTGCCACTGGGGTAA---GATATG----GGGTTTTCAAATCACCTCCTTTCAGAATTGTGGTTACTCT
TAAAACTCATAATCTGAATCTTTTGTGTTCCTCCCCAAACATGCTTATACCCTGTAGTTCTT------------------
--------------------------------------------------------------------------------
--------------------------------------------------------------------------------
-------------------AAACGTCCTACTAACCTCT-----ATCAGCACAAGTTCCATTTGATATCGACACAAGTTCC
ACTTTCAATATATCTCTTCTCAATGCCATAAGACACACCTATCCCATATTCTTCACTTGACTCTGTAATTTTTT-CTACA
GTGGACGTGATGCTGAATCCAAACAGT---ACCATTTCGAATGTTGCTGTTTCTGTGGATCAGAGACAAGTGGCAACTGT
ACGCACCTTCGCATTTAAGAATTCAAATCCACGTGATTTTTCTGATTTTGGTGTCTTGGGCTGCCAACATTTCTCTTCGG
GGAAATATTACTGGGAAGTAGATGTGTCTGGAAAGATTGCCTGGATCCTGGGCGTATACAGTAAAATAAGTAGTCCTAAT
AAAAGGAAGAGCTCTGGGTTTGTTTTTGATCCGAGTGTAAATTATGCAAATGTTTATTCCAAATACAGACCTCAATATGG
CTACTGGGTTATAGGATTACAGAATACATGTGAATATAATGCTTTTGAGGACTCCTCCTCGGCTGATCCCAAGGTTTTGA
CTCTCTTTATGGCTGTGCCTCCCTGCCGTGTTGGGGTTTTCCTAAACTATGAGGCAGGCATTGTCTCATTTTTCAATGTC
ACAAACCATGGAGCACCCATCTACAAGTTCTCTGGATGTCGCTTTTCTCAACCTGCTTATCCGTATTTCAATCCTTGGAA
CTGCCAAGTCCCCATGACCCTGTGCCAACCGAGCTCCTGAGTGTTCTCATT-CCCTTACCTATTTCTGCATAGTAGCCCT
TGTGCTGAGATTCAGATTCTGCACCTGAGTTCATCTCCACTGAGACCATCTCTTCCTTTCTTTCCCCTTCTTTTACTTAG
AATGTCTTTGTATTCATTTGCTAGGGCTTCCAAAACAAAGCATCATAGACTGCTGATTTAAACTGTAATTGTATTGT--T
ACTGTGGGCTGGAAATCCAAAATCTAGATTCCAGCAGAGTTGGTTCTTTCTGAAGTCTGCAAGGAAGGGCTTTGTTCCAT
GCCTC-TCTCCTTGACTTGTAGACAGCATCTTCTCCCTGTGACTCTTCACATTGTCTGCATGTACATCTCTGTGCACAAG
TTTTCCCTTTTCATTAAGACACCAGTCATACTGGCTCAGGGCCCACCGCTAATGCCTTAATGAAATCATTTTAACATTAT
ATTCTCCACAAAGACCTTATTTCCAAATAAGGTAATATTCGGAGGTATTGGGAATAAAAACTCCAACATATAAATTTGAG
GAAGTCACAGTTTAACTTGTAACAATCTTACCCTTTCTTGCAAGAGATGCTTGTA-------------------------
---CATTATTATTCCTAGTATCTTGGTTTCACTAGTAGTAAATAATAGATATATTTTTT-GTATTTGCA------AGGGA
AATACATCTAATCCCTCCTATAGAAAGAACAGTATTACTGTAATTCCTTTGCAATCTCTTTTCTTCCTCATTTACTCTGC
CCCTTAAAAGATTGAAGAAAGAGAAACTTGTAAACTCATATCT-----------AGCAAAGTACATAAGAATCCGTCACT
AAATAATGTATCCTTGAGAATGTGTTGGTTTACCAGTGACACCCCATATTCATCACAAAATTAAAGCAAGAAATCCGTAG
TAATTTATTTACTAATAGTGGATTTTTAATGCTCAGAGTTTCTGAGGTCAAATTTTATCTTTTCACTTACAAGCTCTATG
ATCTT--AAATAGTTTACTTAGTGC-TTTTGGTGTATTTTCCTCAAATTAATATTGGTGTTCAAGATTGTATCTAATTCC
TCTGATAACTTTGAGAAGCAAACTTTTATTAAATGTAAGGCACTTTTCTATGAATTTTAAATATAAACATAAATATTGTT
CTGATTATTACTGAAAAA-ATGTCAGCCATTTCAATGTCTTGGGAAACAATT-TTTT-GTTTTTGTTCTGTTTTCTTTTT
GCTTCAATAAAACAATACTTGGCTCTA----------------
>Colobus_guereza_TRIM22
CAGGGCTTATTGTTATGTAAGTTCTTGTTCAGCTTCCTTTATTTTCTTTCACTTCTGAGAACTTAACTTTCGTTTCTC
ACTCAGCTCCTGTG---------------------------------------AGTGAATCTGGTCCACACCTGCTCCTG
CCCTGCCCTCACTCTTCTCCCCTGATTCAAGACTCCTCTACTTTGGACTGAAGGTGAGTGGGGCAATTTGTGGGAGCATA
GA------------------------------------------------------------------------------
--------------------------------------------------------------------------------
--------------------------------------------------------------------------------
--------------------------------------------------------------------------------
--------------------------------------------------------------------------------
-------------------------------------------------------------------ATGGGAGGCTTTG
AGAAGAATAGGTTGATTGTGTCTGGGTGAGTTTAATTTGTGGTTCTGAGGCTGCTCTGCGTAAACAAAGAGAGGCAGCTT
GTTAACTGTCTGCTGAAATGGCAGAGGAAGAAAGCATTGAGCCTGGGAGAGGGGTAACCTTTAAACAAGAGAGGTGTGCA
AAAGCAAAAAGTCTTGTTTGTTTCCTAGAGAGACCATTCATTTCTTCAATCTAGGTACCTCCATCATCTTCCTTGTTGGA
AATAAAGCTCAGGATCTTAAGGGAGACGAGCACTCAAACAAAGGATTTCTCAGCAAAGCAATTTTACTTCTGCGTAGATG
GGTGCTTCTTCTTGG-CCAGTCACCATGAGAGCACACTAGAACAAAGGAGGAAGAAAGTTTTTATTCCTGATGCAAATCT
TGCCCCTGTGCCCTTTCCCCATTGGCTGGAGTCAGCCACACAATCTAAACTAGACCCAGTTGGCTAAACATTTTAACTTT
CTTTAGATAAGATGAGCACGTGAGGGAGAGTGGGGAGATGGGGAAGGGGTGTCTGCCATGAGCTAGAGAACTAATCTTCT
TCCAAAATAAGGAAAGGAATGTGAGTTGGTACTGATAACGCCTGGTACTGTGGCATGTCTGGGCATGTAGCAAAAGCAGA
AAGGAAAGAAAAGAGAAGAAACGGGAAGTGGGGGGCGGGGGGAGGG----CACTGTGAATTAAAGAATAAAGGATTGATC
AGGCTATTTGAAGAGAAATCTTATCATATCCCACATTCCTATTCTGTCATTTTGATCTTTCCATTTTGCCAACGTGGATC
AGAATATTCTCTTATTCAGAGGCAGCAAATTCCTTCCTCCTTTCTCCCAAAGAAGCTTGTGCAATGAAGCT--GTTTTCA
TTTTTCATAAAGCAACCTCATGATGAGGTTCAGCAGGGATGAGAGCCCTTATCTGGATCTGGGTATGAGGGGAAGGAGTC
TTAGGTACTCACTCTTCAGGAGGAAGGCCCTTTTGAAGCGTATCCTTTTACTTGTCTTCTGGTAACTTTTTGGATGCTGT
CCGCAGCTTTCCTGATGAATTAGCA--------GCCCTCTGGTTAGTCTGATGAGAGAGGTTGCGGGATGGTCAGACTGC
TGCTCATCTCTGCAGCTCCACTTTGGTCACTTGTCTCTGAAGGTCCAGTCACAGGGAACTTGTTCT--------------
--------------------------------------------------------------------------------
--------------------------------------------------------------------------------
--------------------------------------------------------------------------------
--------------------------------------------------------------------------------
--------------------------------------------------------------------------------
--------------------------------------------------------------------------------
-----------CCC-AC-GAACCTTGGGTATCTGCTCCTGCTTTAGAAGTTGC----TATTATTCTTGGTACACCTTTTC
ATCATGAGTTCCCTCAACTCCCTACTCACTTTTCCCTTGCACAGAGTTAAGGCAAGGAGTTAGTAATTTCTCCTGAGTCT
TATCTTGATCTTATCTCTGAGCATTTTGTACCTTGATGCCTATGTCACCCATATTCTGATGCGTCCTTTTCTTTGTTTCA
CTTTTCAGAAGTCCAGGTAACTGTCTCCTTATGTGTCTGTGCTGTATATCTTGTCAAGGTCCATATCTAGTATTTATTAC
TTGTCTACTCAAATCTAGTACAGGGCCCAATAAATAAAACTGTACTATTAATTT--------------------------
--------------------------------------------------------------------------------
--------------------------------------------------------------------------------
--------------------------------------------------------------------------------
-----------------------------------------TTAAAAAATATTTTTGACTAAATTCACAAAACAAAAGCA
TACAGCTAGAGTAAAAAA----AAAAAAAAAGAAA---------CTATTCGATATACAGTAAACATTAAATACTGGGAAG
AGATTGTACTCTGGACTAGGGAAAAGGAAGTAAACACGCAGTCAAATAAAGGAAGTAGGCCTGGCACGGTGGCTCAGGCC
TGTAATCCCAGTACTTTGGGAGGCCGAGGTGGGTGGATCATGAGGTCAGGAGATCAAGACCATCCTGACTAACATGGTGA
AACCCCGTCTCTACTAAAAATACAAAGAATTAGCCGGGCGTGATGGCAGGCGCCTGTAATCCCAGCTATTCAGGAGGCTG
AGGCAGGAGAATGGCTTGAACCTGGGAGGTGGAGGTTGCAGTGAGCCGAGATCACGCCACTATACTCCAGCCTGGGCTAC
AGAGCGAGACTCCGTCTCAAAAAAAAAA----------------------------------------------------
---------AAAAAAAGGAAGTAAACCAGCAGTTTTAATGTAGCAAAAAGGTAGCAGTTACTACAGGATAAATGTAAAAT
CACCAAAGCAAAAGCAACAAACTAAAAGGGCTGCAATAGGATCTGGTATCTGCAGTGCTC-TTGTCAAGGGCTTTGCAAC
TTTAAATATAGATTTCAGATTGGATCTCACTGTGAGAAAATGATTTTGAGCAGAGTCTTCAATAAAATGATGGATTTAAG
AACTGATGAACT--------------------------------------------------------------------
--------------------------------------------------------------------------------
--------------------------------------------------------------------------------
--------------------------------------------------------------------------------
--------------------------AACTGTGAGAGAAAGAGATGAAACTGGAGTAGCTTTATGAAATTTGTCCTCTGT
TACAAAATGACTTATCTGAAACATATTGTCCAGAGAGTTAGAACTCTCGGAAAAAGGGTCATTAATGTAGGGAAATCTAA
ACCCTGGACATTTTAATGGGTCATTGAAAAAGGAACTCTGAGTTTAGACAAATAGGAAGTGGTAACAATGTTTCTGAGTT
CCACAGGTTTCTGCATGCCAAGAACAGGAACTATTTTCTCCATTGGGAGTTCCTGAACCAAGGAACAGGGGAAATTTAAA
AGATGTTGGCTAGGCCAGGCA--TGGTGGCTCGTGCCAATGCCTAGCCAAAAATCCCAGCACTTTGGGAAGCCGAGAC-A
AGAGGATCGCTTGAGCTCAGGAGTTTGAGACCAGCCTGGGCAACGTAGTGAGACCTTGTTTCAAAAAAAAAAAAAAAAAA
AAAAA----------------GATATTGGTGGCTAAACTCCTTATAGTAGTTTTTCTCCTTATTGTGTAGCCACTCTAAT
TTAATTTAATATTTATTTATTTGTTTGTTTGTTTGTTTATTTATTTCTTTATTTATTTAC--------------------
--------------------------------------------------------------------------------
--------------------------------------------------------------------------------
--------------------------------------------------------------------------------
-------------------------------------------------------GGAGTCTTGCTCTGTCACCAGGCTG
GAGTGCAGTGGCGTGATCTCAGCTCGCTGCAACCTCTGCCTTCCGGATTCAAGCGATTCTCCTGTCTGAGCCTCCCAAGT
AGCTGGGACTATAGGCAACTGCCATCACACCTGACTAATTTTTGTATTTTTTTTTTTTTTTTTTTTAGTAGATACGGGGA
TCTCACCATATTAGCCAGGCTGATCTCAAACTTCTGACCTCAGGTAATCTGCCTGCCTCGGCCTCCCAAAGTGCTGGGAT
TATAGGTTTGAGCCACAGTGCCTGGCC-ATTTTTTTTTTTTT-----------------------AAATCTAAATTGTAC
ACATGCAGAAAGCTTCTGTGCAGGTAATCAGAGTATTCTGAAATAAGGAAGCTATGGACCTAGTTAGCCTTCACCGTGTC
ATAAAAACTCCTACATTTGTACCACCTTCAAAGGGGAGCATGCATTTTGTTTATGTGTCTGTCTGTCTACCTGTCTTAGG
TTGGAAGGGTTTCAATGGGGCTACATTTCTTCAATGTTAGAATAAA----------------------------------
--------------------------------------------------------------------------------
--------------------------------------------------------------------------------
--------------------------------------------------------------------------------
-------------------------------------------GAATGAATAAATCAAGAAAAATAAGCACTTGTATTAG
TTTTCTAGAGTTGTCGTAGAAAAAGTACCAAAAGTGGTTGGCTTAAATAGCAGAAATATATTGCCTTACAATTCTAGAGG
CTAGTTGTCCAAGATAAAATGTGTTGGCAGGGCTGGTTCCTTCTGAAGGCTATGAAGGAGGCATCTGCTCCATGCCTCTC
TTCTAGCTTCTAATAGTTTCCTGGAAACCTTTAGCATTCCTTGGCTTATAGGCGCATCACCCTGATCTCTGCTTTCTTCT
TCACCCTAGCATATTCCTTCTGTGTAAATGTCTCTTTTTGATAAGGACACAGTCATGTTGGATAAGGGTCTATCCTAATG
AGCACATGGTAACTAAATAGTATTTAAATATACTATCTGCAAATAAAAGGACATTCACACATTAGGATTTCAACATCATT
TGGGGAGAAACA------------------------------------GGACAGACTTTATCCCTCCGCTACATATTCTC
AATATACTTGGCCTCCTTTATGGATGGAGACTTTTCTCCCATGACCAGCAGATGTTTCTTTAAAATGTATATTCATTGAG
TCTATGTCGTGTGTGTGATCCTATAACTATTTTAGCCTCTTTTCCTCTTCCCTAAAGATATACACCTTTAGATTCCTATC
ACCATCATCCTTGCCATGTGTCCAGGCCAAGGTGAAATTTCAACATTTAAAACCACAGCATGCCCCAGAACTACATAGCT
GGTCTGGATCTCTCCATTTCTATACCCCC-ATTGCACTGGATATCAGTATAGCTGTTGTAACCTTTACCTTTGTTGTCTG
TTTAAATCTGTACAGTAGTGGAGAGAACTCTGAAGGAGGACCTTGGAGACAATACATTCACTCTTACTCTACCTATTAGA
TTAGAATGAGTGATCTTTGTAACTTACCTAATTCTATTGACACACCTGAAGAAAGGGNNNNNNNNNNNNNNNNNNNNNNN
NNNNNNNNNNNNNNNNNNNNNNNNNNNNNNNNNNNNNTTGTAACTGGGTTATAAAATTCTTCATGATAATTTTATTTTCT
TATTGTGATGGTGGTGGTGGTGGTGGTTGCGGTGGTATGTG----------------GGTGTGTGCGTATGTGTTTGGGG
AGTGAGTGTGAGGTCATGGGAGGACTTGCTATGGGTAGATGTGTTAGGATGTGAACTCTTCTTCACTGGAAACCATAATC
ATGGTCCCAAAGCTCAGCTATTGGGAAATTGCTAACTGATGGAAAGAAAAGATGAATATCTGATTAAAAGGTCTAATCAT
CTATGGAGGGATAAGGAAGTTGTAGCTTTAAATATTCTTTCAGGCCGGGCACGGTGGCTCAAGCCTGTAATCCCAGCACT
TTGGGAGGCCGAGACGGGCGGATCACGAGGTCAGGAGATCGAGACCATCCTGGCTAACACGGTGAAACCCCATCTCTACT
AAAAAATACAAAAGACTAGCCGGGCGAGGTGGCGGGCGCCTGTAGTCCCAGCTACTCAGGAGGCTGAGGCAGGAGAATGG
TGTAAACCCGGGAGGCAGAGCTTGCAGTGAGCTGAGATCCGGCCACTGCACTCCAGCCTGGGCCACAGAGCGAGACTCCG
TCTCAAAAAATAAAAATAAATAAATAAATAAATGAATAAATAAATATTC-------------------------------
--------------------------------------------------------------------------------
-------GTTCAACATTTTATTCCTGTATGTGATTCACTCTTCTAGGTACAGAGGACATATCAGTGAACAAAAACAGTCC
CATGTCTATGAATGGATTACTTTTCAGGAGGAAGAAGTAGACATTTAAAGAACAATCTTATATATTACATAGTAAAAATA
AGAAG--ATAAATGTGCAGTGAGTGATATTACTGATGGTTTTGCTATAAGTAAGTTATAGTATGTCCT---AAGAAGAGG
ACATCTAAGGGCCTAAGAGGACATCGAAGAGATTGAATTAAATGTAAGAGTGAC------TCTTGCTAACATCAGGGGAA
AGATCATTTTATGCAGAGAGAGGAGCAAGCGCAAAAGCCTTGAGG-AGTCATAGATTTGATAGTTTAATTGAGGAGGTGT
TTTTTACATG-TGGAAAAA--GCAGAGGAGATAAACCTTAACAGTAT-AAGTAAAATAAT----TCAGATACCAAAGACC
--ATATATTATGATTCTATTTTTATCAATTGATTAACAACCCAAAGGATATTA---GTGATTGTCTGGAGCTTGGGATCA
GAATAGGAGTGATGGCATTAGGGT--GTTTTTTTTTTTTT-------CAGGTGGTAAAAATAATTTTAAATTGGGTTACA
GTAACAGTCATATAGTTCCACAAATTTAGTAGAAATTATCACATTATACACTTAAAAATGA---------GAGTG----A
TGCTATGTAAATACAACTCAGTAGC-----------TTAAAAATATGCAAATGTTAGTGAATCATGCAAATATTAGGGAT
AGAATCACGTCATTCAGAGAGAAAAGCATGTGCGAAAGCCCAGGGGCAGGCATGTGTTTAGTGCATTTAACATGGAAAAT
GTGTTTTGGGTTGGGGAACAAAAGGCAGGATAAATGATGGGTTACATGAACCTCTTGGTAGAAAAGCCTCAGTTTGTCCT
CTCCAGTAGAA---GAGAAAATAACAATAATTGTCTTGATGGGGTGAAATTTGTCCTGAGACAAAAATTAAGAATAGGCC
GGGCGCGGTGGCGCAAGCCTGTAATCCCAGCACTTTGGGAGGCCGAGGCGGGCGGATCACGAGGTCAGGAGATCGAAACT
ATCCTGGCTAACACGGTGAAACCCCGTCTCTACTAAAAATACAAAAAATTAGCCCGGCGTGGTGGCGGGCGCCTGTAATC
CCAGCTACTTGGAGGCTGAGGCGGGAGAATGGCGTGAACCCGGGAGGCGGAGCTTGCAGTGAGCCGAGATTGCGCCACTG
CACTCCAGTCTGGGCCACAAGCGAGACTCCGTCACACACACACACACAAAAATTAAGAATAAAGTGTTTCAAATTACTGC
AAAGTCTGTTTTATTCTGTCATTGGTTTATTCTTCTTGCCTTTCTTTTCTCCTTTCTCTGTTAAATATTAATGTTTTGTC
CTATTCTAAATCTCTGTAAAAGCAGTATTCTTTCTATTCCTGCTTTTCTTACCCTGTCCCCTTCAACATTCCCAGCACTG
CAGGATTTTCTGACCAAGAAGTTCAAGAGTCAAGACAGAAAGAAGCCAAGGGAGCAGTGCAATGGATTTCTCAGTAAAGG
TAGACATAGAGAAGGAGGTGACCTGCCCCATCTGCCTGGAGCTCCTGACAGAACCTCTGAGCCTAGATTGTGGCCACAGT
TTCTGCCAAACCTGCATCACTGCAAAGATCAAGGAGTCAGTGACCATCTCAAGAGGAGAAAGCAGCTGTCCTGTGTGTCA
GAGCAGATTCCAGCCTGGGAAGCTCCGACCTAATCGGCATCTGGCCAACATAGTTGAGAGAGTCAAGGAGGTCAAGATGA
GCCCACAGGAGGGGCAGCAGAGAGACATCTGTGAGCACCATGGAAAAAAACTCCAGATCTTCTGTAAGGAGGATGGAAAA
GTCATTTGCTGGGTTTGTGAACTGTCTCAGGAACACCAAGGTCACCAAACATTCCGCATAAACGAGGTGGTCAAGGAATG
TCAGGTAGGCTCCAAGGTAGAGGAAGAGAAAGCAGAGAGCAGAAGATGGTACCTGATGTGAAATCTCCAAGTTTTTT---
-GTCCTGCTTTATTCCCCTTTTCACCATAGAACTGAGA------------------------------------------
ACCCTGTGATCTCTTTCCAAACTCTTTGCTTAGTTTCTGAAGCCTGAAGGACAGTGCTGCACAATGTTTTTATTTAAA--
AGAGTACAAATTTTTAGCAAGGAAAAGTTGAATGAATGGAGAATTGCTTTGTAAGATAAGCTCTAATTGCCCCTCAGAGA
AGAAAGGTGTTTTTGGGAACATGTCTTGTTAGATGTGGCAAGAGTGGCAATGAAAGGAAGTCTTTCCTTAATGCAGGGTC
TGCTTTTTCTCTAGGAAAAGAATCAGGCTACTCTTGATAAGGGGATGGCA------------------------------
--------------------------------------------------------------------------------
--------------------------------------------------------------------------------
--------------------------------------------------------------------------------
--------------------------------------------------------------------------------
--------------------------------------------------------------------------------
--------------------------------------------------------------------------------
--------------------------------------------------------------------------------
--------------------------------------------------------------------------------
--------------------------------------------------------------------------------
--------------------------------------------------------------------------------
--------------------------------------------------------------------------------
---------------------------------------------ACTACCATCATCCAGTAATAAAGAATACGTTCATC
TCCTCAGATTTTGCCCCATGCCATAGGTTCTAATCACCAGCCTCACTGTTTCTGTAAACTAGTCCCTTCTGAGAGCCATC
TGATTTCTTCCTTGCTATCCTCTATCCAGGTGCTGAGAAAACTCAAAACTTTACTCTGGTATAATTTCTTTCTCACAGGA
AAAGCTGCAGGCAGCCCTGCAGAAGCTGACAAAGGAGGATCAAGAAGCTGAGAAGCTGGAAGATGACATCAGACAAGAGA
GAACCATCTGGAAGGCAGGAGGAGACACCTCCTAAGGGATAATTAGACAGGAATCTGGGCAGGACCTTGGGCTCTATCAC
AAGGAGACCACTTCCCCTTTGCTATGCTAGATTTAACAAGTATAGAAGTCATTTGATTAGGTCTC-ATTTAATTCCTCCC
CTGTTGGAGTTTGGGGGCTGGAGAGCAGACATATTGTAAATCAACACAATATTTGGAAGTGAAGGCATGGAGGGAAATAC
CTGTGAAAATGCTTCCTGTGAATCCTGTGTTCCATTTGTGCCATCAGGTTTGAGGCTCCAATCCTTCCAGTAAACAACCT
GGGGAAAGACCCAGGATTCCCTGTTTAGGTGCTTTGGGTAGGGG-AATTTTTTTTTTTTTTTTTTTTTTTTTTT------
-----AGAC-AGAGTCTCCCTCTGTCATCTAGGCTGGAGTGCAGTGGAGTGATCTCGGCTCACTGCAACCTCTGCCTTCC
TGGTTCAAGCGATTCTCCTGCCTCAGCCTCCCAAGTAGCTGGGACTACAGGCATGTGCCACCATACCTGGCTAATTTTTT
ATATTTTC------------------------------------------------------------------------
--------------------------------------------------------------------------------
--------------------------------------------------------------------------------
--------------------------------------------------------------------------------
------------AGTAGAGATGAGGTTTCACCATGCTAGCCAGGATGGTCTTGATCTCCTGACCTCGTGATCCGCCCACC
TCTGCCTCCCAAAGTGCTGGGATTGCAGGCGTGAGCCACTGTGCCCGACCAGGTAGAGGGATTTAAGAGAAAGAAAGGCA
AGGTTGTTCAGAATAGGTGTCTATAATCCAAGCCTCACCCAAGCATCACATTTTGTCTCAGATTAGGCCTCAATAAAA--
GACTTGAGTGTATTGCTTTGGAAGGAGTTCCGGTTAAAAAATAGAAAAGCATGGCTTCACCAGAAATTGTGTGTTGGGTT
TTGCCTCGTATTCCTTCTGAGAACTCCCTGAGGAAAACAGTTCTTATCTTGGCTCCCAGGCTCATACAAAGCAGGCCTTC
AGCCAGCCAGACTGACTGCCTCTTT-----CTCTTCTCATTCCCAAGAATTATATCCAGATTGAGAGACAGAAGATTCTG
AAAGGATTCAATGAAATGAGAGTCATCTTGGACAGTGAGGAGCAGAAAGAGCTGCAAAAGCTGGAGGAAGGTGAGGTGAA
TGTGCTGGATAACCTGGCAGCAGCTAGAGACCAGCTGGTCCAGCAGAGGCAGGATGCCAGCAAGCTCATCTCAGATCTCC
AGCGGAGGTTGAGGGGGTCGTCAGTAGAGATGCTGCAGGTAAGACTTGGGATGGAGCACCTATATATGAGACTAGGAGAA
AAACACAGAGGCTGATTTTCCTTCCCTTCCCAGTCTCTAGGCTTTCTTCTGTGTGGTGACATTAAACGGTCCCTTTGGCC
CGGCAGTGCCCCTTTTATGCCCATTATTTCAGGAATCACAGAGATAATTAAGTGTATGAATGGCAAGGGAAATTCCCATC
ATTATTTACTTATGAGAGGCAGTGTAAAAATTTGAGCTTGGAGAGAAGATTCTTTGTACCACGAGCAAATCAGTTTTAGA
ACTTCCCCATCACATCC--------------------AAAACATTTCTCATGCCTGTTTACAG-TCAATATCTGCTTCTA
CCTCCACCTCCTGGCAGCCAATCTGTTTTCTGTCTGTATATAATTGGCTTCTCTGGACCTTTCAATGTGAATTGAATTAT
ACAACATGTAGTCTTTTGCATCTGGCATCTTTAATTTAGCATAATATTTTGAGGTTTATTTATATTGCAGTATGTATCAG
CATTTTGCTCTTTCTTATTGCTAATACTATTCCATTATCTGAATATATCATATTATGTTTATGTATTCACCAGTTGGTGG
CTATATGAATATTTTCCAGTTAGGGACTATTATGAATAATGCTACAGTAAACACTCACTTACATGTCCTCATACAAACAT
GTTTTCATCTATCTTGAGTAGATTTTAAAAGTGTTACATGTT--------------------------------------
--------------------------------------------------------------------------------
--------------------------------------------------------------------------------
--------------------------------------------------------------------------------
-----------------------------------------------------------------AAGTTTATCTAAATT
TTTTTTTTTTTTTTTTTTTTTTGAGATGGAGTCTTGCGCTGTCGCCCAGGCTGGAGTGCAGTGGCTGGATCTCAGCTCAC
TGCAAGCTCCGCCTCCCGGGTTTACGCCATTCTCCTGCCTCAGCCTCCGGAGTAGCTGGGACTACAGGCGCCCGCCACCT
CGCCCGGCTAGTTTTTTGTATTTTTAGTAGAGACGGGGTTTCACCATGTTAGCCAGGATGGTCTTGATCTCCTGACCTCG
TGATCCGCCCGTCTCGGCCTCCCAAAGTGCTGGGATTACAGGCTTGAGCCACCGCGCCCGGCCAAGTTTATGTAAAATTT
TTAAGTTGTCGTACTGTTTTCCAAAGTCGTTACTCATTCTAGAT--GAGTAACAATATAAAAGCTTATAAAAAGCAATAT
AAAAAGTTTCTAGGTTCTTCACATCCTT----------------------------------------------------
--------------------------------------------------------------------------------
--------------------------------------------------------------------------------
--------------------------------------------------------------------------------
-------------------TTTAATACTTGAT-ATTTCCTTCTTCTTCTTTTTTTTTTTGTTT-AGTTATAGCTTTTCTA
GTGGGAACGTAATGGTATCTCAATGTAGTTTTAATTTGCTTTTTCCTAAAAACTAACACTGCTGAAAAGCTTATTATTTC
CACATGTAGATTCTGTACATCTCTTTTT---AGAGTTTATCCTATTTTTT---ATTTTTGGTGCTATTGTAATATTTT--
CTATTTCACATTTCAATTCTTCGTTGCTGGCACATAGAAAA-------------GAAA---TTAACTTTAGTATTTTAAT
CATGTATATTGCAATCTT--GCTATAATTACTTATTAGTCATAGAAGAGTTTTTTT-----AAAATTATCAATTCTTTGG
CATTTTCTACATAGAGAATCATGTCATCTGAGAAAAAAGTTAATTATTTCATACTTTGCAGTTTGTATAGTTTTCTTTTC
TGTTTTTTTTTTT----------------------------------------GGAGAAGGAGTCTTGCTCTGTTACCCA
GGCTGGAGTGTACTGGCATGATCTCAGCTCACTGCAACCTCCACCTTCTGGATTCAAATAATTCCCCCTACTTAACCTCC
CGAGTAGCTGGGACTAGCACACAGCACCACATCTGGCTAAATTTTTTTTTGCATTTT-AGTAAAGACAGGGATTCACTAT
GTTGCCCAGGCTGGTCTCGAACTCTTGAGCTCAGGCAATCTACCCACCTTGGCCTCCCAAAGTGCTAGGATTACAGGCAT
TAGCCACCACGCCCGGCCAGCAGTTTGTATAGTTTT-----------------------CATGTGTCTTTACTTATTTTA
TTGCACTAACTGGGACTTCTAGTACAATGTTCAGTA------------GGCATGGAGAGAGGGG--------ATATCCTT
TCCTTTTTCCT-GACCTTAGGAGGAAAGTACCCAGTCTCTCACTTCC-------TGATGTTAGC--TATAGGAGTCATTC
T-------------GTTTTTAGATTTGTAATAAAGTTGAGAAACTTCCTCCTTTTTTCTTTTTTTTTTTT------GAGA
TGCAGTCTCATTC-TCTCACCCAGGCTGGAGTGCAGTGGCACGATCTCAGCTCCCTGCAAACTCTGCCTCCCTGGTTCAA
GCGATT-CTCCTGCCTCAGC------------TGGGATTACAGGCCGCCCACCACCACGCCC----GGT-TAATTTTTGT
ATTTTTAATAGATACTGGGTTTCGTCATATTGGGCAGGCTGGTTTCGGACTCCTGACTTCAGTCAGGTGCGTCCGGCAGA
GAAACTTCCTCTTTATTCCTAGTTTGCTGAGAGTTTTTATCATGAAGTGTGTGAATTTTGTCATAACAGCTTTTCTGCCT
CAGTTGATATAATCATATGATTTTTCTTCTTTATTGATGTGGTAGATTACAT-AATCAATTTTCAAAGATTGAACCAGCT
TGCATACATTGAATAAATTCCACTTACTTGTGGTGCACAATTTTTGTATATATTTTGTTGGATTTGTTTAACTAATGTAC
TGTTGATAATTTTTGCATCTGTGTTCATGAGAGATACTGGTTTTTGGTTTTCCTTTCTCATAATGTCTTTACTTGGCTTT
GGATTAGGGTAATGTTGACCTCATAGAATGGGTTACAAAGTAGTCCATCTCCTTTCGTTTTCTGAA-TAAATTTGGGGAG
AATTTTGATAATTTCCTCCTCCAACTTTTGGTAGAATTCATCAATTTACCAATAAAGCCAACTAAGCCTATTTTTAAAGT
GTTGCTTAATATTTTGGAGCATTGCAGCTATCGGTTATTGATTACTAGTTAAATTCTATTGCCGTCTAAGAAAACATTTT
GTATGAGTTCAGTTGTTTACATTTGTTAAAGTGTATTTTGTGGTATAGAATGTGTTATAGCTTGGTTAATTTTCTGTGTG
AGCTTGAGAAGAATAGATATTTGCCTATTAGATGGAATATTCTAAGAATGCCATTTAGATCAGTTGATATATAGTGT---
----------------GCTGTTCGGGTACAACTATAGTGGTAATCGTTTCCTGTGACTGCTGTAAGAAATTGTCACAAAC
TTTGTGACTTAAAACCACATACTGGCCGGGCGCGGTGGCTCAAGCCTGTAATTGCAGCACTTTGGGAGGCCGAGACGGGT
GGATCGCGAGGTCAGGAGATCGAGACCATCCTGGCTAACACGGTGAAATCCCGTCTCTACTAAAAAATACAAAAAACTAG
CCTGGCGAGGTGACGGGCGCCTGTAGTCCCAGCTACTCGGGAGGCTGAGACAGGAGAATGGCGTAAACCCGGGAGGCGGA
GCTTGCAATGAGCTGAGATCCAGCCACTGCACTCCAGCCTGGGCGACAGAGCGAGACTCCGTCTCAAAAAAAAAAAACCA
AAAGAAAAAAACCAAAAACAAACAAAAAAATCACATACCAAAAAAATTGTCTCATGGTTCTGAAAGCCCAGAGTCCAAAA
TCAGTGTACCAGCAACCACCAGAAGCTA----ATAGGGAAGCATGGAACGGATTACAGTAGGAACAAACATTACCAATAT
CCTGAGTTTGGACCTAGATTCAAGAACTGTGAGAGAATAAATCTCAGTTGTTTAAAAACCATATAGTTTGTGCT---ACT
TTGTTACAGCAATCCCAGAAAATTAAAACGCCTACCATTTTTGACTGTTTTCTATTTACTCTACTTGTTCTTTGCTTTTT
TTCCC-TTCCTCTCTTTTTCTGCCCTCTTTTACTTTTAACTATTTTGTGTTATTCAATTGAGTATTTCATATTATTCAAT
TTTCTTTCATCTCTTAGCTTATTAGTTATGTATTAGTAAT----------------------------------------
----------------------ATACATAACTAATATA------------------------------------------
--------------------------------------------------------------------------------
--------------------------------------------------------------------------------
--------------------------------------------------------------------------------
--------------------------------------------------------------------------------
--------------------------------------------------------------------------------
--------------------------------------------------------------------------------
----------------------------CATAAAGGTATATGT--AAATATAAAACATACATA-----------------
----TATATT-GAAATATAAAAATATT--AAAAA-ATAAACATTTTATAAATATATGAAAATATATTTTAAAAATATAAA
TAACACTATACA--TATATATAAAGGCTTAGTGCTTGCTCTGGAGTTTGTAATACACATTTACAGCTAATCTAAGTCTAC
TTACAAATAACACTATACCCCTTCACATGTAGTGCAGGTACCTTAGAGCAGAGTATCCTCAATCTTGAGTAACATTGCTG
TCATCCATTTCACTTATCCATAAACTGTAATCACCCGCTACATTGTTGATATTATTACTTTAAACCATTATCTTATATAT
TAGTTGAGAATAAGAAAAATAAAATATTTTATTTTACTTTTATTTCTTTTTCAGTGCTCTTTCTCTCTTTGTGAAGATCT
GAATTTCAGACATATAATCTTTTCTTCCCCC----GAACGTCTTTTAACATTTGTGGCAAAGTATTTC-TTCATTATTGC
AGGACAAAATTTCTGAATATAAAATTCTTGAATCATGGGTTTTATTCTTTCAAAACTTTAATATTTATTCCACATGCTAA
ACTTTTACTAATTTTAGTAGTTGTGTGTTT----CTGTGTATATTCTTTGAGATCATTTACATACCTAATCATGCTATCT
GTAAATAAATATAGTTAATTTT-AAATTTTTCA-CTTTTATTTAACATACAGGGAGTATATGTACAGGTTTGT-ACATGC
AAA-TATTGTGTGATGCTGAGGGTTTAGGATACAGATCCCATCACCTAGGTAATGAGCATAGTACCCAATCAGTAGTTTT
TCAGCCCACACACCCTTCCTCCCTCCCCTAGTGTAGCCTGCAGTGTCTATTACTTCCATATTTATGTCCATGTATGTTCA
ATATTTAGCTTCCACTTGTAAGTGAGAACATGCAGTGCTTGATTTTCAGTTCCTGTGTTAATTTGCTTAGGATTATGGCC
TCCTGCTGCATCGATGTTG---CAAAGAACATGATTTTATTCTTTTTT--------------------------------
--------------------------------------------------------------------------------
--------------------------------------------------------------------------------
--------------------------------------------------------------------------------
----------------------------------------ACGGCTGTGTAGTATTCCATGGTGTATATGTACCATATTT
TGTTTATCCAGTCTACCATTGATGGATATCCGGGTTGATTCCATGTCTTTGC---AAGCAAAAAAACAAAGTGTCCCATT
AAAAATGGGCAAAA-TCATGAACAGACATTTATGAAAAGAAGACATACAGGCTGCCAACAAACATATGAAAAAATACTCA
TCACTGCTGATAAC-AGAGAAATACAAATCAAAATCACAACAAGATACCATCTCACAACAGTTAGAATGGCTATTAATAT
AAAGTCAAAAGTTAAGAGATGCTAGTGAGGCTACAGAGTAATGGGAGCATGTACTCTGTTGGTAGAAATGTAAATTATTT
CAGCCATTGTAGAAAGCAGTCTGGAGATTTCTGAAAGAACTTAAAACAGAGCTACTGTTAGACTCAGCAATTCCACTACT
CGTTATATACGCAAAGGAAAATAAATCATTCTACAAAAC-AAATATAGTTTTACTTCTCTTCCATGCTAGATGTCTTATT
TCCTTTTATTTTTCCTTTTTTCTTTTTTGTCTTTCTTTTTTTTTGTTGTGTGTGTTTGTGTGTGTGTTTTTTTATTGCAC
TTGATAGAACTTCCACTACAATGTTGACCGTAGTGGTGAAACCACACACACTAGTCTTTTTCTTGATTTTAGGAGGAAGT
AATTCATACTTTCACTATTAATTATGATATTAGCTGTATATTACTTATACATGTTTCTTATCAGTTTTG-----------
--------------------------------------------------------------------------------
--------------------------------------------------------------------------------
----------------------------------------------------------------------AGGATGTTTC
TAGAGGACTATATGCTCTTGCAAACGAAGCAGGCCATTTCCCCCATTAATATTATAAATCCTGCTCTTGCAAACGAAGCA
GGCCATTCCCCCATTAATATTATAAGTCCCGCTCTTGTAAATGAAGCTGGGCATTCCTCCTCTGCAAACAGGGAGGACAA
AGGAGCCTACAAGACTGACCTCAGTTGCAAATAGCAGACCCTGGGGGCTTGTTTATATGTAAACATCTTGGAAATTCAGA
AGGTCAGAGAAAGGTCAGAAAAACAACAATGTGTCTTGTGACTTGGTAACATTCCACAAACGAGGGTATAAAATAAAGCG
GAGCGTGTTGTTCGGGGCAGCCGCCATGTTTGTCTCTTCTTGTGTTGTCTTGTGTGTTCATTCCTTTGTTTAGGAAACAC
GCCGACCCCAACAGATGTTCTCTTTTATTACCAGTTTGTTGAGAGG-------TTTTATCTGAATGGATGTTGATTTTCT
TGTTGAATTGTTGGAGTCATTTACAGATTCTGGATATTAATACCTTATCAGACATATGATTTGTAACTATGCTTTCCCAT
TCTGTGGATTGTCTTTCCACTCTCTTCATAGTGTTTCTCGTAACTT--GAGTGATTTTTTCAAAGTTTAATTTTGGTAAA
GTTCTGTTTGTTTATTTTTTTCTCACATTGGCTTTACTTTTTATATCATAGCCAACAAATAGCTACCAAATCCAATGTCA
TGCAATTTTCCCCTTTTCTTCTAGGAGTTTTATAGCTTTAGGTCTTTGATTTATTTTTAGTTATAGTGGTTATATGGTAT
AAATTATCTATTTTT-AATGTTATTGTAGCCATTGTATTATATTGTGCCATTTTTTGGAAACAGTTTGGTAATAAGGGTG
AAGAGGTGGCAGACAGCTGCGGAATGTGCCATTTTTTGCAAACAGTTTGGTAATAAGGGTGAAGAGGTGGCAGACAGCTG
AGGAATGGACCATAGAGGACAATATTTGTTTGT----CCAACCTCTAT--------------------------------
---------------------TCCTTTTGATTGTTTCTTTACAATAA--CTTTTGAGGAACCATCACTACCCTATCTCAT
TCCCTGTAGTTGGTTAAAGTAGACAAAATTAGTGGCATTAGGCATGTAT--GTTACTCAGTTCTGG-CAAATCATTATAG
CCAATTCTTATATTTTTACCAAGCTTGCAGTTATTATTTTACGATATATACTTGACTCAATTGGGGTCAATGGTTTGCAT
GCCTTAGAATTTTACTGTCATGAGTAAAAAGAGAATTTGTCTTTTCTGATGGGTATCATATCAGGGATAATAATTTAAAC
CAAGAGAATCAAGCTGATGCCATAATTAATCTGAAAATAAGTCAATATAATAGGTATAAAATATAATTTTTAGAAGAAAA
ACCAGATTCTGATGACAAGATTTTAGTTTAAAAACCCAGCTATGAGTAAAATTATACTTGACCCCTTGAATTTGTTTTTT
AAAAATTTAAACCAGTTTTAGTTGGGTTTTGTCAGACATTATAACAACAAAAAG--------------------------
---GCTAATATAGGCAGTGAAACTTTTTCTGAGGATGTGAAGTCAACTGGAGGTCAATTCTTTGTTGGTATAAAGGAGGT
CAGATCAGACAGCAGGGAGACCAAATACATTGGCACATACTTGTTCAAAAAAA-TAAAGGAAATAAAGGTCATGGTGAGA
AAGAAAAGACAGCTAAAAACAGTTAAAAATGGAAACTAGTCTAGGTTAATAAAATGTTGGAATCCAGGATAAAATTTTAT
AGTTTCTAAGATGATGACTAAGTCGATATTGACACTATTCTGGACAGTGGGGTGTAAATAGTTGGGAAATAGTAAGTTAC
ATTTAAGACCTACTCAGTTACTTGCCCCTGTGGCTTGTTTCATACTGAAAAATGGATGAGATCACCTACAGTAGAGTTTA
GTT-GCATGTAGAGTGAGTACATGGAGGCCAGACAAACTTTTACTTGAGATGCTTGCTTGCTTGCTTTTACTCTCATGGC
AACAGCACACTTC-TTAAGGACTTTGATTATTAATTTT-CATCATTGAACCCCTAAAGCCTGAAAAAATATCTGGCAAAC
AT---ATTTTGCCATTTTGTGTCTGTTGATGTATAAAATAAAAACACAATCAACTAAT-GAGGTTATCTCATTAAAA-TG
TATAAAAATATTAGAGTTTCTCCCTCTTTTTAAAATATATTCCTTCTTGAGATACTTGCAGCACCTTCCTAACTCCCTCA
TCTGAGTCCTCTGCAGTGGTCAGTCTGAATCTTATCTCCACACTTCGTCCCCAGTCTGTGAC----TATTTATTCCCACC
ACATCCAGGGGTAGTAAGAGTGTGGGGAGGAAGGTAGATAAAACTTT--GTAAGACAGGAGGGCTTATCACTCTT--AAG
CATTGCTAGACAAAATACAGGATGCTCAGTTTAAGTTTAATTTCAGATAAAAGAAATGTAATAGTTTTAGTATAAG----
----AGTATCTTAGATATTGCAAAGGTCATATACATAAAACAAAAAAA----GTGTTGTTGATCTCAAATTCAAATTGAA
CTAGCCACTTTTATGTTCTAAATCTGGCAACCCTATCTTGACTTATGTTTTCTATCTTTTCCGCAGGATGTGATTGACGT
CATGAAAAGGTATATGTGGGAGAGAGATATAGTCTCATTTGTCTGAAAAGAGAATTATAGTCCTGAGAGATA-TCTTCCT
TCAATCAGAACAACATAAAAAATCACAAGGCTAGGAAA---CTGTATTAAATTGTCCCAAATTGCTAATCACAGATTAAA
ATTTTCAACTGTAAGAAATTTAGGCGTTGGGAGGTCGCAGAGTTAGGGCCAATGGAGGCCTTAGGAATAAGAGTTTGCAA
TATCAGAACCCCATGATTTCACTCACTTTATTCAAACCTTTGTCTCTGTTGTTTCCATATTGCATAGATGCCTGTCTTAT
CGCAGTGAGGGTCTGCCCTCTTTATATGCCAGACTCCAAATTTTCCAGAGACAGTGCCTTTATATTTATTTTCCTCCCTG
AGAATAAAATAAACAATAACTTTCTAGGTGGTGCTTTTTAGATTTCTAAAAT-AA-TATATTCACGTCTTGAGGAAGAGT
GGCTTTGGTCCTGGTGCTAATATAACCTTTTCTTGTTCACATACTTTACTATCTTGTAGGAAAAAATAATAT----TCTT
GTGTCTAAAATTGCCCACCTACTTGGCAGCATCAAAGGTTTTTTAAACACATGAAAATCAGACCACTATTAATTAATTTG
GTCATCGTAATTT---CTTCTCTCTCCAAAGAACTTGAAACCTCAGAGATTATTCTCTAAGTCTCATATTGGGATAACAG
ATTTTGGAAATCCTTTAGCTCTTCAATATAGGATTCCATTTTGATATCTCTCAACCACTCAGTAG---ACAGATTCTGTG
GCCTCTTTAATGACCACCTGTCTAGGAACCCACATCTCTGGCCTCTTCCTGGTGGACCCACTGAGATGGCAATGACTTTT
CTAAATATTAAATAAGTTTCTTAGAGGCACGGGATATCTTTTAAAAGCATTATTGGCTGGGTGTGGTGGCTCACGCCTAT
AATCCTAGCACTTTGGGAGACCGAGGTGGACGGATCACTTGATGTTAGGAGTTCAAAACCAGCCTGGCCAACATGGTGAA
ACCCCGTCTCTACCAAAAGTACAAAAAAA------------TTAGCCGGATATGGTGGCAGGCACCTGTAATCCCAGCTA
CTTGGGAGGCTGAGGCAGGAGAATCGCTTGAACCTGGGAGGCAAAGGATGCAGCGAACCGAGGTTGCGCCACTATACTTC
AGCCTGGACGATGGAGTAAGACT---GTCTCAAAACAGAAACAAACAAA-CAAACAAAAA---GCATTATTATTTTA-TC
CAATTTCATATTCATTTTTAAGAGGT------------------------------------------------------
--------------------------------------------------------------------------------
--------------------------------------------------------------------------------
--------------------------------------------------------------------------------
--------------------------------------------------------------------------------
--------------------------------------------CCAGCCTGGGTGACAGAGCGAGACTCCATCTCAAAA
AGAAAAA-----------GCATTATTATTTTATCTATTTTTATATTCATTTTTAAGAGGTAGAAAGCGTGGGGTTGGTTA
ATTATTGCATTTTAAAAGTGAGA---AAGTGAACATCTTTGA-GTGAAGACCTTCCCAAGGTTACACAGCGGGGAAGTGG
G-------------------CAGACAGGTAGACCTGAGCACATTTCTCTGGGCTCCAGTGTCAGGTGTCTCACCTCTACT
GTCCTCAGGGAAGAGGGTCCAAGTGCATCAGTAAGTATGGTGAAAGGTGAAAGAGACATTGATCTTGGATGGAGAGAAA-
TAGGGCAAAGCTGTAAAGGTTATCAATTTTTGTT-ATCACTAGGAGTGAAAGCTGGACACTGAAGAAGCCAAAACCTGTT
TCCAAGAAACTGAAGAGTGTATTCAAAGCACCAGATCTCAGCAGGATATTGCAAGTTCACAAAGGTAAGGGGATTCAGAG
GAAGACTGTAAGTGTGGATTTCTTAGTATCAGGGCTCAATAGGGAAGCAGGTGGTTT--TTTT-----------------
------AGGTTAGGATATAGGAGAGGAGGTGGGCCAGAGAAGGAGGAAAA-TCCTGTGCGGTAGATGTGGTCCTATCTT-
GGGGGAATGGCCAGGTGTCTGATTTATCCTCTCATTCACCAGTGCATAGAATCCCAGTATTCCTC-TTTCCTTTCCCTAC
TCT---GGAGAAGAGACAAGTGTCTGTATTTACTCATTTGCTTCTAACAACATCACTGAAACTTTTGTCATTTCAGAGCT
GACAGATGTCCAGTGCTACTGGGGTAAGATGATATG----GGGTTTTCAAATCACCTCCTTTCAGAATTGTAGTTACTAT
TAGAACTCATAATCTGAGTCTCATGTGTTCCTCCCCAAACATGCTTATACCCTGTAGTTCTT------------------
--------------------------------------------------------------------------------
--------------------------------------------------------------------------------
-------------------AAATGTCCTACTAATCTCTGACT-ATCAGCACAAGTTCCATTTGATATCGACACAAATTCC
ACTTTCAATATGTCTCTTCTCAATGCCATAAGACACACCTATCCCATATTCTTCACTTGACTCTGTAATTTTTT-CTACA
GTGGACGTGATGCTGAATCCAGACAGT---GCCACTCCGAATGTTGCTGTTTCTGTGGATCAGAGACAAGTGGCAACTGT
ACGCACCCTCACATTTAAGAATTCAAATCCACATGATTTTTCTGCTTTTGGTGTCTTGGGCTGCCAATATTTCTCTTCAG
GGAAATATTACTGGGAAGTAGATGTGTCTGGAAAGATTGCCTGGATCCTGGGCGTACACAGTAAAATAAGTAGTCCTAAT
AAAAGGAAGAGCTCTGGGTTTGTTTTTGATCCGAGTGTAAATTATGCAAATGTTTATTCCAAATACAGACCTCAATATGG
CTACTGGGTTATAGGATTACAGAATACATGTGAATATAATGCTTTTGAGGACTCCTCCTCTGCTGATCCCAAGGTTTTGA
CTCTCTTTATGGCTGTGCCTCCCTGCCGTGTTGGGGTTTTCCTAAACTATGAGGCAGGCATTGTTTCATTTTTCAATGTC
ACAAACCATGGAGCACTCATCTACAAGTTCTCTGGATGTCGCTTTTCTCAACCTGCTTATCCGTATTTCAATCCTTGGAA
CTGCCTAGTCCCCATGACCCTGTGCCCACCGAGCTCCTGAGTGTTCTCATT-CCCTTACCCACTTCTGCATAGTAGCCCT
TGTGCTGAGACTCAGATTCTGCACCTGAGTTCATCTCCACTGAGACCATCTCTTCCTTTCTTTCCCCTTCTTTTACTTAG
AATGTCTTTGTATTCATTTGCTAGGGCTTCCAAAACAAAGTATCATAGACTGCTGATTTAAACTGTAATTGTATTGTTGT
ACTGTGGGCTGGAAATCCAAAATCTAGGTTTCAGCAGAGTTGGTTCTTTCTGAGGTCTGCAAGGAAGGGCTTTGTTCCAT
GCCTCATCTCCTT-----GTAGACGGCATCTTCTTCCTGTGACTCTTCACATTGTCTGTATGTACATCTCTGTGCCCAGG
TTTTCTCTTTTCATTAAGACACCAGTCATACTGGCTCAGGGCCCACCGCTAATGCCTTAATGAAATCATTAAAACATTAT
ATTCTCCACAAAGACCTTATTTCCAAATAAGG---TATTCGGAGGTATTGGGAATAAAAACTCCAACATATAAATTTGAG
GAAGT--CAGTTTAACTTGTAACAATCTTATCCTTTCTTGCAAGAGATGCTTGTA-------------------------
---CATTATTATTCCTAGTATCTTGGTTTCATTAGTAGTAAATAATATATACTTTTTT--GTATTTGCA------AGGGA
AATACATCTAATTCCTCCTATAGAAAGAACAGTATTACTGTAATTCCTTTGCAATCTCTTTTCTTCCTCATTTACTCTGC
CCCTTAAAAGATTGAAGAAAGAGAAACTTGTCAACTCATATCT-----------AGCAAAGTACACAAGAATCTGTCACT
AAATAATGTATCCTTGAGAATGTGTTGGTTTACCAGTGACACCCCATATTCATCACAGAATTAAAGCAAGAATTCCATAG
TAATTTATTTACTAATAGTGGATTTTTAATGCTCAGAGTTTCTGAGGTCAAATTTTATCTTTTCACTTACAAGCTCTATG
ATCTT--AAATAGCTTATTTAATGC-TTTTGGTGTATTTTCCTCAAATTAATATTGGTGTTCAAGACTGTATCTAATTCC
TCTGATAACTTTGAGAAACAAACTTTTATTAAATGTAAAACACTTTTCTATGAATTTTAAATATAAAAATAAATATTGTT
CTGATTATTACTGAAAAA-ATGTCAGCCATTTCAATGTCTTGGGAAACAATT-TTTT-GTTTTAGTTCTGTTTTCTTTTT
GCTTCAATACAACAATACTTGGCTCTA----------------
>Saimiri_bolivensis_TRIM22
CAGGGTTTATTGTTATGTAAGCTCA-GTTCAGCTTCCTTTGTTTTCTTTCACTTTTGAGAACTTAACTTTCGTTTCTC
ACTCAGCTTCTGCGGGGAAACGCGTTTGTGGAGACCAGCCCTCTGGCT-GATGAGTGAATCTGATCCACACATTCTCCTG
CCTTTCCCTCACTCTTCTCCCTTGATTCAAGACTCCTCCACTTTGGACTGAAGGTGAGTGTGGTGAGTTGAGGGAGCATA
GAACGGGAGGCTTAGTTGAGGGAGCATAGAATGGGAGGCTTTTTTTTTTTTTTTTTTTTTTTTTTTGGAGACGGAGTTTC
GCCCTTGTTACCCAGGCTGGAGTGCAATGGCGCGATCTCGGCTCACCGCAACCTCCGCCTCCTGGGCTCAGGCAATTCTC
CTGCCTCAGCCTCCTGAGTAGCTGGGATTACAGGCACGTGCCACCATGCCCAGCTAATTTTTTGCACTTTTAGTAGAGAC
GGGGTTTCACCATGTTGACCAGGATGGTCTCGATCTCTCGACCTCGTGATCCACCCGCCTCGGCCTCCCAAAGTGCTGGG
ATTACAGGCTTGAGCCACCGCGCCCGGCCGGCTTTTTTTTTTTTTT-----------------------GAGGCAGAGTC
TCGCTCCGTCTCCAGGCGCCAGGCTGGAGTGCTGTGGCGCGGTCTCGGCTCACTGCAACCTCCGAG-ATGGGAGGCTTTG
AGAAGAACAGATTGATTGTGTTTGAGTTAGTTTAATTTGTGGTTCTGAAGCTGCTCTGCATAACCAAAAAGAGGCAGCTT
GTGATCTGTCTGCTGAGATGGGAGAGGAAGAAAGCACTGAATTTGGGAGAGGAGTA-CCTTTAAAGAAGAGAGGTTTGCA
GAAGCAAAAAGCCTC----GTTTCCTAGAGGAACCATTCATTTCTTGAATCTAGGTACCCCTATCACCTTC---------
--------------------------------------------------------------------------------
--------------------------------------------------------------------------------
--------------------------------------------------------------------------------
--------------------------------------------------------------------------------
--------------------------------------------------------------------------------
--------------------------------------------------------------------------------
--------------------------------------TTCTTCAGTCATTTTGATTTTTCTACATTGCCAACATAGATC
AGAATATTCTCTTATTCAGAGGCAGCAAGTTTCTTCCTCTTTTCTCCCAAAGAAGCTTGTGCAATGAAGCTCTGATTTTA
TTTTTCATAAAGAGACCTCATGATGAGGTTCAGCAGGGATGAGAGCCCTTATCTGGACCTGGATGTTGGGGGAAGGAGGC
TTAGCTACTCATTCTTCAGGAGTAAGGCCCTTTGGAAGCGTATCCTTTTACTTGCCTTCTGGTAACTTCTTGGATGCTGT
CCACAGCTTTCCTGATAAATTAGCA--------GCCCTTTGGTTCGTCTGATGAGAGAGGCTGTGGTACTGTCAGACTGC
TGCCCATCTTTGCAGATACCCTTTGGTCACTTGTCTCTGAAGGCCCAGCCACAGGGACCTTGTTGTACCGTGAGTGCCCA
CAGCTTACTCTT--------------------------------------------------------------------
--------------------------------------------------------------------------------
--------------------------------------------------------------------------------
--------------------------------------------------------------------------------
--------------------------------------------------------------------------------
--------------------------------------------------------------------------------
ACCTCAGTAGTGCCTCATGAATCTCTGGTGTCCTCTTCTGCTTTAGAAGTTGCTTTTTATTAGTCTAAGTGCACCTTTTC
ATCGTGTGTTACCTCAACACCCTATTCAATTTTCCCTTGCACAGAGTTAAGGCAAGGAGTTGGTAATTTCTCCTGAGTCT
TACCCTGATCTTATCTCTGAGCATTCTGTGCCTTGATGCCGACATCATCCATATTCTGATGTGTACTTTTCTTTCTTTCA
TTTTTCAGAGGTCCAGGTAAATGTCTACTTATGTGTCTATGCCATACATCTTGTCAAGGTCCATATCTAGTATTTATTAA
TTGTCTACTCAAGTCTAGTACAGGGCCCAATAAATAAAAATGTACTTTTAATT-AATTAATTAATTTTTTTTT------G
AGATGGAGTTTCACTCTTGTTGCCCAGTCTGGAGTGCAATGGCGCGATCTTGGCTCACTGCAACCTCC-GTCTCCTGGGT
TCAAACAATTTTCCTGCCTCAGCCTCCCAGGTAGCTGGGATTAGAGGTGCCCACCACCACACCCGGCTAACTTTTGTATT
TTTAGTAGAGACAAGGTTTCACCCTGTTGGCTAGGCTGGTCTCGAACTCCTGAGCTCATAATCTGCTTGCCTAGGCCTCC
TAAAGTGCTAGGATTACAGATGCGAGCCACCATGCCCGGCCTTAA--GATATTTTTGATTAAATTCACAAAACAAAAGCA
TACAACTATAGTAAAAA----------------TAAATTGCCATCTATTTGATACATAATAAATATTAAATACCTGCAAG
AGATTATACTCTA-----GGGAAAAGGAAGTAAACACGCAGTTGAAAAAAGGAGGTA-----------------------
--------------------------------------------------------------------------------
--------------------------------------------------------------------------------
--------------------------------------------------------------------------------
--------------------------------------------------------------------------------
-----------------------AACAAGCAGTTTTATTGTAGCAAAAAGGTAGCAGCTACTACAGGATAGATGTAAAAC
CAGCAAAACAAAAACAGCAAACCAAAAGGGTTGCGATAGGATAGGGTATTTGTAGTGTTC-TTGTCAATGGCTTTGCAAT
TTTAAATA--GATTTCAGATTAGGTCTCACTGTGAGAAAGTGATTTTGAGCAGAGTCTTCAATAAAAGGATGGATTTAAG
AAGTGATGAACTGGCCGGGCGTAGTGGCTCAAGCCTGTAATCCCAGCACTTTGGGAGGCCGAGGGGGGTGGATCACGAGG
TCAAGAGATCGAGACCATCCTGGTCAACATGGTAAAACCCCATCTCTACTAAAAATACAAAAAATTAGCTGGGCATGGTA
GCGCATGCCTGTAATCCCAGCTACTTAGGAGGCTGAGGCAGGAGAATTCCCTGAACCCAGGAGGCGGAGGTTCCCTTGAG
CCGAGATCGCGCTATTGGGTAATAAGAGCGAAACTCCGTCTCAAAAAAAAAAAAAAAAAAAAAAAAAAAAAGT-------
-----GAT-GAACT------------AACTGTGAGAGAAAGGGATGAGACTGGGGTTGCTTTATGAAAACTGTCCTTTGT
TACAAAACGGCTTATCTGAAACAGATCCACCAGAAAGTTAGAACTCTTGGAAAAAGGGTCACTAATGTGGGGAAAACTAA
ACCCTGGACATTTTAATGGGTCCTTGAAAAAGGAACTCTGAGTTTAGAGGAATAAGAAGTGGTAACAATGTTTCTGAGTT
TGCCAGGTTTCTGCATGCC------------TACTTTCTCCATTGGTACTTCCTGACCCAAGGAAT-GGGGAAATTTAAA
AGATGTTGGTTAGGCCAGGCA--TGGTGGCTCATGCCTATGCCTAGCTAAAA-TCCCAGCACTTTCGGAGGCTGAGAT-A
AGAGAATCACTTGAGTTCAAGAGTTCAAGATCAGCCTGGGTAATATAATGAGACCTTGTCTCAAAAAAAAAAAAAAAAAA
AA-----------------GAGAGATTGGTGGCTAAACGCCTCATAG---TTTTTCTCCTTATGGTATAGCCACTTTAAT
TTCATTTCAT--------------------------------------TTATTTATTTATTTTT--CTGTTTTGAGACAG
AGTCTCCCTTTGCTGCCCAGGCATGATCTTGGCTCACGGCAACCTTTGCCTCACAAGTTCAAGCAATTCTCCTGCCTCAG
CCTCTCGAGTGAGTTGTTGGGACTACAGGTGCCCACTACCATGCCTGGCTAAGTTTTGAATTTTTTT-AGTAGAGACAGG
GTTTTACCGTATTGGCCAGGCTGGTCTCAAACTCCTGACCTCAGGTGATCCACCCACCTTGGCCTCCCAAAATGCTGGG-
-----GGCTTGAGCCACCATTCCCAGAC----------TTTTTTTTTTTTGAGATGGAGTCTTGCTCTGATACCAGGCTG
CAATGCAGTCACACAATCTGGGTTCACTGCAACCTCTGCTTCCCAG-TTTAAGTGATTCTTCTGCCTCAGTCTCCTGAGT
AGCTGGGACTACAAACATGTACCACTATGCCCGGCTAATTTTCTTTTT-----GGGTTTTTT----AGTAGAGATGGGG-
TTTCACCATGTTGGCCAGGATGTTCTTCATCTCTTGACCTTG--TGATCTGCCTGCCTCGGCCTCCCAAAGTGCTGGGAT
TACAGGTGTGAGCGATCATGTCCAGCCCATTTGTTTT---------------------------AAAATCTAAATTGTAC
AGATACAGAAAGCTTCTGTGTAGTTAATTAGAATATTCTGAAATAAGGAAGCCATGGACCTAGTGAGCCTTAACCATGTC
ATAAAAA---TTACATTTGTACCACCTTCAAAGGGAAGTATGCATTTTGTTTATGTGTCTGTC----TATCTGTCTTAGG
TTAGAAAAGTTTCAATGGGGCAACATTTCTTCAATGTTAGGAGAAA----------------------------------
--------------------------------------------------------------------------------
--------------------------------------------------------------------------------
--------------------------------------------------------------------------------
-------------------------------------------GAATGAATAAATGAAGAAAAATAAGCACTTGTATTAG
TTTTCTAGAGTTGCCATAGAAAAAATACCAAAAGTGGTTGTTTTAAATAGCAGAAATATATTGTCTTACCATTCTGGAGG
CTAGTCATCCAAGTTGAAACGTGTTGGCAGGGCTGGTTCCTTCTGAAGGCTATGAAGGAGGCATCTACTCCATGCCTCTC
TTCTAGCTTCTAATAGTTTCCTGGAAACCTTTGGCATTCCTTGGCTTATGGGTGCATGGCCCTGGTCTCCACTTTCTTCT
TCACCCTGGCATATTCTTTGTGTGTAAATTTCCCTTTTTGATAAGGACACAGTTGTGTTGGATAAGCGTCTACCCTGACG
ATCACATGATAACCTAATAGTATTTAAATATACTAGTTTCAAATAAGAGAACATTCATACATTAGGACTTCAACATCATT
TGGGGAGAAACAATCCATCCCATAGTAGCATTCATTGTGTTTGAAATGGGACAGACT--ATCTCTTCATTACATATTCTC
AATATATTTGGCCTCCTTTATGAATTGAGACTTTTCTCTCATGACCAACAGATGTTTCTTTGAAATGTGTATTCATTGAG
TGTATGTCATGTGCGTGATACCATAACTATTTTAGCTTCTTTTCCTCTTTCCTACAGACATACACCTTTAAGTTCCTATC
ATCATC---CTTGTCATATGTCCAGGCCAAGGTGAAATTTCAACATTTAAAACCACAACATGCCCCAGAACTGCATAG--
-GTTTGGATCTCTTCATTCCTATACCCCC-ATAGCGTTGGGCACCAATACAGCTCTTGTAGCCTTCACCTTTGTTATCTG
TTTAAATCTGTGCAGTAGTGGAGAGAACTCTGA-GGAGGACGTTGGGGACACTACATTCACTCTT----TACCTATTAGA
TTAGAATGAGTGATTTTTGTAAGTCATTTGATTCCATTGGCACACCCGCAGAAAGGGAATATTCTTATTTCTCAAGGATT
TTGTATGAAGAATATATAAGTCACAATGATTTCTAAATTGTAACTGT-TTATAAAACTGTTCATGATAAAGTTATTTTCC
CTTTATGGTGGCAGTGGTAGTGGTGGTGGTGGTGGTGT--------------------GTATATGTGTATGTTTGTGGGG
AGTGAGTGTGAGGGCCTGGGAGGACTTGCTATGGGTAGATGTATTAGGACGTAAATGCTTCTTCACTGGAAACCATAATC
GTGG-CCCTAAGCTCAGCTATTGGGAAACTGCTAATTAATGGAAAGAAAAGATAAAAATCTGATTAAAAGGTCTAATCAT
CTATGGAGGGATAAAGAAGTTCTAGCTTTATATATTC-------------------------------------------
--------------------------------------------------------------------------------
--------------------------------------------------------------------------------
--------------------------------------------------------------------------------
-------------------------------------------------GTTTAGTATTTTATTTCTGTATGTGATTCAC
TCTTCTACATTTTTTCTGATGATAAAAATCTAATTAAAAGGTCTAATCATTTATGGAGGGATAAGGAAATTCTAGCTTTA
CATATTCGTTTAGCATTTTATTTCTGTATGTGATTCACTCTTCTAGGTATAGAGGATGTATCAATGAACAAAAATTGTGC
CAGGTCTATGCATGAATTATGTTTCAGGAGGAAGAGGTAGACATTTAAATAACAATGATATATATTACAT-CTAAAAATA
AGATGAACCAAATGTACAGTGAGTGATATTGTTGGTGGTTTTGCTGTAAGTAAGTTATAGCATGTCCTTCTAAGAAGAGG
ACATGTAAG-----------------AGGAGATTGAATTAAATGTAAGAGTGAGTCTTGCTCTTGCTGACATCAGGGGGA
GGATCATTTTATGCAGACAGAAGAGGAAGTGCAAAAGTGTTGAGGCAGTCATAGATTTGATAGTTTAATTGAGGAGGTGT
TTTTGACATGGAGGAAAAA-GGCAGAGTAGATAAATCTTAACAGTGC-AAGTAAAATAATAAGTTAAGACACCAAAGACC
CCATAT------ATTCTGTTTTTATGAATTGGTTAAAAGCTCAAAAGATTTTA---GTGGTTGCCTGGTGCTTGGAATCA
GAAAAGGAGTGATGGCATTAGGTTGTGGGTTTTTCTTTTTT------CAGGTGGTAAAAATGGTTTAAAATTGG-TTACA
TTAATAATTATATGATTCCACAAATTTACCAGAAATTATGAAATTATACACTTAAAA-TGA---------ATGTGTTTGA
TGCTATGTAAATATAACTCAATAGC-----------TTAAAAC-----------TAGTGAATTATGCACATACTAGGGAT
ACAATCATGCCATTCAGAGAGAAAAGCATGTGTGCAAGGCCAGGGGCAGGAGTGTGTT-AGTGCATTTAACATGGAAAAT
ATGTTTTGGGTTAGGGGACAAAGGGCAGGGCAAATGATGGGTTACACAAGGCTTTTGGTAGAAGAGCCTCAT----TCCT
CTCCAGTAGAAAAAGAGAAAATAACCATAGTTGCTTTGATGGGATAAAATTTGTCCTGAGACAAAAATTAAGAATT----
--------------------------------------------------------------------------------
--------------------------------------------------------------------------------
--------------------------------------------------------------------------------
-------------------------------------------------------------AAGTGTTTGAAATTACTAC
AAGGTCCTTTTTATTCTGTCATTGGTTTATTCTTCATGTCTTTCTTTTCTCCTTTCTCTGTTAAATATTAATGTTTTGTT
GTGTTGTAAATCTTGGTAAAATCAGTATTCTTTCTATTCCCTCTTTTCTTATCCTGTTCTCTTCAATATTCCCAGCGCCG
AAGGAGTGTGTGACCAAGAACTTTGAGGCTCAAGACAGAAAGAAGCCAAGGGAGCAGTGCAATGGAATTATCAGTAAAGG
TAGACATAGGGAAGGAGGTGACCTGCCCCATCTGCTTGGAGCTCCTGACAGATCCTCTGAGCATAGATTGTGGCCACAGC
TTCTGCCATGCCTGCATCACTGCAAAGAACAAG---TCAGTGATCATCTCAGGAGGGCAAAGCAGCTGTCCTGTGTGTCA
GACCAGATTCCAGCCTGGGAACCTCCGACCTAATCGGCATCTGGCCAACATAGTGCAGAGAGTCAGGGAGGTCAAGATGG
GCCCAGAGGATGGGCAGAAGAGAGATGTCTGTGAGCACCATGGAAAAAAACTCCAGTACTTCTGTAAGGAGGATGGAAAA
GTCATTTGTTGGGTTTGTGAACTGTCTCAGGAACACCAAGGTCATCAAACATTCCTCATACATGAGGTGGTCAAGGAATG
TCAGGTAGGTTCCAAGGTAGAGGAAGAGAGATCAGAGAGCAAAAGATGGTACCTGATGTGAAATCTCCACTTTTCTTTTT
AATCCTTTTTTATTCCCCT-ATCACCATAGAACTGAGA------------------------------------------
GTCATGTGATCTCTTTCCATATTCTTTGCTTAATTTCTGAAGCTTGAAGGACATTGCTACACATTGTTTCTATTTAAAGA
CAAATACAAATTTT-AGCAAAGAAATGTTGAATGAATGGATAATTGCTTTGTAAGATAAGCTCTAAATGGCACTCTAAGC
AGAAAGGTGTTTTGGGGAACATGTCTGGTTAAATGTGGGAAGAGTGGCAATGAAAGGAAGTCTTTCCTTACTGCAGGGTC
TGCTTTTTCTCTAGGAAAAGAATGAGGCTACTCTTGATAAGGGGATGGTGACTTTGTTGGAAGTAAATGTTTGGTGCTGC
CATGTGAACATAGCACTCAGGCAAAAGTTTTCTCAGCAAGGCAAATTTACTTC---------------------------
--------------------------------------------------------------------------------
--------------------------------------------------------------------------------
--------------------------------------------------------------------------------
---------------------------------------------------TATAGAAAGGTGCATCTCATGGATGG-AG
CAATGGCAAGACTATACTGGACAAGCGAGGGGAAGGGGGTCTTATTCCTAATGCAGCTAGTCCCTACTGATATGTCTTTC
CCCTATTGGCTAGGGTTGGACCACACAGTCTAAGTTAATTCTGATTGGCTATTTTAAAGAGTGTAAGGATACGAGCCAGA
GGGGCAGGGTGAGTAGTTTGGGCAGGAAAGAGGGTTACAGAACAGGTGACTAAGGATGCCTAAGGACAGAACAGGTGAC-
----------------------------TAAGGATGCCTAAGGACAGAACAGGTGATAGAAGCTAGGAGGGGGTTGTTTA
CTGAAACTAGGGGCAAGGAGGCGTAAAGAACAAATAAGTTAAACTTTAAAATGGAGAACAAAGAACAGGGAAGCTGAACA
TACCTGCCATACTGGTTCTTTAGAGAGGAATTTAGAACTCATTGTTCTTAACAATTTTTCTCCCTCTTGAATTTTAAAGG
AAGTTAACAGGTTAAACTTTGAGGAGGGATTTACTGTATCCTACAACTTCCATCATCCGGGAATAAAGAACACATTCATC
TCCTCAGATGTCCCCCCATGTCATAGGCTCTAATCACCAGCCTCACTGT--CTGTAAACTAGTCCCTTCTGAGAGCCACC
CGATTTCTTCCTTGCTATCCTCTATCCAGGTGCTGAGAAAGCTCGTAACTTGACTCTGTTATAATTTCTTTCTCACAGGA
AAGGCTGCAGGCAGCCCTGCAGAGGCTGATAAAGGAGGATCAAGAAGCTGAGAAGCTGGAAGTTGACATTCAACAAGAGA
GAACCAGCTGGAAGGCAGGAAGAGGCACTTCCTAAGG-ATCATT-GACACATATCTGGGCAGGACCTTGGGCTCTAGCAC
AAGGAAACCCCTTCCTCTTTGCTACTCTAGAATTAATGAGTGTAGAAGCCATTTCGTTAGGTCTC-ATT-----------
------------------TGGAGAGTAAACATATGATAAATTAACACAGTATTTGGAAGTGAAAGCATGGAGGGAAATA-
-----AAAATGCTTCCTGTGAATCCTGTGTCCCATTTGTGTCACCAGGATTGAGGTCCCAATCCTTCCAGTAAACACCCT
GGGAAAAGACCCAGGATTCCCTGTTTAGGGGGTTTGGATAGAGGGATTT-------------------------------
--------------------------------------------------------------------------------
--------------------------------------------------------------------------------
--------------------------------------------------------------------------------
--------------------------------------------------------------------------------
--------------------------------------------------------------------------------
--------------------------------------------------------------------------------
--------------------------------------------------------------------------------
----------------------------------------------------------------AAGATACAGAAAGGCA
AGTTTGTCCAGGACAGATGTCTACAATCCATGCCTCACCCAGGCATCACATTTTGTCTCAGATTAGGCCTCAGTAAAACA
GACTTGAGTATATTGCTTCTGGAGGAGCTCAGGTTAAAAAGTAGAAAAACGTGGCTTCACTAGAAATTGCTTATTGGCTT
TTGCCTCCTATTCCTTTTGAGAACTCCCTAA-GAAAACAGTTCTTATCCTGGCTCCCAGGCTCTTACAAAGCAGGCCTTC
AACCAGCCAGATTGACTGTCTCTTT-----CTCTTCTCATTCCCAAGAGTTATATCCAGACTGAGAGACAGAAGATTCTG
AAAGGGTTCAATGAAATGAGAGTCATCTTGGACAGTGAGGAGCAGAGAGAACTGCAAAAGTTGGAGGAAGGTGAGGTGAA
TGTGCTGGATAACCTGGCAGAAGCTAAAGACCAGCTGGTCCAGCAGAGGCAGTATGCCAGCAAGCTCATCTCGGACCTCC
AGCGGCGGATAAAGGGGTCGTCAGTAGAGATGCTGCAGGTAAGACCTAGGATGGAGCACCTACTTATGAGATTAGGGGAA
AAACACAGATGCTGATTTTCCTTTCCTTCCCAGTCCCTAGGTTTTCTA------GGTGACATTAAATGATCCCTTTGGCC
CAGCAGTGCCTCTTTTATGCCAATCATTTCAAGGGTCATGAAGATAGTTAAATATATGAATAGCAAGGGAAATTACCATT
GTTATTTACTTATGATAGGCAGTGTAAAAATTTGAGCTTGGAGAGAAGATTCTTTGTACTATAAGCAAATCAGTTTTAGA
ACTTTCCAATCACTTCA--------------------AAAATATTTCTCATGCCTGTTTCTATCTCCATATCTGTTTTTA
TCTCCACTTCCTGGTAACA-ATCTGTTTT--GTTTGTAT-TAATTGGCTTCTCTGGACCTTTCAATATAAATTGAATTAT
ACAACATGTAGTCTTTTGCATCTGGCATCTTTCGCTTAGCATAGTATTCTGAGGTTTATTCACATTGCGGTATGTATGAA
CATTTTTCTCCTTCTTATTGCTAATGCTATTCCATTATCTGAATATATAATATTACGTTTATGTATTCAGTAGTTGGTGA
CTATATGAATATTTTCCAGTTAGGTACTGTTAAGAATAATGCTACAGTAAGCATTCACTTACATGTTCTCATACGAACAT
GTTTTCATTTATCTTGAATAGATTTTAAGAGTATTGTATGTT--------------------------------------
--------------------------------------------------------------------------------
--------------------------------------------------------------------------------
--------------------------------------------------------------------------------
--------------------------------------------------------------------------------
--------------------------------------------------------------------------------
--------------------------------------------------------------------------------
--------------------------------------------------------------------------------
---------------------------------------------------------------AAGTTTATATATAATTT
TTAAGTTATACTA---TTTGCCAAAGTTTTTACTCATTTTATATTCCTGTAA---------------------GCAATAT
AAAAAGTTTCTAGATTATTCAAATCCTT----------------------------------------------------
--------------------------------------------------------------------------------
--------------------------------------------------------------------------------
--------------------------------------------------------------------------------
-------------------GCTAATACTTATGCTGCCTGCTTCCTTT------------GTT---GTTACAGCCTTTCTA
GTGGAAATGTATTGGTATCTCAATGT-------ATTTGCTTTATCCTAATAACTAATCCTGCTGAAAGGCTTCTTATTTA
CACATGTAGATTCTATACTTTTTCTTTCTTTAGAGTTTTTCCTATTTTTTT-AATTTTTGGTGCTATTGTATTTTTGAAA
-------AAATTTCAATTCTTCATTGCTGGCACATAGCAAAGGTGTAGCACATAGAAAAAA----------TGTC--AAT
TA-------TGCA----------------ACTTATTAGTCATAGGAGATATTTTTTTTT---AAAATATCAATTCTTTGG
CATTTTCTACATAGAAAATCATGTCATCTGAGAATGAAGTT--TTATTTCATACTTT-----------------------
--------------------------------------------------------------------------------
--------------------------------------------------------------------------------
--------------------------------------------------------------------------------
--------------------------------------------------------------------------------
-------------------GCAGTTTGTATAGTTTTT----------------------CATTTGTCTTTGCTTCTGTTA
TTGCACTAGCTAGGATTCCTAGTACAATGTTCAATA------------GGCATGGTGAGAGGGAATA-----ATATCCTT
TCCTTTTTTTTTGACCTTAGGAGGAAAGTACTCAGTCTCTTAC--TCTTAAGTAGGATGTTAGCTCTATAGCAGTCTCTC
TTTTATTTTGTTTTATTTTTAGACTTTTAATGAAGTTGAGAAACTTCCTCTTTTTTTTT---------------------
---AGTCTCGTTT-TGTGACCCAGGCTGGAGAGTAGTGGCACAGTCTT-GCTCACTGCAAACTCCACCTCCTGGGTTCAA
GCAATT-CTCATGCCTCAGCCTCTCAAGTAGCTGAGATTACAGGCATGTG-CCACCATGCCCAGGTGATATATTTTGTGT
GTTTTTAGTAGAGATGGGGTTTCACCGTGTTGGCCA------TCTCAAACTCCTGACCTCAG------------------
--------------------------------------------------------------------------------
--------------------------------------------------------------------------------
--------------------------------------------------------------------------------
--------------------------------------------------------------------------------
--------------------------------------------------------------------------------
--------------------------------------------------------------------------------
--------------------------------------------------------------------------------
--------------------------------------------------------------------------------
--------------------------------------------------------------------------------
--------------------------------------------------------------------------------
--------------------------------------------------------------------------------
--------------------------------------------------------------------------------
--------------------------------------------------------------------------------
--------------------------------------------------------------------------------
--------------------------------------------------------------------------------
--------------------------------------------------------------------------------
--------------------------------------------------------------------------------
--------------------------------------------------------------------------------
--------------------------------------------------------------------------------
--------------------------------------------------------------------------------
--------------------------------------------------------------------------------
--------------------------------------------------------------------------------
--------------------------------------------------------------------------------
--------------------------------------------------------------------------------
--------------------------------------------------------------------------------
--------------------------------------------------------------------------------
--------------------------------------------------------------------------------
--------------------------------------------------------------------------------
--------------------------------------------------------------------------------
--------------------------------------------------------------------------------
--------------------------------------------------------------------------------
--------------------------------------------------------------------------------
--------------------------------------------------------------------------------
--------------------------------------------------------------------------------
--------------------------------------------------------------------------------
--------------------------------------------------------------------------------
--------------------------------------------------------------------------------
--------------------------------------------------------------------------------
--------------------------------------------------------------------------------
--------------------------------------------------------------------------------
--------------------------------------------------------------------------------
--------------------------------------------------------------------------------
--------------------------------------------------------------------------------
--------------------------------------------------------------------------------
--------------------------------------------------------------------------------
--------------------------------------------------------------------------------
--------------------------------------------------------------------------------
--------------------------------------------------------------------------------
--------------------------------------------------------------------------------
--------------------------------------------------------------------------------
--------------------------------------------------------------------------------
--------------------------------------------------------------------------------
--------------------------------------------------------------------------------
---------------------------------------------------------------------GAGATCTGCCC
ACCTTGACCTCTCAAAGTACTAGGATCACAGATGTGAGCCACCTCCCGAGTAGCTGGGATTACAGGCACACGCCACCATG
ACCAGCTAATTTTTGTATTTTTTTTTTTC--AGTAGAGATGGG-TTTCACCGTGTTGGCCAGGATGGTCTCAATCTCCTG
ACCTTGTGATCCGCCCACCTCTGCTTCCCAAAGTGCTGGCATTACAGGCATGAGCCACCGTGCCTGGCCAAGGATGTT--
--------------------------------------------------------------------------------
--------------------------------------------------------------------------------
--------------------------------------------------------------------------------
--------------------------------------------------------------------------------
--------------------------------------------------------------------------------
-------------------CTCTTTTATTACCAGTTTGTTGAGAGG-------ATTTATCTGAATAGATGTTGATTTTCT
TGCTGAATTTTAGGACTCATTTATAGATTCTGGCTATTAATACCTTATCAGACATATGATTTGTAAATATGCTTTCCCAT
TCTGTGGATTGGCTTTTCACTCTCTTCATAGTGTTCTTGATAACTTAAGAGTAATTTTTT-TAAGTTTAATTTTGGTAAA
GGTCTATTT-----TTTTTTTCTCACATTGCCTTTACTTTTTATATCATAGCCAACAAATCACTATCAAATCCAATATCA
TGCATTTTCTCCCTTTT-TTCTAGGAGTTTTATAGCTTTAGGTCTTTGATTCATTTTTAGTTATAGTGTTTATATAGTGT
AAGTTATCCATTTTT-AATGTTATTGTAGCCATTGCATTATAC-------------------------------------
------------------------TGTGCCATTTTTTGGAAGTAGTTTTGTAATAAGGGTGAAGAGGTGGCAGACAGCTG
AGGAATAGACCATAGTAGACAATATTTGTTTGTCTGTCCAACCTCTGT--------------------------------
---------------------TCCTTCTTTTTGTTTCTTCATAATAATTCTTT-GAGGAACCATCCCTACCCT-TCTCAT
TCCAGATAGTTGGTTAAGGTTGACAAAATTAGTAGCATTAGGCATGTATATGTTACTCAGTTCTGGGCAAATCATTATAT
CCAATTCTTCCCTTTT-ACCAACCCTACAGTA-TTATTTTTACATATATTCTTGACCCAATTCAGGTTGACAGTTTGCAT
GCCTTAGTATTTTACTGTCATGAGTAAAAAGAGAAGTTGTCTTTTCTGATGGATATTATATCAAGGATGATCATTTAAAC
CAGGAGATTCAAGCTGATACCATAATTAATCTGAAAA-AAGTCAACATAATAGGTATAAAATGTAATTTGCAGAAGAAAA
ACCAGATTCTGATGGCAAGATTTTAGCTTAAAAACTTAGCTATGAGTAAAATTATACTTGATCCATTGAATTTGTTTTCT
AAAAATGTAAACCAGTTTTAGTTGGATTTTGTCGTATATTATAACAACAAAAAA--------------------------
--AGCTAATACAGACAGTAAAACTATTTCTGAGGGTGTAAAGTCAACTGGA------------GTTGGTATAAAGGGGGT
CAGATCAGACAG-AGGGAGACCAGATATACTGGTACATACTTGTTCAAAAAAA-TAAAGGAAATAATGGTTATGGTGAGG
AAGAAAAGATAGCTGAAAACAATTTAAAATGTAAACTAGACTAGGTTAATAAAATGTTGGAATCCAGGATAAAATTTTAT
AGTTTCTAAGATGATAACTAAGTGGATATTAACACTATTCTAGACAGTGGG-TGTAAGTAGTTGGGAACTACTAAGTTAC
ATTTAAGACCTACTCAGTTACTTGTTCCTGTGGCTTGTTTCATACTGATAAACGGATGAGATCACCTATGGTAGAGTTTA
GTCAGCACGTAGAGTGAGTACAGGGAGGCCAGACAAACTTTTACTTGAAACGTTTGCTTGCTT----TTACTA--ACAGC
AGAAGTACACTTC-TTAAGGACTGTTATTATTCATTTTTCATAACTGAATCCCTAAAACCTGAAAAAATATCTGTCAAAC
AGTAGATTTCACCATTTTATGTCTGTTGATGTATAAAATAAAAACACAATGAATTAAT-GAGGTTATCTCATTAAAAGTG
CATAAAAATAGTGGAGCTCCTCCCTCTCTTTTAAATATATTCCTTCTTGAGATACTTGAAGCATCTTGCTAACACCCTCA
TCTGAGTCCTCTGTAGTGGTCAGTCTGGATCTTATCTCCACACTTTGTCCCCAGTCTGTGACCATCTATTTATTCCCACC
GTATCAAGGGATGATAAAAGTGAGGGGAGGAAGGTGGATAAAACTTTTTGTAAGAGAGGAGGGCCTATCACTCTTCTGAG
CATTGCTAGATGAAATACAGGATGCTCAGTTAAAGTTTAATTTCAGATAAAGTAAACATAATATGTTTAGTATAAA----
----AGTATCTTAAATATTGCAGGGGTCATATATATAA--CACACAAAAAA-GTATTGTTTAACCCAAATTGAAATTGAA
CTAGCCACTTTTATGTTCTAAATCTTGCAACCCTAATTTGACACATGTTTTCTATCTTTTTCCCAGGATGTGATTGACGT
CATGAGAAGGTATATATGGAAGAGTGATATGGTCTTATTTGTCTGAAAAGAGGATTATAGTCCTGAGATATCGTCAG---
----TCAGAACAACTTAAAAAATTACAAGGCTGGGAA-TTTGTGTATTAAGTTGTCCCAAACTGCTAATCACAGATTAAA
GTTTTCAATTGTAAGAAATTTAGGTGTTGGGAGGCCACAGAGTTAGG--------AGACCTTAGGAATAAGAGTTTGCAA
TATCAGAACCCCATGACTTCAGTCACTATATTCAAACCTCTGTCC--GTTGTTTCCATGCAGCATAGATGCCTGTCTTAT
TGCAGCAAGGATCTGCCCTCTTTCTATGCCAGACTC-AAATTTTCCAAACACCATACCTTTATATTTGCATTTCTCCTGG
AGAATAAAATAAACAGTAACTTTCTAGGTGGTGCTTTTTAGATTTCT-GCAG-AA-TAGATTCGAGTCTTGAGGAATAGT
GACTTTGGTCCTGGTGCCAATATAATCTTTTCTTGCTCACATACTTTACCATCTTGTAGGAAATAATAATATATATTCTT
GTGTCTAAAGTTGCCCACCTACTTAGCAGCATCAAAGTTTTTTAAAACACATGAAAATCAGACCACTATTAATTAATTTA
ATCATTGTAATTTAATCTTCTTTGCCCAGAGAGCTTGCAGCCTCAGACGTTATTCTCTAGGGCTCATATTGGGATAATAG
ATTTGGGAAAACATTCAGCTTTTCAACATAGGACCCCATTTTGATAGCCCTCAACCACTCAGTAGACGACAGATTCTGTG
GCCTCCTTAATGACCACCTCTCTGGGAAGCCACATCTCTGGACTCTTTCTGGAGGACCCACTGAGATGGCAATGACTTTT
CCAAATATGAAATAAGTTTTTTAGAGCTACCGAATATCATTTCAAAGCATTATTGGCCGGGTGCGGTGGCTCACGCCTGT
AATTCTAACACTTTGGGAGGTCGAGGCAGGTGGATCACTTGAGGTCAGGAGTTCCAGACCAGCTTGACCAACAT------
------------------------------------------TAGCCAGGCATGGTGGCAGACACCTGTAATCTCAGCTA
CTCGGGAGGGTGAGGCAGGAGAATCGCTTGAACCCAGGAGTTGGAGGTTGCAGCAAGCTGAGGTCATGCCACTACACTCC
AGTCTGGGCAACAGAGCAAGACTCT-GTCTCAAAAAGAAAAGAAAAAA----------------CATTATTATTTTA-TC
TAATTTTATATTCATTTTTAAGAGGT------------------------------------------------------
--------------------------------------------------------------------------------
--------------------------------------------------------------------------------
--------------------------------------------------------------------------------
--------------------------------------------------------------------------------
--------------------------------------------------------------------------------
------------------------------------------------------------AGAAAGCACGGGGC-----A
ATTATTCTATTTTAAAAGGAAGA---GAGTGAACATCTTTGAAGTGAAGACCTTTCCAAGGTTACACAGAAAGGAAGTGG
G-------------------CAGACAGGTAGACATGAGCACCTTTCTCCGGGCTCCAGTGTTAGGTGTCTTGCCTCTACT
GTCCTCAGGGAATAGGGTCCAAGTGCATCA----GTATGATGAAAGGTGAAAGAGACAGTGGTCTTGGATGGAGAGAAAA
TAGGGCAAAAGTGTAATGGTCATCAATTTTTTTT-ATCACTAGTAGTGAAACTTGGATATTGAAGAAGCCAAAATCTGTT
TCCAAGAAACTAAAGAGTATATTCCAAATGCCAGATCTGAGTGGAATGCTGCAGATTCTTAGAGGTAAGGGGATTCAGGG
GAAGGCTGAG------CCCTTATTAGTATCAGGGCTCGACAGGGGAGCTGGTGTTTTGGTTTTTTTTTTTTTTTTTTTTT
TTTTTTAGCTTAGGGTATAGGAGAGGAGGTGGGCCAAAGAAGGAGGAAAA-TCCTGTGCTGTAGATGTGGTCCCATCTTA
GGGGGAATGGCCAGGTGTCTGATTCCTCCTCTCATTCACCAGTGCATAGAATCCCAGTATTCCCC-TTTCCTTTCCCTGC
TCTACAGGAG--GAGACAGGTGTCGGTGCTTACTCATTTGTTTCTGACAACATCACTGAAACTTTTGTCATTTCAGAGCT
GACGGATGTCCAGTGCTACTGGGGTAAGATGATATG----GACCT--CAAATCACCTCCTTTCAGAATTGTGGTTACTAT
TAGATCTCATAATCTGAGTTCCATGTGTTCCTCCCCAAACTTGCC-----------------------------------
--------------------------------------------------------------------------------
--------------------------------------------------------------------------------
--TATACCCTATAATTCTTAAGTGTCCTACTAACTTCTAACTTATCAACACAAGTTCTGTTT------------------
----TCATTATGTCTCTTCTCAATGCCACAAGACACATCTACCCCATATTCTTCACTTGACTCTGTAATTTTTT-CTACA
GTGGATGTGATGCTGAATCCAGACAGT---GCCACTTTGAATGTTGCTGTTTCTGCGGATCAGAGACAAGTGGCAACTGT
ACACACCAGCACGTTTAAGAATTCAAATCCACGAGATTTTTCTGCTTTTGGTGTCTTGGGCTGCCAACATTTCTCTTCAG
GGAAATACTACTGGGAAGTAGATGTGTCTGGAAAGAGTGCCTGGATCCTGGGTGTACACAGTAAAATAAGTAATCCGAAT
AAAAGGAAGAGCTCTGGGTTTACTTTTGACACAAGTACAAATTATTCAAGTATTTACTCCAAATACAGACCTCAATGTGG
CTACTGGGTTATAGGATTACAGGATACATCTGAGTATAATGCTTTTGAGGATTCCTCCTCTTCTGATCTCAAGGTTTTGA
CTCTCTTTATGGCTGTGCCTCCCTGTCGTATTGGGATTTTCCTAGACTATGAGGCAGGCATTGTCTCATTTTTTAATGTT
ACAAACCATGGAGCACTCATCTACAAGTTCTCTAGATGTCGCTTTTCTCAGCCTGCTTATCCGTATTTCAATCCTTGGAA
CTGCCCAGCCCCAATGACCCTGTGCCCACCGAGCTCCTGAGTGTTCTCATTTCCCTTACCCACTTCTGCATAGTAGCCCT
TGTGCTGAGACTCAGATTCTTC-CCTGAGTTCATCTCCACTATGACCATCTCTTCCTTTCTTTTCCCTTCTTTTACTTAG
AATGTC--TGTATTCATTTCCTAGGGCTTCCATAACAAAGCATCATGGACTGGTGACTTAAACTGTAATTGTATTGTCGT
ACTGTAGGCTAGAAATCCAAAATCTAGGTTCCCGCAGAATTGGTTCTTTCTGAGGTCTGCAAGGAAAGACTGTGTTCCGT
GGCTC-TCTCCTTGGCTTGTAGATGCCATCTTGTCGCTATGACTCTTCATATGGTCTTTATGTACATCTCTGTGCCCAAG
TTTTGC-TTTTTATTAAGACACCAGTCATACTGGCTCAGGGTCCACTGCTAATGACTTAATGAAATCATTTTAATTTTGT
ATTCTCTACGAAGACCTTATTTCCAAATAAGATAATATTCAGAGGTATTGGGAATTAAAACTCCAACATATAAATTTGAG
GAAGTCACAGTTTAACTCATAACAGTCTTACTCTTTCTTGCAAGAGATGCTTGCA-------------ATCTCTTGCAAG
AAAGAT-ATTATTCCTAATATCTTGGTTTCACTAGTAGTAAATATTATTATTGTTATT--ATTTTTGCATTTGTTAGGGA
AACACATCTAATCCCTCCTATAGAAAGAACGGTATTGCTGTAATTCCTTTGAACTCTCTTTTTTTCTTCATTTCCTCTGC
CACTTAAAAGACTGGAGA-GGAGAAACTTGTCAACTCATATCCATGTTATCT--AGTAAAATACATAGGAATTTGTTACT
AAATAATGTATTTTTAAGATTGTGTTGGTTTACTAGTGACACTCCATAGTCATCACAGAATCAAAGCAGGAAGTCCATAG
TAATTTATTTACTAATAGTGGATTTTTAATGCTCTGAGTTTCTGAGATCAAATTTTATCTCTTCACTTACAAGTTCTAGA
ATCTT--AAATAATTTACTTAATGTATATCGGTGTATTTTCCTAAAACTAATATTGGTGTTTAAGACTGAATCTAATTCC
TT-----ACTTTGAGAAACAAACTTTTATTAAGTGTAAGGCA-TTTTCTATGAATTTTAAATATAAAAATAAATATTCTT
CTA---ATTACTGAAAACAATGTCAGCCATTTCAACGTCTTGGAAAACAATTGTTTT-GTTTTTGTTCTGTTTTCTTTTT
GCTTCAATAAAATAATACTTGGCTCTA----------------
>Callicebus_moloch_TRIM22
CAGGGTTTATTGTTATGTAAGTTCCTGTTCAGCTTCCTTCGTTTTCTTTCACTTTTGAGAATTTAACTTTCGTTTCTC
ACTCAGCTTCTGTGGGGAAACGCATTTGTGGAGACCAGCCCTCTGGCT-GATGAGTGAATCTGATCCACACCTTCT---G
CCTTTCCCTCACTCTTCTCCCTTGATTCCAGACTCCTCCACTTTGGACTGAAGGTGAGTGGGGTGAGCTGAGGGAGCATA
GAATGGGA------------------------------------------------------------------------
--------------------------------------------------------------------------------
--------------------------------------------------------------------------------
--------------------------------------------------------------------------------
-----------------------------GGCTTTTTTTTTTTT-------------------------GTGACAGAGTC
TCGCTCCGTCTCCA---------------------GGCGCGATCTCGGCTCACTGCAACCTCCAAGAATGGGAGGCTTTG
AGAAGAACAGGTTGATTGTGTCTGGGTGAGTTTAATTTGTGGTTCTGAAGCTGCTCTGCGTAACCAAAAAGAGGCAGTTT
GTGAACTGTCTGCTGAGATGGGAGAGGAAGAAAGCATTAAATTTGGGAGAGGAGTAACCTTTGAAGAAGAGAGGTTTGCA
GAAGCAAAAAGCCTTGTTTGTTTCCTAGAGGGACCCTTCATTTCTTGAATCTGGGTACCC-TATCACCTTC---------
--------------------------------------------------------------------------------
--------------------------------------------------------------------------------
--------------------------------------------------------------------------------
--------------------------------------------------------------------------------
--------------------------------------------------------------------------------
--------------------------------------------------------------------------------
--------------------------------------CTATTCCGTCATTTTGATTTTTCTACGTTGCCAACATGGATC
AGAATATTCTCTTAATCAGAGGCAGCAAGTTTCTTCCTCTTTTCTCCCAAAGAAGCCTGTGCAGTGAAGCTCTGATTT-A
TTTTTTGTAAAGAGACCTCATGATGAGGTTCAGCAGGGATGAGAGCCCTTATCTGGACGTGGGTGTGCGGAGAAGGAGGC
TTAGCTACTCATTCTTCAGGAGTAAGGCCCTTTGGAAGTGTATCCTTTTACTTGCCTTCTG--AGCTTCTTGGATGCTGT
CCACAGCTTTCCTGATAAATCAGCA--------GCCCTTTGGTTTGTCTGATGAGAAAGGCTGCGGTATGGTCAGACTG-
TGCCCATCAATGCAGATCCCCTTTGGTCACTTGTCTCTGAAGGCCCAGTCACAGGGAACTTGTTCTTCTGTGAGTGCCCA
CAGCTTACTCTT--------------------------------------------------------------------
--------------------------------------------------------------------------------
--------------------------------------------------------------------------------
--------------------------------------------------------------------------------
--------------------------------------------------------------------------------
--------------------------------------------------------------------------------
ACCTCAGTAGCACCTCATGAACCTTTGGTGTCCTCTCCTGCTTTGGAAGTTGCTTTTTATTATTCTAAGTGCACCTTTTC
ATCGTGTGTTACCTCAACACCCTATTCAATTTTCCCTTGCACAG--GTAAGGCAAGGAGTTGGTAATTTCTCCTGAGTCT
TACCC-GATCTTATCTCTGAGGATTCTGTACCTTGATGCCTATGTCCTCCGTATTCTGATGTGTACTTTTCTTTCTTTCA
TTTTTCAGAGGTCCAGGTAACTGTCTCCTTATGTGTCTATGCCGTACATCTTGTCAAGGTCCATATCTAGTATT-ATTAA
TTGTCTACTCAAGTCTAGTACAGGGACCAATAAATAAAAGTGTACTTTTAATTTAATTTTTTTTTTTTTT---------G
AGATGGAGTTTCACTCTTGTTGCCCAGTCTGGGGTGCAATGGCGCAATCTCGGCTCACTGCAACCTC-CATCTCCTGAGT
TCAAGCAATTTTCCTGCCTCAGCCTCCCAGGTAGCTGGAATTACAGGTGCCCAACACCACACTCGGCTAACTTTTGTATT
TTTGGTAGCGACAACGTTCCACCATGTTGGCCAGGCTGGTCTCGAACTCCTGAGCTCGTGATCTGCTTGCCTAGGCCTCC
CAAAGTGCTGGGATTACAGGCGTGAGCCACCACACCCAGCCTTAA--GATATTTTTGATTAAATTCACAAAACAAAAGCA
TACAGCTATAGTAAAAA----------------TAAATTGCCACCTATTCGATATGTAATCAATATTAAATACCTGCAAG
AGATTATACTCTA-----GGGAAAAGGAAGTAAACACGCAGTTGAAAAAAGGAGGTA-----------------------
--------------------------------------------------------------------------------
--------------------------------------------------------------------------------
--------------------------------------------------------------------------------
--------------------------------------------------------------------------------
-----------------------AACAAGCAGTTTTAATGTAGCAAAAACGTAGCAGCTACTACAGGATACATGTAAAAC
CAACAAAACAAAAGCCGCAAACCAAAAGGGTTGCAATAGGATAGGGTATTTGTCGTGCTC-TTGTCAAGGGCTTTGCAAG
TTTAAATA--GATTTCAGATTAGGTCTCACTGTGAGAAAGTGATTTTGAGCTGAGTCTTCAATAAAAGGATGGATTTAAG
AAGTGATGAACT--------------------------------------------------------------------
--------------------------------------------------------------------------------
--------------------------------------------------------------------------------
--------------------------------------------------------------------------------
--------------------------AACTGTGAGAGAAAGGGGTGAGACTGGGGTAGCTTTATGAAAATTGTCCTTTGT
TACAAAATTACTTATCTGAAACATATCGACCAGAGAGTTAGAACTCTTGGAAAAAGGGTGATTAATGTGGGGAAAACTAA
ACCCTGGACATTTTAATGGGTCCTTGAAAAAGGAACTCTGAGTTTAGAGGAATAAGAATTGGTAACAATGTTTCTGAGTT
TGCCAGGTTTCTGCATGCC------------TACTTTCTCCATTGGTAGTTCCTGACCCGGGGAAT-GGGGAAATTTAAA
AGATGTTGGCTAGGCCGGGCA--TCATGGCTTGTGCCTATGTCTAGCTAAAA-TCCCAGCACTTTCGGAGGCTGAGAC-A
AGAGAATCACTTGAGTTCAAGAGTTCAAGATCAGTCTGGGCAATATAGTGAGACCTTGTCTCCGAAAAGAAAAAAAA---
-----GAGAGAGAGAGAGAGAGATATTGGTGGCTAAACGCCTCATAGTAGTTTTTCTCCTTATGGTGTAGCCATTCTAAT
TTAATTTCAT--------------------------------------TTATT-ATT-ATTTTTTTCTGTTTTGAGACGG
AGTCTCCCTCT-TTGCCCAGGCATGATCTTGGCTCATTGCAACCTTTGTCTCACAAGTTCAAGCAATTCTCCTGCCTCAG
CCTCTCGAGTGAGTTGTTGGGACTACAGGTGCCTGCTACCATGCCTGGCTAAGTTTTGTATTTTTTT-AGTAGAGACAGG
GTTTTACCGTATTGGCCAGTCTGGTCTCAAACTCCGGACCTCAGGTGATCTGCCCACCTTGGATTCCCAAAATGCTGGG-
-----GGCTTGAGCCACTATTCCCAGCC---------TTT----------------GAGTCTCGCTCTGATACGTGGCTG
GAGTGCAGTGGCACAATCTGGGTTCGCTGCAACCTCCGCCTCCTGG-TTCAAGTGATTCTTCTGCCTCAGCCTCCTGAGT
AGCTGGGACTACAAACGTGTACCACTATATCTGGCTAATTTTTTTTTTTT---GTATTTTTT----AATAGAGACAGGG-
TTTCACCATATTGACCAGGATGGTCTCCATCTCTTGAACTCA--TGATCCGCACGCCTCGGCCTCCCAAAGTGCTGGGAT
TACAGGTGTGCGTGACCATGTCCAGCCCATTTGTTTT---------------------------AAAATCTAAATTGTAC
AGATACAGAAAGTTGCTGTGCAGTTAATTAGAATATTCTGAAATAAGTAAGCTATGGACCTAGTTAGCCTTAACCATGTC
ATAAAAA---TTACATTCGTATCACCTTCAAAGGGGGGCATGCATTTTGTTTAT-TGTCTGTCTGTCTATCTGTCTTAGG
TTGGAAAAGTTTCAATGGGGCAACATTTCTTCAATGTTAGGATAAA----------------------------------
--------------------------------------------------------------------------------
--------------------------------------------------------------------------------
--------------------------------------------------------------------------------
-------------------------------------------GAATGAATAAATGAAGAAAAATAAGCACTTGTATTGG
TTTTCTAGTGTTGCCATAGAAAAAATACCAAAAGTGGTTGGTTTAAATAGCAGAAATACATTGTCTTACAATTCTGGAGG
CTAGTTATCCAAGTTAAAATGTGTTGGCAAGGCTGGTTCCTTCTGAAGGCTATGAAGGAAGCATCTACTCCATGCCTCTC
TTCTAGCTTCTGATAGTTTCCTGGAAACCTTTGGCATTCCTTGGCTTGTAGGTGCATCACCCTGATCTCTGCTTTCTTCT
TCACC-TGGCATATTGTTTGTGTGTAAATTTCCCTTTTTGATAAGGACACGGTTGTGTTGGATAAGAGTCTACCCTAATG
ATCACATGATAACCTAATAGTATTTAAATATACTAGTTTCAAATAAGAGAACATTCACACATTAGGACTTCAACATCATT
TGGGGAGAAACAATCCATCCCATAGTAGCATTCATTGTGTTTGAAATGGGACAGACTTTATCTCTCCATTACATATTCTC
AATGTATTTGGCCTCCTTTATGAATTGAGACTTTTCTCTCATGACCAACAGATGTTTCTTTGAAATGTGTATTCATTGAG
CGTATGTCATGGGAGTGATGCCATAACTATTTTAGCTTCTTTTCCTCTTCCCTACAGACATACACCTTCAAGTTCCTATC
ATCATC---CTTGTTATGTGTCCAGGCCAAGGTGAAATTTCAACATTTAAAACCACAGCATGCCCCAGAACTGCATAG--
-GTTTGGATCTCTCCATTTCTATACCCCC-ATAGCATTGGGCACCAATATAGCTCTTGTAGCCTTCACCTTTGTTATCTG
TTTAAATCTGTGCAGTAGTGGAGAGAACTCTGAAGGAGGACCTTGGGGACAATACATTCACTCTT----TACCTGTTAGA
TTAGAATGAGTGACCTTTGTAAGTCACTTGATTCCATTGGCACACCTGAAGAAAGGGAGCATTCTTATTTCTCAAGGGTT
TTGTATGAAGAATAAATAAGTCACAATGATTTCTAAATTGTAGCTGG-TTATAAAATTGTTCATGATAAAATTATTTGCC
TATTATGGTGGCAGTGGTGGTGGTGGTGGTGGTGGTGTGTGTGTGTGTGTGTGTGTGTGTGTGTGTGTATGTTTGTGGGG
ACTGAGTGTGAG--CCTGGGAGGACTTGCTATGGGTAGATGTATTAGGATGTAAATCCTTCTTCACTGGAAACCATAATT
GTGG-CCCTAAGCTCAGCTATTGGGAAACTGCTAATTAATGGAAAGAAAAGATAAAAATCTGATTAAAAGTTCTAATCAC
CTATGGAGGGATAAGGAAGTTCTAGCGTTATATATTC-------------------------------------------
--------------------------------------------------------------------------------
--------------------------------------------------------------------------------
--------------------------------------------------------------------------------
-------------------------------------------------ATTTAGTATTTTATTTCTGTGTGTGATTCAC
TCTTCTACATTTTTTCTAATGATAAAAATCTGATCAAAAGGTCTAATCATCTATGGAGGGATAAAGAAATTCTAGCTTTA
TATATTTGTTTAGCATTTTATTTCTGTATGTGATTCACTCTTCTATGTATAGAGGATATATCAATGAACAAAAATAGTAC
CAGGTCTATGCATGGATTAGTTTTCAGGATGAAGAGGTAGACATTTAAATAACAATGTTATGTATTACAT-CTAAAAATA
AGATAAACCAAATGTACAGTGAGTGATATTGCTGGTGGTTTTGCTGTAAGTAAGTTATAGCATGTCCTTCTAAGAAGAGG
ACATGTAAG-----------------AGGAGATTGAATTAAATGTAAGAGTGAGTCTTGCTCTTGCTGACATCAGGGGGA
GGATAATTTTATGCAGAGAGAAGAGGAAGTGCAAAAGTGTTGAGGCAGTCATAGATTTGATAGTTTAATTGAGGAGGTGT
TTTTGACATGGTGGGAAAA-GGCAGAGTAGATAAACCTTAACAGTGT-AAGTAAAATAA---GTT-TGGCACCAAAGACC
CCATGT------ATTCTGTTTTTATGAATCGGTTAAAAACCCAAAAGATTTTA---GTGGTTGCCTGGAACTTGGAATCA
GAATAGGAGTGATGGCATTAGGTTGTGGGTTTTTCTTTTTT------CAGGTGGTAAAAATGGTTTAAAATTGGGTTACA
TTAATAGTTATATGATTCCACAAATTTACCAGAAATTATGAAATTATACACTTAAAA-TGA---------GCGTGTTTGA
TGCTATGTAAATACAACTCAATAGC-----------TTAAAAT-----------TAGTGAATCATGCACATACTAGGGAT
ACAATCGTGCCATTCAGAGAGAAAAGCATGTGTGCAAGCCCTGGGGCAGGAGTGTGTTTAGTGCATTTAACATGGAAAAT
GTGTTTTGGGTTGGGGGACAAAGGGCAGGACAAATGATGGGTTACACGAGGCTTTTGGTAGAAGAGCCTCAG----TCCT
CTCCAGTAGAAAAAGAGAAAATAATCATAGTTGCTTTGACGGGATAAAATTTGTCCTGAGACAAAAATTAAGAATA----
--------------------------------------------------------------------------------
--------------------------------------------------------------------------------
--------------------------------------------------------------------------------
-------------------------------------------------------------AAGTGTTTGAAATTACTAC
AAAGTCCTTTTTATTCTGTCATTGGTTTATTCTTCATGTCTT-CTTTTCTCCTTTCTCTGTTAAATATTAATGTTTTGTT
GTGTTGTAAATCTCAGTAAAATCAGTATTCTTTCTATTCCCTTTTTTCTTATCCTGTTCTTTTCAATATTCCCAGAGCCA
CAGGAGTCTGTGACCAAGAACTTCGAGGGTCAAGACAGAAAGAAGCCAAGGGAGTAGTGCAATGGAATTATCAGTAAAGG
TAGACATAGGGAAGGAGGTGACCTGCCCCATCTGCTTGGAGTTCCTGACGGACCCTCTGAGCATAGATTGTGGCCACAGC
TTCTGCCATGCCTGCATCACTGCAAAGAACAAG---TCAATGATCATCTCAGGAGGGCAAAGCAGCTGTCCTGTGTGTCA
GACCAGATTCCAACCTGGGAACCTCCGACCTAATCGGCATCTGGCCAACATAGTGCAGAGAGTCAGGGAGGTCAAGATGA
GCCCAGAGGAGGGGCAGAAGAGAGATGTCTGTGAGCACCATGGAAAAAAACTCCAGATCTTCTGTAAGGAGGATGGAAAA
GTCATTTGCTGGGTTTGTGAACTGTCTCAGGAACACCAAGGTCATCAAACATTCCTCATACATGAGGTGGTCAAGGAATG
TCAGGTAGGTTCCAAGGTAGAGGAAGAGAGAGCAGAGAGCAGAATATGGTACCTGATGTGAAATCTCCACTTTTCTTTTT
AATCCTTTTTTATTCCCCT-GTCACCATAGAACTGAGA------------------------------------------
GCCATGTGATCTCTTTCCATATTCTTTGGTTAGTTTCTGAAGCTTGAAGGATGTTGCTACACATTGTTTCTCTTTAAAGA
TGAATACAAATTTTTAGCAAAGAAATATTGAATGAATGGAGAATTGCTTTGTAAGATAAGCTCTAAATGGCACTCTGAGC
AGAAAGGTGTTTTGGGGAATATGTCTGGTTAGATATGGGAAGAGTGGCAATGAGAGGAAGTCTTTCCTTACTGCAAGGTC
TGCTTTTTCTCTAGGAAAATAATGAGGCTATTCTTGATAAGGGGATGGTGACTTTGTTGGAAGAAAATGCTTGGTGCTGT
CACGTGAACACAGCACTCAGGCAAAGGTTTTCTCAGCAAGGCAAATTTACTTC---------------------------
--------------------------------------------------------------------------------
--------------------------------------------------------------------------------
--------------------------------------------------------------------------------
---------------------------------------------------TATAGAAAGGTGTGTCTCATGGATGG-AG
CAATGGCGAGAGT-TACTGGACAAGAGAGAGGAAGGGGGTCTTATTCCTAATGTAGCTTGTCCCTACTGCTGTGTCTTTT
TCCTATTGGCTAGGGTTGGACTGCACAGTCTAAGTTAATTCTGATTGGCTATTTTAAAAAGAGTAAGGACACGAGCCAGA
GGAGCGGGGTGAGTAGTTTGGGCAGGAAAGAGGGTTACAAAACAGGTGACTAAGGATGCCTAAGGACAGAACAGG-----
------------------------------------------------------GATAGAAGTTAGGAGGGGGTTGTTTA
CTGAAACTAGGGGCAAGGAGGTGTAAAGAACAAGGAAGTTAAACTTTAAAATGGAGTACAAAGAACAGGGAAGTTGAACA
TACCTGACATGCTGATTCTTTAGAGAGGAATTTAGAACTCATTGTTCTTAACAATTTTTCTTCCTCTTGAATTTTAAAGG
AAGTTAAAAGGTTAAACTTTGAAGAGGAATTTACTGTATCCTACAACTTCCATCATCCAGGAATAAAGAATACATTCATC
TCCTCAGATTTTCCCCCATGCCATAGGTTCTAATTACCAGCCTCACTGT--CTGTAAACTAGTCCCTTCTGAGAGCCACC
CGCTTTCTTCCTTGCTATCCTCTATCCAGGTGCTGAGAAAGCTCCTAACTTGACTCTATTATAATTTCTTTCTCACAGGA
AAGGCTGCAGGCAGCCCTGCAGAGACTGATAAAGGAAGATCAAGAAGCTGAGAAGCTGGAAGTTGACATTGGACAAGAGA
GAACCAGCTGGAAGGCAGGAAGAGACACTTCCTAAGG-ATCATTAGACAGATAGCTGGGCAGGACCTTGGTCTCTAGCAC
AAGGAGACCCCTTCCTCTTTGCTACACTAGAATTAATGAGTATAGAAGCCATTTGATTAGGTCTC-ATTTCATTCCTTCC
CTGTTGGAGTTTGAGGCTTGGAGAGTAAACATATCATAAATTAACACAGTATTTGGAAGTGAAAGCATGGAGGGAAATA-
-----AAAATGCTTCCTGTGAATCCTGTGTCCCATTTGTGTCATCAGGTTTGAGGTATCAATCTTTCCAGTAAATACCCT
GGGAAAAGACCCAGGATTCCCTGTTTAGGGGGTTTGGATAGAGGGATTT-------------------------------
--------------------------------------------------------------------------------
--------------------------------------------------------------------------------
--------------------------------------------------------------------------------
--------------------------------------------------------------------------------
--------------------------------------------------------------------------------
--------------------------------------------------------------------------------
--------------------------------------------------------------------------------
----------------------------------------------------------------AAGACACAGAAAGGCA
AGTTTGTCCAGGACAGATGTTTACAATCCACACCTCACCCAGGCATCACATTTTGTATCAGATTAGGCCTCAATAAAACA
GACTTGAGTATATTGCTTTGGGAGGAGCTCAGGTTAAAAAGTAGAAAAACATGGCTTCACTAGAAATTGCTTACTGGCTT
TTGCCTCCTATTCCTTTTGAGAACTCCCTGA-GAAAATAGTTCTTATCCTGGCTCCCAGGCTCATACAAAGCAAGCCTTC
AACCAGCCAGACTGACTGCCTCTTT-----CTCTTCTCATTCCCAAGAATTATATCCAGACCGAGAGACAGAAGATTCTG
AAAGGGTTCAATGAAATGAGAGCCATCTTGGACAGTGAGGAGCAGAGAGAGCTGCAAAAGCTGGAGGAAGGTGAGGTGAA
TGTGCTGGATAACCTGGCAGCAGCTAAAGACCAGCTGGTCCAGCAGAGGCAGTATGCCAGCAAGCTCATCTCAGATCTCC
AGCAGCGGATAAGGGGGTCGTCAGTAGAGATGCTGCAGGTAAGAC-TGGGATGGAGCACCTACATATGAGATTAAGGGAA
AAACACGGAGGCTGATT-TCCTTTCCTTCCCAGTCCCTAGGCTTTCTA------GGTGACATTAAATGGTCCCTTTGGCC
CAGCAGTGCCCCTTTTATGCCAATCATTTCAGGGGTCATGAAGATAGTTAAATATATGAATAGCAAGGGAAATTACCACT
GTTATTTACTTATGACAGGCAGTGTAAAAATTTGAGCTTGGAGAGAAGATTCTTTGTACTATAAGCAAATCAGTTTTAGA
ACTTTCCCATCACTTCA--------------------AAA-TATTTCTCATGCCTGTTTCTATCTCCATATCTGTTTTTG
TCTCCACTTCCTGGCAACA-GTCTGTTTT--GTCTGTGT-TAATTGGCTTCTCTGGACCTTTCAATATAAATTGAATTAT
ACAACATGTAGTCTTTTGCATCTGGCATCTTTCACTTAGCATAATATTTTGAGGTTTATTCACATTGCAGTATGTATGAG
CATTTTCCTCCTTCTTATTGCTAATGC-ATTCCGTTATCTGAATATATAATATTATGTTTATGTATTCACCAGTGGGTGA
CTATATGAATATTTTCCAGTTAGGGACTGTTAAGAATAATGCTACAGTAAGCACTCACTTACATGTTCTCATACAACCAT
GTTTTCATTTATCTTGAGTAGATTTTAAGAGTGTTGTATGTT--------------------------------------
--------------------------------------------------------------------------------
--------------------------------------------------------------------------------
--------------------------------------------------------------------------------
--------------------------------------------------------------------------------
--------------------------------------------------------------------------------
--------------------------------------------------------------------------------
--------------------------------------------------------------------------------
---------------------------------------------------------------AAGTTTATGTATAATTT
TTAAGTTATACTA---TTTTCCAAAGTTGTTACTCATTTTATATTCCTGTAA---------------------GCAATAT
AAAAAGTTTTTAAATTCTTCACATCCTT----------------------------------------------------
--------------------------------------------------------------------------------
--------------------------------------------------------------------------------
--------------------------------------------------------------------------------
-------------------GCTAATAC----GCTGCCTGCTTTTTTT------------GTT---GTTACAGCCTTTCTA
GTGGGAATGGATTGGTATCTCAATGT-------ATTTGCTTTATCGTAATAACCAATACTGCTGAAAGGCTTCTTATTTC
TACATGTAGATTCTATGCTTTTTTTTT----AGAGTTTTTCCTATTTTTA--AATTTTTGGTGCTATTGTATTTTTTTTT
-------AAATTTCAATTCTTCATTGCTGGCACATAGCAAAGGTGTAGCACATAGAAAAAA----------TGTC--AAT
TA-------TGCAA-CTTATGCA------ACTTATTAGTCATAGAGGAGATTTTT-----AAAAAATATCAATTCTTTAC
CATGTTCTACATAGAAAATCATGTTATCTGAGAATGAAGTT--TTATTTCATATTTT-----------------------
--------------------------------------------------------------------------------
--------------------------------------------------------------------------------
--------------------------------------------------------------------------------
--------------------------------------------------------------------------------
-------------------GCAGTTTGTATAGTTTTTCATTTGTCTTTGCATACTTTT-CATTTGTCTTTGCTTGTTTTA
TTGCACTAGCTAGGACTTCTAGTACAATGTTCAATA------------GGCATGGTGAGGGGTAATA-----ATATCCTT
TCCTTTTCTCT-GACCTTAGGAGGAAAGTACTTAGTCTCTTAC--TCTTAAGTATGATGTTAGCTCTATAGGAGTCTCTC
TTTTATTTTGTTTTATTTTTAGACTTTTAATGAAGTTGAGAAACTTCCTCTTTTTTTTTTTTTTTAATTT----------
---AGTCTCGTTT-TGTGACCCAGGCTGGAAAGCAGTGGCATGATCTT-GCTCACTGCAAATTCCACCTCCTGGGTTCAA
G-AATTTCTCATGCCTCAGCCTCCCAAGTAGCCAAGATTACAGGCACGTG-CCACTATGCCCAGGTGATATTTTTTGTGT
GTTTTTAGTAGAGATGGGGTTTCGCCATGTTGGCCAGTCTGGTCTCAAACTCCTGACCTCAG------------------
--------------------------------------------------------------------------------
--------------------------------------------------------------------------------
--------------------------------------------------------------------------------
--------------------------------------------------------------------------------
--------------------------------------------------------------------------------
--------------------------------------------------------------------------------
--------------------------------------------------------------------------------
--------------------------------------------------------------------------------
--------------------------------------------------------------------------------
--------------------------------------------------------------------------------
--------------------------------------------------------------------------------
--------------------------------------------------------------------------------
--------------------------------------------------------------------------------
--------------------------------------------------------------------------------
--------------------------------------------------------------------------------
--------------------------------------------------------------------------------
--------------------------------------------------------------------------------
--------------------------------------------------------------------------------
--------------------------------------------------------------------------------
--------------------------------------------------------------------------------
--------------------------------------------------------------------------------
--------------------------------------------------------------------------------
--------------------------------------------------------------------------------
--------------------------------------------------------------------------------
--------------------------------------------------------------------------------
--------------------------------------------------------------------------------
--------------------------------------------------------------------------------
--------------------------------------------------------------------------------
--------------------------------------------------------------------------------
--------------------------------------------------------------------------------
--------------------------------------------------------------------------------
--------------------------------------------------------------------------------
--------------------------------------------------------------------------------
--------------------------------------------------------------------------------
--------------------------------------------------------------------------------
--------------------------------------------------------------------------------
--------------------------------------------------------------------------------
--------------------------------------------------------------------------------
--------------------------------------------------------------------------------
--------------------------------------------------------------------------------
--------------------------------------------------------------------------------
--------------------------------------------------------------------------------
--------------------------------------------------------------------------------
--------------------------------------------------------------------------------
--------------------------------------------------------------------------------
--------------------------------------------------------------------------------
--------------------------------------------------------------------------------
--------------------------------------------------------------------------------
--------------------------------------------------------------------------------
--------------------------------------------------------------------------------
--------------------------------------------------------------------------------
--------------------------------------------------------------------------------
--------------------------------------------------------------------------------
---------------------------------------------------------------------GTGATCTGCCC
ACCTTGGC-TCTCAGAGTACTAGGATCACAGATATGAGCCACCTCCCAAGTAGCTGGGATTACAGGCACACGCCACCATG
ACCAGCTAATTTTTGTATTTTTTTTTTTTTTAGTAGAGATGGGATTTCACCATGTTGGCCAGGATGGTCTCAATCTCCTG
ACCTTGTGATCCACCCACCTCTACTTCCCAAAGTGCTGGCATTACAGGCATGAGCCACCATGCTTGGCCAAGGATGTT--
--------------------------------------------------------------------------------
--------------------------------------------------------------------------------
--------------------------------------------------------------------------------
--------------------------------------------------------------------------------
--------------------------------------------------------------------------------
-------------------CTCTTTTATTACCAGTTTGTTGAGAGG-------ATTTATCTGAATAGATGTTGATTTTCT
TGCTGAATTTTAGGACTCATTTATAGATTCTGGACATTAATATCTTAGCAGACATATGATTTATAAATATGCTTTCCCAT
TCTGTGGATTGTCTTTTCACTCTCTTCATAGTGTTCTTGATAACTTAAGAGTAATTTTTT-AAAGTTTAATTTGGGTAAA
GGTGTATTT-------TTTTTCTCACATTGCCTTTACTTTTTATATCATAGCCAACAAATCACTATCAAATCCAATATCA
TGCATTTTTCCCCTTTT-TTCTAGGAGTTTTATAG-TTTAGGTTTTTGATTCATTTTTAGTTATAGTGTTTATATGGTGT
AAGTTATCCATTTTT-AATGTTATTGTAGCCATTGTATTATAC-------------------------------------
------------------------TATGCCATTTTTTGGAAGTAGTTTGGTAATAAGGGTGAAGAAGTGGCAGACAGCTA
AGGAATAGACCATAGTGGACAATATTTGTTTGTCTGTCGAACCTCTAT--------------------------------
---------------------TCCTTTTGATTGTTTCTTTATGATAATTATTT-GAGGAATCATCCCTATCCCGTCTCAT
TCCAGATAGTTGGTTAAGGTTGACAAAATTCGTAGCATTAGGCATGTATATGTGACTCAGTTCTGGGCAAATCATTATAT
CCAATTCTTCTCTTTTTACCAATCCTACAGTAATTATTTTTACATATATACTTGACCCAGTTCAGGTTGATCGCTTGCAT
ACCTC--------ACTGTCATGAGGAAAAAGAGAAGTTGTCTTTTCTGATGGATATTATATCAAGGATAATAATTTAAAC
CAGGAGATTCAAGCTGATACCATAATTAATCTGAAAAGAAGTCAACCTAATAGGTATAAAATATAATTTGTAGAAGAAAA
ACCAGATTCTGATGGCAAGATTTTAGCTTAAAAACCTAGCTATTAGTAAAATTATACTTGATCTCTTGAATCTGTTTTTT
AAAAATGTAAACCAGTTTTAGTTGAGTTTTGTCTTATATTATAACAACAAAAAA--------------------------
---GCTAATACAGACAGTAAAACTATTTCTGAGGGTGTAAAGTCAACTGGAGGTCAATTCTTTGTTGGTATAAAGGGGGT
CAGATCAGACAG-AGGGAGACCAAATATACTGGCACATACTTGTTCAAAAAAAATAAAGGAAGTAATGGTTATGGTGAGG
AAGAAAATATCGCTGAAAGCAATTTAAAATATAAACTAGACTAGGTTAATAAAATGTTGGAATCCAGGATAAGATTTTAT
AGTTTCTAAGATGCTAACTAAGTGGATGTTAACGCTGTTCTAGACAGTGGG-TGTCAGTAGTTGGGAACTCGTAAGTCTC
ACTTAAGACCTGCTCAGTTACTTGTTCCTGTGGCGTGTTTCATGCTGAAAAATGGTTGAGATCACCGACGGTAGAGTTCA
GTCAGCATGCAGAGTAAGTACAGGGAGGCCAGACACACTTCTACTTGAAATGTTTGCTTGCTT----TTAC------AGC
AAAAGTACACTTC-TTAAGGACTGTTATTATTAATTGTTCATAATTGAATCCCTAAAGCCTGAAAAAATTTCCGTCAAAC
AGTAGATTTCGCCATTTTGTGTCTGTTGATGTATAAAATAAAAATGCAATGAATTAAT-AAGGTTATCTCATTAAAAATG
TATAAAAATAGTGGAGCTCCTCCCTCTCTTTTAAATATATTCCTTCTTGAGATACTTGAAGCACCTTCCAAACACCCTCA
CCTGAGTCCTCTGTAGCGGTCACTCTGGATCTTATCTCCACA-TTTGTCCCCAGTCTGTGACCATCTATTTATTCCCACC
ATATCAAGGGATGATAAAAGTGAGGGGAGGAAGGTGGATAAAACTTTCTGTAAGAGAGGAGGGCCTATCACTCTTTTGAG
CATTGCTGGACAAAATACAGGATGCTCTGTTAAAGTTTAATTTCAGATAAAGGAAACACAATATATTTAGTATAAG----
----AGTATCTTAAATATTGTAGGGGTCATACATGTAA--CAAAAAAAA--TGTATTGTTTATCTCAAATTGAAATTGAA
CTAGCCACTTTTATGTTCTAACTCTGGCAATCCTAATTTGACTCATGTTTTCTATCTTTTCCCCAGGATGTGATTGACGT
CATGAGAAGGTATATATGGAAGAGAGACATGGTCTTATTTGTCTGAAAAGAGGATTATAGTCCTGAGATATA-TCAT---
-CAATCAGAACAACTTAAAAAATTACAAGGCTGGGAAATTTGTGTATTAAGTTGTCCCAAACTGCTAATCACAGATTAAA
GTTTTCAATTGTAAGAGATTTAGGTGTTGGGAGGTCACAGAGTTAGG--------AGACCTTAGGAATAAGAGTTTGCAA
TATCAGAACCCCATGACTTCAGTCACTGTATTCAAACCTCTGTCT--ATTGTTTCCATACAGCATAGATGCCTGTCTTAT
TGCAGTGCGAATCCACCCTCTTTCTATGCCAGACTC-AAATTTTCCGAACACCATACCTTTATATTTGCATCTCTCCCTG
AGAATAAAATAAACA-TAACTTTCTAGGTGGTGCTTTTTAGATTTCT-GCAG-AAGTAGATTCGAGTCT-AATGAATAGC
GACTTTGGTCCTGGTGCCAATATAATCTTTTCTTGCTCACATACTTTACTATCTTGTAGGAAAAAATAATAT----TCTT
GTGTCTAAAGTTGCCCACCTGCTTCGCAGCATCAAAGTTTTTTTAAATATGTGAAAATCAAACCACTGTTAATTAATTTA
ATCATTGTAATTT---CTTCTTTGCCCAGAGAGCTTGCAACCTCAGACATTATTCTCTAGGCCTCATATTGGGATAACAG
ATTTTGGAAAACATTTAGCTTTTCAATATAGAACCCCATCTTGATATCCCCCAACCACTCAGTAGACGACAGATTCTGTG
ACCTCCTTAATGACCACCTCTCTGGGAAGCCACATCTCTGGCCTCTTTCTGGAGGACCCACTGAGATGGCAATGACTTTT
TCAAATACTAAATAAGTTTTTTAGAGGCACTAAATATCTTTTAAAAGCATTATTGGCTGGGTGCGGTGGCTCACACCTGT
AATTCTAGCACTTTGGGAGGCCAAGGCAGGCGGATCACTTGAGATCAGGAGTTCAAAAACAGCCTGGCCAACATGGTGAA
ATCCTGTCTCTATTAAAATCACAAAAATA------------TTAGCCAGGCATGGTGACAGACACCTGTAATCCCAGCTA
CTCAGGAGGGTGAGGCAGGAGAATCGCTTGAACCCAGGAGCTGGAGGTTGCAGCAAGCTGAGGTCGTGCCATTGCACTCC
AGCCTGGGTAAGAGAGTGAGACTCT-GTTTCAAAAAGAAA-GAA--------------------CATTATTTTTTTAATC
TAATTTTATATTCATTTTTAAGAGGT------------------------------------------------------
--------------------------------------------------------------------------------
--------------------------------------------------------------------------------
--------------------------------------------------------------------------------
--------------------------------------------------------------------------------
--------------------------------------------------------------------------------
------------------------------------------------------------AGAAAGCACGGGGC-----A
ATTATTGTATTTTACAAGGAAGAAGAGAGTGAACATCTTTGAAGTGAAGACCTTTCCAAGGTTACACAGAAAGGAAGTGG
G-------------------CAGACAGGTAGACATGAGCACGTTTCTCCGGGCTCCAGTGTCAGGTGTCTTCCCTCTACT
GTCCTCAGGGAATAGGGCCAAAGTGCATCA----GGATGGTGAAAGGTGAAAGAGACAGTGGTCTTGGATGGAGAGAAAA
TAGGGCAAAAGTGTAATGGTTATCAATTTTTTTT-ATCACTAGGAGTGAAACTTGGATATTGAAGAAGCCAAAATCTGTT
TCCAAGAAACTAAAGAGTGTATTCCAAATACCAGATCTGAGAGGAATGCTGCAAGTTCTTAGAGGTAAGGGGATTCAGGG
GAAGGCTGTG--TGTGGAATTCTTAGTATCAGGGCTCCACAGGGGAGCTGGTGTTTT--TTTTTTTTTTTTTTTTAATT-
------AGGTTAGGGTATAGGAGAGGAGGTGGGCCAGAGAAGGAGGAAAAATCCTGTGCTGTAGATGTGGTTCTATCTTA
GGGGGAATGGCCAGGTGTCGGATTCCTCCTCTCATTCACCAGTGCATAGGATCCCAGTATTCCCC-TTTCCTTTCCCTGC
TTTTCAGGAGAAGAGACAGGTGTCAGTGCTTACTTATTTGCTTCTAACAACATCACTGAAACTTTTGTCATTTCAGAGCT
GAAAGATGTCCAGTGCTACTGGGGTAAGATGATATG----GACCT--CAAATCACCTCCTTTCAGAATTGTGGTTACTAT
TAGATCTCATAATCTGAGTTCCATGTGTTCCTCCCCAAATTTGCC-----------------------------------
--------------------------------------------------------------------------------
--------------------------------------------------------------------------------
--TATACCCTATAATTCTTAAGTGTCCTACTAACTTCTAATTTATCAACACAAGTTCTGTTTGATATGGACACAAATTCC
GTTTTCATTATGTCTCTTCTCAATGCCACAAGACACATCTATCCCATATCCTTTACTTGACGCTGCAATTTTTTTCTACA
GTGGATGTGGTGTTGAATCCAGATAGT---GTCACTTCGAATGTTGCTGTTTCTGCGGATCAGAGACAAGTGGCAGCTGT
ACGCACCAGCACGTTTAAGAATTCAAATCCACAAGATTTTTCTGCTTTTGGTGTCTTGGGTTGCCAATATTTCTCTTCAG
GGAAATACTACTGGGAAGTAGATGTGTCTGGAAAGAGTGCCTGGATCCTAGGTGTACATAGTAAAATAAGTAATCTGAAT
AAAAGGAAGAGCTCTGGGTTAACTTTTGACCCAAGTGCAAATTATTCAAGTGCTTACTCTAAATGCAGACCCCAATATGG
CTACTGGGTTATAGGATTACAGAATACATCTGAGTATAACGCTTTTGAGGATTCCTCCTCTTCTGATCTCAAGGTTTTGA
CTCTCTTTATGGCTGTGCCTCCCTGTCGTATTGGGATTTTCCTAGACTGTGAGGCAGGCATTGTCTCATTTTTTAATGTT
ACAAACCATGGAGCACTCATCTACAAGTTCTCTAGATGTCGCTTTTCTCAGCCTGCTTATCCGTATTTCAATCCTTGGAA
CTGCCCAGTCCCCATGACCCTCTGCCCACCGAGCTCCTGAGTGTTCTCATT-CCCTTACCCACTTCTGCATAGTAGCCCT
TGTGCTGAGACTGAGGTTCTTCACCTGAGTTCATCTCCACTGTGACCATCTCTTCCTTTCTTTTCCCTTCTTTTACTTAG
AATGTC--TGTATTCGTTTGCTAGGGCTTCCATAACAAAGCATCATAGACTGGTGACTTAAACTGTAGTTGTATTGCCGT
ACTGTAGGCTAGAAATCCAAAATCTAGGTTCCCACAGAGTTGGTTATTTCTGAGGTCTGCAAGGGAAGACTGTGTTCCAT
GCCTC-TCTCCTTGGCTTGTAGATGCCACCTTGTCCCTATGACTCTTCACGTTGTCTTTATGTACATCTCTGTGCCCAAG
TTTTTCCTTTTTAATAAGACACCAGTCATACTGGCTCAGGGCCCACTGCTAATGACTTAATGAAATCATTTTAATTTTAT
ATTCTCTACAAAGACCTTATTTCCAAATAAGGTAATATTCGGAGGTATTGGGAATTAAAACTCCAACATATAAATTTGAG
GAAGTCGCAGTTTAAGTCATAACATTCTTTCTCTTTCTTGCAAGAGCTGCTTGCA-------------ATCTCTTGCAAG
AAAGAT-ATTATTCCTAATGTCTTGGTTTTACTAGTAGTAAATATTATTATTGTTATT--ATTTTTGCATTTGCAAGGGA
AACACATCTGATCCCTCGTAGAGAAAGAACAGTATTGCTATGATTCCTTTGAACTCTCTTTTCTTCCTTGTTTCCTCTGC
CACTTAAAAGATTGGAGA-GGAGAAACTTGTCAACTCATATCTATGTTATCT--AGGGAAGTACATAGGAATTTGTTACT
AAACAATGTATCCTTAAGACTGTGTTGGTTTACTAGTGACACTCCATATTCATCACAGAATTAAAGCAGGAAGTCCATAG
TAATTTATTTACTAATAGTGGATTTTTAATGCTCTGAGTTTCTGAGATCAAATTTTATCTTTTCACGTACAAGTTCTATA
ATCTTTTAAATAATTTACTTAATGTATATTGGTGTATTTTCCTAAAATTAATATTGGTGTTTAAGACTGGATCTAATTCC
TT-----ACTTTGAGAAACAAACTTTTATTAAATGTAAGGCACTTT-CTATGAATTTTAAATATAAAAATAAATATCATT
CTAATTATTACTGAAAAAAATGTCAGCCATTTCAATGTCTTGGAAAATAATT-TTTT-GTTTTTGTTCTGTTTTCTTTTT
GCTTCAATAAAATAATACTTGGCTCTA----------------
>Callithrix_jacchus_TRIM22
TTGGGTTTATTGTTATGTAAGTTCCTGTTCAGCTTCCTTTGTTTTCTTTCACTTTTGAGAACTTAACTTTCGTTTCTC
ACTCAGCTTCTGTAGGGAAACGCATTTGTGGAGACCAGTCCTCTGGCT-GATGAGTGAATCTGATCCACCCCTTCTCCTG
CCTTTCCCTCACTCTTCTCCCTTGATTCAAGACTCCTCCACTTTGGACTGAAGGTGAGTGGGGTGAGTTGAGGGAGTATA
AAATGGGA------------------------------------------------------------------------
--------------------------------------------------------------------------------
--------------------------------------------------------------------------------
--------------------------------------------------------------------------------
-----------------------------GGCTTTTTGTTTTGTTTTTTGTTTTTTT------------GAGGCAGAGTC
TCGCTCCGTCTCCAGGCGCCAGGCTGGAGTGCTGTGGCGCGGTCTCGGCTCACTGCAACCTCCGAGAATGGGAGGCTTTG
AGAA---CAGATTGATTGTGTTTAGGTGAGTTTAATTTGTGGTTCTGGAGCTGCTCTGCATAACCAAAAAGAGGCAGCTT
GTGAACTGTCTGCTGAGATGGGAGAGGAAGAAAGCATTGAATTTGGGAGAGGAGTA-CCTTTAAAGAAAAGAGGTTTGCA
GAAACAAACAGCCTT----GTTTCCTAGAGGTACCATTCATTTCTTGAATCTAGGTACCCC-ATCACCTTC---------
--------------------------------------------------------------------------------
--------------------------------------------------------------------------------
--------------------------------------------------------------------------------
--------------------------------------------------------------------------------
--------------------------------------------------------------------------------
--------------------------------------------------------------------------------
--------------------------------------TTATTCTGTCATTTTGATTTTTCTACGTTGCCAA--------
--------------------------------------------------------------------------------
--------------------------------------------------------------------------------
--------------------------------------------------------------------------------
--------------------------------------------------------------------------------
--------------------------------------------------------------------------------
--------------------------------------------------------------------------------
--------------------------------------------------------------------------------
--------------------------------------------------------------------------------
--------------------------------------------------------------------------------
--------------------------------------------------------------------------------
--------------------------------------------------------------------------------
--------------------------------------------------------------------------------
--------------------------------------------------------------------------------
--------------------------------------------------------------------------------
--------------------------------------------------------------------------------
--------------------------------------------------------------------------------
--------------------------------------------------------------------------------
--------------------------------GGCTGGGATTACAGGTGCCCACCACCACACCTGGCTAACTTTTGTATT
TTTAGTAGAGACAAGGTTTCACCATGTTGGCCAGGCTGGTCTCGAACTCCTGAGCTCGTGATCTGCTTGCCTAGGCCTCC
CAAAGTGCTAGGATTACAGACGTGAGCCACCGCACCCGGCCTTAA--GATATTTTTGATTAAATTCACAAAACGAAAGCA
TACAGCTATAGTAAAAA----------------TAAATTGCCGTCTATTCGATA-GTAATCAACATTAAATACCTGCAAG
AGATTATACTTTAGACTAGGGAAAAGGAAGTGAACACTCAGTTGAAAAAAGGAGGTA-----------------------
--------------------------------------------------------------------------------
--------------------------------------------------------------------------------
--------------------------------------------------------------------------------
--------------------------------------------------------------------------------
-----------------------AACAAGCAGTTTTAATGTAGCAAAAAGGTAGCGGCTACTACAGGATAGATGTAAAAC
CAACAAAACAAAAGCAGCAAACCTAAAGGGTTGCCATAGGATAGGTTATTTGTAGTGCACCTTGTCAAAGGCTTTGCAAT
TTTAAACA--GATTTCAGATTAGGTCTCACTGTGAGAAAGAGATTTTGAGCAGAGTCTTCAATAAAATGATGGATTTAAG
AAGTGATGAATT--------------------------------------------------------------------
--------------------------------------------------------------------------------
--------------------------------------------------------------------------------
-----------------------------------------------------------------------GTCTTCAAT
ACAATGATGGAATTAAGAAGTTAGTTAACTGTGAGAGAAAGGGATGAGACTGGGGTAGCTTTATGAAAACAGTCCTTTGT
TACAAAATGACTTATCTGAAACATATCTACCAGAGAGTTAGAACTCTTGGAAAAAGGGTCATTAATGTGGTAAAAACTAA
ACCCTGGACATTTTAATGGTTACTTGAAAAAGGAACTCTGAGTTTAGAGGAATAAGAAGTGGTAACAAGGTTTCTGAGTT
TGTTAGGTTTCTGCATGCC------------TATGTTCTCCATTGGTAGTTACTGACCCAGGGAAT-GGGGACATTTAAA
AGATGTTGGCTAGGCCAGGCA--TGGTGGCTCGTGCCTATACCTAGCTAAAA-TCCCCGTACTCTCGGAGGCTGAGAC-A
AGAGAATCACTTGAGTTCAAGAGTTCAAGATCAGCCTGGGCAATATAATGAGACTTTGTCTCAAAAAAAAAAAAAA----
---------------GAGAGAGAGATTGGTGGCTAAACGCCTCATAGTAGTTTTTCTCCTTATGGTGCAGCCACTCGAAT
TTAATTTCAT--------------------------------------TTA---ATT---TTTTTTCTGTTTTGAGACAG
--TCTCCCTCTGTTGCCCAGGCATGATCTTGGCTCACTGCAATGTTCACCTCACAAGTTCAAGCAATTCTCTTGCCTCAG
CGTCTCGAGTGAGTTGTTGGGACTACAGATGCCCGCCACCATGCCTGGCTAAGTTTTGTAATTTTTTTAGTAGAGACAGC
GTTTTATCGTATTGGCCAGCCCTGTCTCAAACTCCTGACCTCAGGTGATCCGCCCACCTTGGCCTCCCAAAATGCTGGGA
TTACAGGCTTGAGCCACCATTCACACAC---------TTTTTTTTTTTTTGATATGGAGTCTTGGTCTGATACAGGGCTG
GAGTGCAGTGGCACAATCTCGGCTCACTGCAACCTCCACCTCCCGG-TTCAAATGATTCTTCTGCCTTAGTCTCCTAAGT
AGCTGGTACTACAAACGTGTATCACCACGTTTGGCTAATTTTTTTG-------GTATTTTTT----AGGAGAGACAGGG-
TTTCACCATGTTGGCCAGGATGGTCTCGATTTCTTGATCTCA--TGATCCACCTGCCTTGGCCTCCCAAAGTGCTGGGAT
TACAAGTGTGAGTGACCATGCCCAGCCCATTTTTTTTTTTTTTT---------------------AAATCTTAAT-GTAC
AGATACAGAA-GCTTCTATGTAGTTAATTAGAATATTCTTTAATAAGGAAGCTATGGACCTAGTTAGCCTTAACCATGTC
ATAAAAA---TTAGATTCATACCACCTTCAAAGGGGAGCATGCATTTTGTTTATGTGTCTGTC----TATCTGTCTTAGG
TTGGAAAAATTTCAATGGGGCAATATTTCTTCAATATTAGGATAAA----------------------------------
--------------------------------------------------------------------------------
--------------------------------------------------------------------------------
--------------------------------------------------------------------------------
-------------------------------------------GATTGAATAAATGAAGAAAAATAAGCATTTATATTAG
TTTTCTAGAGTTGCCATAGAAAAAATTCCAAAAGTGGTTGGTTTAAATAGCAGAAATATATTGTCTTCCAATTCCAGAGG
CTAGTTATCCAGGTTAAAATGTGTTGGTAGGGCTGGTTCCTTCTGAAGGCTGTAAAGGAGGCATCTACTCCATGCCTCTC
TTCTAGCTTCTTACAGTTTCCTGGAAACCTTTGGCAGTCCCTGGCTTATAGGTGCATCACCCTGATCTCTGCTTTCTTCT
TCACCCTGGCATATTCTTTGTGTGTAAATGTCCCTTTTTGATAAGGACACAGTTGTGTTGGATAAGAGTCTACCCTAATG
ACCACATGATAAC-----AGAATTTAAATATGCTAGTTTCAAATAAGAGAACATTGACACATTAGGACTTCAACATCATT
TGGGGAGAAACAATCCATCCCATAGTAGCATTCGTTGTGTTTGAAATGGGACAGACTTTATCTCTCCACTACATATTCTC
AATATATTTGGCCTCCTTTATGAATTGAGACTTTTCTCTCATGACCAACAGATGTTTCTTTGAAATGTATATTCATTGGG
TGCATGTCATGTGTGTGATTCCATAACTATTTTAGCTTCTTTTCCTCTTCCCTACAGATATACACCTTTAGGTTTTTATC
ATCATC---CTTGTCATATGTCCAGGCCNNNNNNNNNNNNNNNNNNNNNNNNNNNNNNNNNNNNNNNNNNNNNNNNNNNN
NNNNNNNNNNNNNNNNNNNNNNNNNNNNNNNNNNNNNNNNNNNNNNNNNNNNNNNNNNNNNNNNNNNNNNNNNNNNNNNN
NNNNNNNNNNNNNNNNNNNNNNNNNNNNNNNNNNNNNNNNNNNNNNNNNNNNNNNNNNNNNNNNNNNNNNNNNNNNNNNN
NNNNNNNNNNNNNNNNNNNNNNNNNNNNNNNNNNNNNNNNNNNNNNNNNNNNNNNNNNNNNNNNNNNNNNNNNNNNNNNN
NNNNNNNNNNNNNNNNNNNNNNNNNNNNNNNNNNNNNNNNNNNNNNNNNNNNNNNNNNNNNNNNNNNNNNNNNNNNNNNN
NNNNNNNNNNNNNNNNNNNNNNNNNNNNNNNNNNNNNNNNNNNNNNNNNNNNNNNNNNNNNNNNNNNNNNNNNNNNNNNN
NNNNNNNNNNNNNNNNNNNNNNNNNNNNNNNNNNNNNNNNNNNNNNNNNNNNNNNNNNNNNNNNNNNNNNNNNNNNNNNN
NNNNNNNNNNNNNNNNNNNNNNNNNNNNNNNNNNNNNNNNNNNNNNNNNNNNNNNNNNNNNNNNNNNNNNNNNNNNNNNN
NNNNNNNNNNNNNNNNNNNNNNNNNNNNNNNNNNNNNNNNNNNNNNNNNNNNNNNNNNNNNNNNNNNNNNNNNNNNNNNN
NNNNNNNNNNNNNNNNNNNNNNNNNNNNNNNNNNNNNNNNNNNNNNNNNNNNNNNNNNNNNNNNNNNNNNNNNNNNNNNN
NNNNNNNNNNNNNNNNNNNNNNNNNNNNNNNNNNNNNNNNNNNNNNNNNNNNNNNNNNNNNNNNNNNNNNNNNNNNNNNN
NNNNNNNNNNNNNNNNNNNNNNNNNNNNNNNNNNNNNNNNNNNNNNNNNNNNNNNNNNNNNNNNNNNNNNNNNNNNNNNN
NNNNNNNNNNNNNNNNNNNNNNNNNNNNNNNNNNNNNNNNNNNNNNNNNNNNNNNNNNNNNNNNNNNNNNNNNNNNNNNN
NNNNNNNNNNNNNNNNNNNNNNNNNNNNNNNNNNNNNNNNNNNNNNNNNNNNNNNNNNNNNNNNNNNNNNNNNNNNNNNN
NNNNNNNNNNNNNNNNNNNNNNNNNNNNNNNNNNNNNNNNNNNNNNNNNNNNNNNNNNNNNNNNNNNNNNNNNNNNNNNN
NNNNNNNNNNNNNNNNNNNNNNNNNNNNNNNNNNNNNNNNNNNNNNNNNNNNNNNNNNNNNNNNNNNNNNNNNNNNNNNN
NNNNNNNNNNNNNNNNNNNNNNNNNNNNNNNNNNNNNNNNNNNNNNNNNNNNNNNNNNNNNNNNNNNNNNNNNNNNNNNN
NNNNNNNNNNNNNNNNNNNNNNNNNNNNNNNNNNNNNNNNNNNNNNNNNNNNNNNNNNNNNNNNNNNNNNNNNNNNNNNN
NNNNNNNNNNNNNNNNNNNNNNNNNNNNNNNNNNNNNNNNNNNNNNNNNNNNNNNNNNNNNNNNNNNNNNNNNNNNNNNN
NNNNNNNNNNNNNNNNNNNNNNNNNNNNNNNNNNNNNNNNNNNNNNN-NNNTAAAATAA---GTT-AGACACCAAAGACC
CTATAT------ATTCTGCTTTTATGAATTGGTTAAAAACCCGAAAGATTTTA---GTGGTTGCCTGGAGCTTGGAATCA
GAATAGGAGTGATGGCATTAGGTTGTGGGGTTTTTTTT---------CAGGTGATAAAAATTGTTTAAAATTGGGTTACA
TTAATAGTAATATGGTTCCACAAATTTACCAGAAATTATGAAATTA--CACTTAAAA-TGA---------GCGTGTTTGA
TGCTATGTAAATACAACTCAGTAGTATTCACTAGTATTAATAC-----------TAGTGAATTATGCACATGCTGGGGAT
ACAGTCATGCCATTCAGAGAGAAAAGCATGTGTGCAAGCCCAGGGGCAGGAGTGTGTTTTTTGCATTTAATGTGGAAAAT
GTGTTTTGGGTTGAGGGACAAAGGGCAGGACAAATGACGGGTTACATGAGGCTTTTGGTAGAAGAGCCTTAGTTTG----
CTCCAGTAGAAAAAGAGAAAATAACTATAGTTGCTTTGATGGGGTAAAATTTGTCCCAAGACAAAAATTAAGAATA----
--------------------------------------------------------------------------------
--------------------------------------------------------------------------------
--------------------------------------------------------------------------------
-------------------------------------------------------------AGGTGTTTGATATTACTAC
AAAGTCCTTTTAATTCTGTCATTGGTTTATTCTTCATGTCTTTCTTTTCTCCTTTCTCTGTTAAATATTAGTGTTTTCTC
CTGTTCTAAATCTTGGTAAAATCAGTATTCTTTCTATTCCCTCTTTTCTTATCCTGTTCTCTTCAACATTCCCAACACTG
CAGGAGTTTGTGACCAAGAACTTCGAGGCTCAAGACAGAAAGAAGTCAAGGGAGCAGTGCAATGGAATTTTCAGTAAAGG
TAGACATAGGGAAGGAGGTGACCTGCCCCATCTGCTTGGATCTCCTGACAGACCCTCTTAGCATAGATTGTGGCCACAGC
TTCTGCCATGCCTGCATCACTGCAAAGAACAAG---TCAATGATCATCTCAGGAGGGCAAAGCAGCTGTCCTGTGTGCCA
GACCAGATTCCAGCCTAGGAACCTCCGACCTAATCGGCATCTGGCCAACATAGTTCAGAGAGTCAGGGAGGTCAAGATGA
GCCCAGAGGAGGGGCAGAAGAGAGATGTCTGTGAGCACCATGGAAAAAAACTCCAGATCTTCTGTAAGGAGGATGGAAAA
GTCATTTGTTGGGTTTGTGAACTGTCTCAGGAACACCAAGGTCATCAAACATTCCTCATACAAGAGGTGGTCAAGGAATG
TCAGGTAGGTTCCAAGGCAGAAGAAGAGAGAGCAGAGAGCAGAAGATGGGACCTGACATGAAATCTCCACTTTTCTTTTT
AATCCTTTTTTATTCCCCT-GTCACCATAGAACTGAGA------------------------------------------
GCCATGTGATCTCTTTCCATATTCTTTGCTTAGTTTCTGAAGCTTGAAGGACGTTGCTGCACATTGTTTCTATTTAAAGA
TGAATACAAATTTTTAGCAAAGAAATGTTGAATGAATGGAGAATTGCTTTGTAAGATAAGCTGTAAATGGCACTCTGAGC
AGAAAGGTGTTTTTGGGAGCATATCTGGTTAGATGTGGGAAGAGTGGCAATGAGAGGAAGCCTTTCCTTACTGCAGGGTC
TGCTTTTTCTCTAGGAAAAGAATGAGGCTACTCTTGATAAGGGGTTGGTGACTTTGTTGGAAGTAAATGCTCGGTGTTGC
CATGTGAATATAGCACTGAGGCA---GTTTTTTCAGAAAGGCAAATTTACTTC---------------------------
--------------------------------------------------------------------------------
--------------------------------------------------------------------------------
--------------------------------------------------------------------------------
---------------------------------------------------TATAGAAAGGTGCGTCTTATGGATGG-AG
CAATGGTGAGAGTATACTGGACAAGGGAGGGAAAGGGGGTCTTATTCCTAATGCAGCTAGTCCCTACTGCTATGTCTTTC
CCCTATTGGCTAGGGTTGGACCACACAGTCTAAGTTAATTCTGATTGGCTATTTTAAAGAGAGTAAGGATATGAGCCAGA
CGGGCAGGGTGAGTAGTTTGGGCAGGAAAGAGGGTTACAGAACAGGTGACTAAGGATGCCTAAGGACAGAACAGGTGACT
AAGGATGTCTAAGGACAGAACAGGCGACTAAGGATGCCTAAGGATAGAACAGGTGATAGAAGCTAGGAGGGGGTTGTTTA
CTGAAACTAGGGGCAAGGAGGTATAAAGAACAAGGAAGCTAAACTTTAAAATGGAGAACAAAGAACAGGGAAGCTGAACA
TATCCAACATATTGGTTCTT--GAGAGGAATTTGGAACTCATTGTTCTTAACAGTTTTTCTTACTCTTGAATTTTAAAGG
AAGTTAACAGGTTAAACTTTGAAGAGGAATTTACTGTATTCTACAACTTCCATCATCCGGGAATAAAGAATACATTCATC
TCCTCAGATTTTCCCCCATGCCATAGGTTCTAATTACCAGCTTCACTGT--CTGTAAACTAGTCCCTTCTGAGAGCCACC
CGATTTCTTCTTTGCTATCCTTTATCCAGGTGCTGAGAAAGCTTGTAACTTCACTCTATTATAATTTCTTTCTCACAGGA
AAGGCTGCAGGCAGCCGTGCAGAGGCTGATAAAGGAGGATCAAGAAGCTGAGAAGCTGGAAGTTGACATTGGACAAGAGA
GAACCAGCTGGAAGGCAGGAAGAGACACTTCCTAAGG-ATCATTAGACAGATATCTGGGCAGGACCTTGGGCTCTAGCAC
AAGGAGACCCCTTCCTCTTTGCTACACTAGAATTAATGAGTATAGAAGCCATTTGACTAAGTCTC-ATTTCATTCTTTCC
CTATTGGAGTTTGAGGCCTGGAGAGTAAACATATCATAAATTAACACAGTATTTGGAAGTGAAAGCATGGAGGGAAATA-
-----AAAATGCTTCCTGTGAATCCTGTGTCCCATTTGTGTCATCAGGTTTGAGGTACCAATCCTTCCAGTAAACATGCT
GGGAAAAGACCCAAGATTCCCTGTTTAGGGGGTTTGGATAGAGGGATTT-------------------------------
--------------------------------------------------------------------------------
--------------------------------------------------------------------------------
--------------------------------------------------------------------------------
--------------------------------------------------------------------------------
--------------------------------------------------------------------------------
--------------------------------------------------------------------------------
--------------------------------------------------------------------------------
----------------------------------------------------------------AAGACACAGAAAGGCA
AGTTTGTCCAGGACAGATGTCTACAATCCATGCCTCACCCAGGCATCACATTTTGCCTCAGATTAGGCCTCAGTAAAACA
GACTTGAGTATATTGCTTTGGGAGGAGCTCAGGTTAAAAAGTAGAAAAACATGGCTTCAATAGAAATTGCTTGTTGGCTT
TTGCCTCCTATTCCTTTTGAGAACTGCCTGA-GAAAACAGTTCTTATACTGGCTCCCAGGCTTATACAAAGCAGGCCTTC
AACCAGCCAAACTGAGTGCCTCTTT-----CTCTTCTCATTCCCAAGAATTATATCCAGACCGAAAGACAGAAGATTCTG
AAAGGGTTCAATGAAATGAGAGTCATCTTGGACAGTGAGGAGCAGAGAGAGCTGCAAAAGCTGGAGGAAGGTGAGGTGAA
TGTGCTAGATAACCTGGCAGCAGCTAAAGACCAGCTGGTCCAGCAGAGGCAGTATGCCAGCAAGCTCATCTCAGATCTCC
AGCGGCGGATAAGCGGGTCGTCAGTAGAGATGCTGCAGGTAAGACCTTGGATGCAGCACCTACATATGAGATTAGGGGAA
AAACACGAAGGTTGATTTTCCTTTCCTTCCCAGTCTCTAGGCTTTCTA------GGTGACATTAAATGGTCCCTTTGGCC
CAGCAGTGCCCTTTTTATGCCAGTCATTTCAGTGGTCATGAAGATACTTAAATATATGAATAGCAAGGGAAATTACCATT
GTTATTTATTTACGATAGGCAGTGTAAAAATTTGAGCTTGGAGAGAAGATTCTTTGTACTATAAGCAAATCAGTTTTCGA
ACTTTCTCATCACTTCA--------------------AAAATATTTC--ATGCCTGTTTCTATCTCCATGTCTGTTTTTA
TCTTCACTTCCTGGCAACA-ATCTGTTTTCTGTCTGTAT-TAATTGGCCTCTCTGGACCTTTCAATATAAATTGAATTAT
ACAACATGTAGTCTTTTGCATCTGGCATCTTTCACTTAGCATA-------------------CATTGTAGTATGTATAAG
CATTTTTCTC---CTTATTGCTAATGCTATTCCATTATCTGAATATATAATATTATGTTTATGTATTCACCAGTGGGTGA
CTATATGAATATTTTCCAGTTAGGGATTGTTAAGAATAATGCCACAGTAAGCATTCACTTACATGTTCTCATACAAACAT
GTTTTCATTTATCTTGAGTAGATTTTAAGAGTGTTGTGTGTT--------------------------------------
--------------------------------------------------------------------------------
--------------------------------------------------------------------------------
--------------------------------------------------------------------------------
--------------------------------------------------------------------------------
--------------------------------------------------------------------------------
--------------------------------------------------------------------------------
--------------------------------------------------------------------------------
---------------------------------------------------------------AAGGTTATGTATAATTT
TTAAGTTATACTA---TTTGCCAAAGTTGTTACTCATTTTAT-T-CCTGTAA---------------------GCAATAT
AAAAAGTTTCTAGATTCTTCACATTCTTTTTTTTTTTTTTTTTTTTGAGACGGAGTTTTGCTCTTGTTTCCCAGGCTGGA
GTGCAACGGCATGATCTCGGCTCACTGCAACCTCTGCCTCCTGGGTTCAAGCAATTCTCCTGCCTCAGCCTCCTGAGTAG
CTGGGATTACAGGCACGCGCCATCATGCCCAGCTAATTTTTTTGTATTTTTAGTAGAGACAGGGTTTCACCATGTTGACC
AGGATAGTCTCGATCTCTTGACCTCGTGATCCACCCGCCTCGGCCTCCCAAAGTGCTGGGATTACAGGCGTTAGCCACCG
CGCCCGGCCTCACATCCTTGCTAATACTTATACTGCCTGCTTTTTTT------------GTT---GTTACAGGCTTTCTA
GTGGGAATGTATT-----------------------TGCTTTATCCTAATAACTAATACTGCTGAAAGGCTTCTTATTTC
CACAGGTAGATTCTATACTTTTTTTTT--TTACAGGTTTTCCTATTTTTTTTTATTTTTGGTGCTTTTGTATTTTTTAAA
-------AAATTTTAATTCTTCATTGCTGGCCCATAGCAAAGGTGTAGCACATAGAAAAAA----------TGTT--AAT
TA-------TGCA----------------ACTTATTAGTCATAGAAGAGATTTTTTTTT-----AATATCAATTCTTTGG
CATTTTCTACATAGAAAATCATGTAATCTGAAAACAAAGTT--TTATTTCATACTTT-----------------------
--------------------------------------------------------------------------------
--------------------------------------------------------------------------------
--------------------------------------------------------------------------------
--------------------------------------------------------------------------------
-------------------GCAGTTTGTATAGTTT-------------GTATAGTTTTTCATTTGTCTTTGCTTGTTTTA
TTGCACTAGCTAGGACTTCTAGTACAATGTTCAACT------------GGCATGGTGAGAGGGAATA-----ATGTCCTT
TCCTTTTTTCT-GACCTTAGGAGGAAAATACTCAGTCTCTTAC--TCTTAAGTATGTTGTTAG--------GAGTCTCTC
TTTTATTTTGTTTTATTTTTAGACTTTTAATGAAGTTGAGAAACTTCCT---------TTTTTTTTTTT-------GAGA
TTTAGTCTTGTTT-TGTGACCCAGGCTAAAGAGCAGTGGCATGATCTT-GCTCACTGCAAACTCTACCTCCTGGGTTCAA
GTAATT-CTCATGCCTCAGCCTCCCAAGTAGCTGAGATTACAGGCATGTG-CCACCATGCCCAGGTGATATTTTTTGTGT
ATTTTTAGTAGATATGGGGTTTCGCCACGTTGGCCAGTCTGGTCTCAAACTCCTGACCTCAG------------------
--------------------------------------------------------------------------------
--------------------------------------------------------------------------------
--------------------------------------------------------------------------------
--------------------------------------------------------------------------------
--------------------------------------------------------------------------------
--------------------------------------------------------------------------------
--------------------------------------------------------------------------------
--------------------------------------------------------------------------------
--------------------------------------------------------------------------------
--------------------------------------------------------------------------------
--------------------------------------------------------------------------------
--------------------------------------------------------------------------------
--------------------------------------------------------------------------------
--------------------------------------------------------------------------------
--------------------------------------------------------------------------------
--------------------------------------------------------------------------------
--------------------------------------------------------------------------------
--------------------------------------------------------------------------------
--------------------------------------------------------------------------------
--------------------------------------------------------------------------------
--------------------------------------------------------------------------------
--------------------------------------------------------------------------------
--------------------------------------------------------------------------------
--------------------------------------------------------------------------------
--------------------------------------------------------------------------------
--------------------------------------------------------------------------------
--------------------------------------------------------------------------------
--------------------------------------------------------------------------------
--------------------------------------------------------------------------------
--------------------------------------------------------------------------------
--------------------------------------------------------------------------------
--------------------------------------------------------------------------------
--------------------------------------------------------------------------------
--------------------------------------------------------------------------------
--------------------------------------------------------------------------------
--------------------------------------------------------------------------------
--------------------------------------------------------------------------------
--------------------------------------------------------------------------------
--------------------------------------------------------------------------------
--------------------------------------------------------------------------------
--------------------------------------------------------------------------------
--------------------------------------------------------------------------------
--------------------------------------------------------------------------------
--------------------------------------------------------------------------------
--------------------------------------------------------------------------------
--------------------------------------------------------------------------------
--------------------------------------------------------------------------------
--------------------------------------------------------------------------------
--------------------------------------------------------------------------------
--------------------------------------------------------------------------------
--------------------------------------------------------------------------------
--------------------------------------------------------------------------------
--------------------------------------------------------------------------------
---------------------------------------------------------------------GTGATCTGCCC
ACCACGGCCCCTCAAAGTACTAGGATCACAGATGTGAGCCACCTCCCAAGTAGCTGGGATTACAGGCACACGCAACCATG
ACCACCTAATTTTTGTATTTTTTTTTTTT--AGTAGAGATGGAGTTTCACCATGTTGGCCAGGATGGTTTCAATCTCCTG
ACCTTGTGATCCGCCCACCTCTGCTTCCCAAAGAGCTGGCATTACAGGCATGAGCCACTGTGCCTAGCCAAAGATGTT--
--------------------------------------------------------------------------------
--------------------------------------------------------------------------------
--------------------------------------------------------------------------------
--------------------------------------------------------------------------------
--------------------------------------------------------------------------------
-------------------CTCTTTTATTACCAGTTTGTTGAGAGG-------ATTTATCTGAATAGATGTTGATTTGCT
TGCTGAATTT-AGGACTCATTTATAGATTCTGGATATTAATACCTTATCAGACATATGATTTGTAAATATGCTTTCCCAT
TCTGTGGATTGGCTTTTCACTCTCTTCATAGTGTTCTTGATAACTTAAGAGTAATTTTTT-AAAGTTTAATTTTGGTAAA
GGTCTATTT-------TTTTTCTCACATTACCTTTACTTTTTATATTGTAGCCAACAAATCACTACCAAATCCAATAT--
-GCATTTTCCCCCTTTT-TTCTAGGAGTTTTAAAGCTTTAGGTCTTTGACTCGTTTTTGGTTATGGTGTTTGTATGGTGT
AAGTTATCCATTTTT-AATGTTATTGTAGCCATTGTATTACAC-------------------------------------
------------------------TGTGCCATTTTTTGGAAGTAGTTTGGTAATAAGGGTGAAGAGGTGGCAGATAGCTG
AGGAATAGTCTGAAGTAGACAATATTTGTTTGTCC----AACCTCTAT--------------------------------
---------------------TCCTTTTGATTGTTTCTTTATAATAATTCTTT-GAGGAACCATCCCTACCCTGTCTCAT
TCCAGATAGCTGGTTAAGGTTGACAAAATTAGTAGCATTAGGCATGTATATGTTACTCAGTTCTGGGCAAATTGTTATAT
CCAATTCTTCTCTTTTTACCAACCCTACAGTAATTATTTTTACATATGTACTTGACCCAATTCAGGTTGATCGTTTGCAT
GCCTTAGTATTTTACTGTCATGAGTAGAAAGAGAAGTTGTCTTTTCAGATGGATATTATATCAAGGATAATAATTTAAAC
CAGGAGATTCAAGCTGATACCATAATTAATCTGAAAAAATGTCAACATAATAGGTATAAAATATA-TTTGTAGAAGAAAA
ACCAGATTCTGATGGCAAGATTTTAGCTTAAAAACCTAGCTATGGGTAAAATTATACTTGATCCCTTGAATTTGTTTTTT
AAAAATGTAAACCAGTTTTAGTTGGGTTTAATCTTATATTATAACAGCAAAAAA--------------------------
---GCTAATACAGACAGTAAAACTGTTTCTGAGGGTGTAAAGTCAGCTGGAGGTCAATTCTTTGTTGGCATAAAGGGGGT
CAGATCAGACAG-AGTGAGACCAAATATACTGGCACATACTTGTTCAAAAAAA-TAAAGGAAATAATGGTTATGGTGAGG
AAGAAAAGATAGCCAAAAACAATTTAAAATGTAAACTAGACTAGGTTAATAAAATGTTGGAATCCAGGATAAAATTTTAT
AGTTTCTAAAATGATAACTAAGTTGATATTAACATTATTCTAGACAGTGGGGTGTAAGTAGTTGGTAACTAGTAAGTTAC
ATTTAAGACCTACTCAGTTATTTGTTCCTGTGGCTTGTTTCATGCTGATAAATGGATGAGATCACCTACAGTAGAGTTTA
GTCAGCATGTAGAGTAAGTACAGGGAGGCCAGACAAACTTTTACTTGAAACGTTTGCTTGCTT----TTCCTC--ACAGC
AAAAGTACACTTC-TTAAGGACTGTTATTACTAATTTTTCATAATTCAATCCCTAAAGCCTGAAAAAATATCTGTCAAAC
AG---ATTTCACCATTTTGTGTCTGTTGATGTGTAAAATAAAAACACAATGAAT-AATTGAGGTTATCTCATTAAAAATG
TATAAAAATAGTGGAGCTCCTCCCTCTCTTTTAAATATATTCCTTCTTGAGATACTTGAAGCATCTTGCTAACACCCTCA
TCTGAGTCCTCTGTAGTGGTCAGTCTAGATCTTATCTCCACACGTTTCCCCCAGTCTGTGACCATCTATTTATTCCCACC
ATATCAAGGGATGATAAAAGTGAGGGGAGGAAAGTGGATAAAACATTTTGTAAGAGAGGATGGTCTATCACTCTTTTGAG
CATTGCTAGATGAAATATAGGATGCTCAGTTAAAGTTTAATTTCAGATAAATGATACATAATATGTTTAATATAAG----
----AGTATCTTAAATATTGCAGGGGTCATACATATAA--CAAAAAAAAAATGTATTGTTTATCCCAAATTGAAATTGAA
CTAGCCGCTTTTATGTTCTAAATCTGGCAACCCTAATTTGACTCATGTTTTCTGTCTTTTCCCCAGGATGTGATTGACAT
CATGAGAAGGTATATATGGAAGAGAGATATGGTCTTATTTGTCTGAAAAGAGGATTATAGTCCTGAGATATA-TCAT---
-CAGTCAGAACAACTTAAAAAATTACGAGGCTGGGAAACTTGTGTATTAAGTTGTCCCAAATTGCTAATCACGGATTAAA
GTTTTCAATTGTAAGAAATTTAGGTGTTGGGAGGTCACAGAGTTAGG--------AGGCCTTAAGGATAAGAGTTTGCAA
TATCAGAACCCCATGACTTCAGTCACTTTATTCAAACCTCTGTCT--GTTGTTTCCATACAGCATAGATGCCTGTTTTAT
TGCAGCAAGGCTCTGCCCTCCTTCTATGCCAGACTC-AAATTTTCCAAACACCATACCTTTATATTTGCATTTCTCCCTG
AGAATAAAATAAACAATAACTTCCTAGGTGGTGCTTTTTAGATTTCT-ACAGCAA-TAGATTCCAGTCTTGAGGAATAGT
GACT--GGTCCTGGTGCCAATATAATCTTTTCTTGCTCACATAATTTACTATCTTGTATGAAAAAATAATAT----TCTT
GTGTCTAAAGTTGCCCACCTACTTAGCAGCATCACAGTTTTTTTAAACAC--GAGAATCAGACCACTATTAATTAATTTA
ATCATTGTAATTT---CTTCTTTGCCCAGAGAGCTTGCAGCCTCAGACGTTATTCTCTAGGCCTCATATTGGGATAACAG
ATTTTGGAAAACATTGAGCTTTTCAATATAGGACCCCATCTTGATATCCCTCAACCACTCAGTAGATGACAGATTCTGTG
GCCTCCTTAACGACCACCTCTCCGGGAAGCCACATCTCTGGCCTCTTTCTGGAGGACCAACTGAGATGGCAGCGACTTTT
CCAAATATTAAATAAGATTTTTAGAGGCACCGAATAT-TTTTAAAAGCATTATTGGCTGGGTGCGGTGGCTCATGCCTGT
AATTCTAGCACTTTGGGAGGCCAAGGCAGGCAGATCACTTGAGGTCAGGAGTTAC---TCAGCCTGGCCCACATGGTGAA
ACCTTGTCTCTATTAAAATCACAAAAATA------------TTAGCCAGGCTTGGTGGCAGACACCTGTAATCCCAGCTA
CTCAGGAGGGTGAGGCAAGAGGATCGCTTGAATCCAGGAGATGGAGGTTGCAGCACGCTGAGGTTGTGCCACTACACTCC
AGCCTGGGCAACAGAGAGAGACT---GTCTCAAAAAGAAAAGAAAAAA----------------CATTATTATTTTA-TC
TAATTTCATATTCATTTTTAAGAGGT------------------------------------------------------
--------------------------------------------------------------------------------
--------------------------------------------------------------------------------
--------------------------------------------------------------------------------
--------------------------------------------------------------------------------
--------------------------------------------------------------------------------
------------------------------------------------------------AGAAAGCATGAGGC-----A
ATTATTGTATTTCAAAAGGAAGA---GAGTGAACATCTTTGAAGTGAAGACCTTTCCAAGCTTACACAGAAAGGAAGTGG
G-------------------CAGA--TGTAGACATGAGCACATTTCTCTGGGCTCCAGTGTTAGGTGTCTTCCCTCTACT
GTCCTCAGGGAGTAGGGTACAAGTGCATCA----GTATGGTGAAAGGTGAAAGAGACAGTGGTCTTGGATGGAGAGAAAA
TAGGGCAAAAGTGTAATGGTTATCAATTTTTTTTTATCACTAGGAGTGAAACTTGGATATTGAAGAAGCCAAAATCTGTT
TCCAAGAAACTCAAGAGTGTATTCCAAATACCAGATCTGAGTGGAATGCTGCAAGTTCTTAGAGGTAAGGGGACTCAGGG
GAAGGCTGTG--TGTGGAATTCTTAGTATCAGGGCTCAACAGGGGAGCTGGTGGTGT--CTTTT----------------
------AGGTTAGGATATAGGAGAGGAAGTGGGCCAGAGAAAGAGGAAAA-TCCTGTGCTGTAGATGTGGTCCTATCTTA
GGGGGAATGGCCAAGTGTCTGATTCCTCCTCTCATTCACCAGTGCACAGGATCCCAGTATTCCCC-TTTCCTTTCCCTAC
TC---AGGAGAAGAGACAGGTGTCAGTGCTTGCTCATTTGCTTCT---AACATCACTGAAACTTTTGTCATTTCAGAGCT
GACAGATGCCCAGTGCTACTGGGGTAAGATGATACG----GAGTTTTCAGATCACCTCCTTTCAGAATTGTGGTTACTGT
TAGATCTCATAATCTGAGTTCCATGTGTTCCTCCCCAAACCTGCC-----------------------------------
--------------------------------------------------------------------------------
--------------------------------------------------------------------------------
--TATACCCTATAATTCTTAAGTGTCCTA---ACTTCTGACTTATTAACACAAGTTCTGTTTGATATTGACACAATTTCC
GTTTTCATTATGTCTCTTCTCAATACCACAAGACATATC----CGATATCCTTCACTTGACTCTGCAATTTTTT-CTACA
GTGGATGTGATGCTGAATCCAGGCAGT---GCCACTTCGAATGTTGCTGTTTCTGCGGATCAGAGACAAGTGGCAACTGT
ATGCACCAGCACGCTTAAGAATTCAAATCCACGTGATTTTTCTGCTTTTGGTGTCTTGGGCTGCCAATATTTCTCTTCAG
GGAAATACTACTGGGAAGTAGATGTGTCTGGAAAGAGTGCCTGGATCCTGGGCGTCCACAGTAAAATAAGTAATCCAAAC
AAAAGAAAGAGCTCTGGGTTTACTTTTGACCCAAGTGCAGATTATTCAAGTGTTTACTCCAGATACAGACCTCAATATGG
TTACTGGGTTATAGGATTACAGAATACATCTGAGTATAATGCTTTTGAGGATTCCTCCACTTTTGATCTCAAGGTTTTGA
CTCTCTTTATGGCTGTGCCTCCCTGTCGTATTGGGATTTTTCTAGACTATGAGGGAGGCATTGTCTCATTTTTTAATGTT
ACAAACCATGGAGCACTCATCTACAAGTTCTCTAGATGCCGCTTTTCTCAGCCTGCTTATCCGTATTTCAATCCTTGGAA
CTGCCCAGTCCCCATGACCCTGTGCCCGCCGAGCTCCTGAATGTTCTCATTTCCCTTACCCGCTTCTGCATGGTAGCCCT
TGTGCTGAGACTCAGATTCTTCACCTGAGTTCATCTCCCCTGTGACCATCTCTTCCTTTCTTTTCCCTTCTTTTACTTAG
AATGTC--TGTATTTGTTTGCTACAGCTTCCATAACAAAGCATCATAGACTGGTGACTTAAACTGTAATTGGATTGTCAT
ACTGTAGGCTAGAAATCCACAATCTAGGTTCCCACAGAGTTTGCTCTTTCTGAGGTCTGCAAGGAAAGACTGTGTTCCAT
GCCTC-TCTCCTTGGCTTGTAGATGCCATCTTGTCCCTATGACTCTTCATACTGCCTTTATGTACATCTCTGTGCCCAAG
TTTTTGCTTTTTATTAAGACATCAATCATACTGGCTCAGGGTCCACTGCTAATGACTTAATGAAATCATTTTAATTTTAT
ATTCTCTACGAAGATTTTATTTCCAAATAAGGTAATATTCGGAGGTACTGGGAATTAAAACTCCAACATATAAATTTGAG
GAAATCGCAGTTTAACTCATAACATTCTTACTCTTTCTTGCAAGAGATGCTTGCAAGAGATTCTTGCAATCTCTTGCAAG
AAAGAT-ATTATTCCTGATATTTTG-TTTCACTAGTAGTAAATATTATTATTGTTATT--ATTTTTGCATTTGCTAGGGA
AACACATCTAATCCCTCCTATAGAAAGAACAGTATTGCTGTAATTCCTTTGAATTCTCTTTTCTTCTTTATTTC-TCTGC
CACTTAAAAGACTGGAGA-GGAGAAACTTGCCAACTCATATCCACGTTGTCT--AGCAAAGTACATAGGAATTTGTTACT
AAAAAATGTATCCTTAAGACTATGTTGGTTTACCAGTGACACTCCATATTCATCACAGAATTAAAGCAGGAAGTCCATAG
TAATTTGTTTACTAATAGTGGATTTTTAATGCTCTGAGTTTCTGAGATCAAATTTTATCTTTTCACTTACAAGTTCTATA
ATCTT--AAATAATTTACTTAATGTATATTGGTGTATTTTTCTAAAATTAATATTGGTGTTTAAGACTGTATCTAATTCC
TT-----GCTTTGAGAAACAAACTTTTATTAAATGTAAGGCA-TTTTCTATGAATTTTTAATATAAAAATAAATATCGTT
CTAATTATTACTGAAAAA---GTCAGCCATTTCAATGTCATGGAAAACAATTTTTTTTGTTTTTGTTCTCTTTTCTTTTT
GCTTCAATAAAATAATACTTGGCTCTA----------------
>Aotus_nancymaae_TRIM22
CAGGGTTTATTGTTATGTAAGTTCCTATTCAGCTTCCTTTGTTTTCTTTCACTTTTGAGAACTTAACTTTCGTTTCTC
ACTCAGCTTCTGTGGGGAAACGCATTTGTGGAGACCGGCCCTCTGGCT-GATAAGTGAATCTGATCCACACCTTCTCCTG
CCTTTCCCTCACTCTTCTCCCTTGATTCAAGACTCCTCCACTTTGGACTGAAGGTGAGTGGGGTGAGTTGAGGGAGCATA
GAATGGGA------------------------------------------------------------------------
--------------------------------------------------------------------------------
--------------------------------------------------------------------------------
--------------------------------------------------------------------------------
-----------------------------GGCTTTTTTTTTTTTTTTTTTTTTTTTTTTTTTTTTTTTTGAGGCAGAGTC
TCGCTCCGTCTCCAGGCGCCAGGCTGGAGTGCTGTGGCGCGGTCTCGGCTCACTGCAACCTCCGAGAATGGGAGGCTTTG
AGAA---CAGATTGATTGTGTTTGGGTGAGTTTAATTTGTGGTTCTGAAGCTGCTCTGCATAACCAAAAAGAGGCAGCTA
GTGAACTGTCTGCTGAGATGGGAGAAGAAGAAAGCACTGCATTTGGGAGAGGAGTA-CCTATAAAGAAGAGATATTCGCA
GAAACAAAAAGCCTT----GTTTCCTACAAGGACCATTCATTTCTTGAATCTAGGTACCCCTATTACCTTC---------
--------------------------------------------------------------------------------
--------------------------------------------------------------------------------
--------------------------------------------------------------------------------
--------------------------------------------------------------------------------
--------------------------------------------------------------------------------
--------------------------------------------------------------------------------
--------------------------------------GTATTCTGTCATTTTGATTTTTCTACGTTGCCAACATGGATC
AGAATATTGTCTTATTAAGAGGCAGCAAGTTTCTTCCTCTTTTCTTCCAAAGAAGCTTGTGCAGTGAAGCTCTGATTTTA
TTTTTCGTAAAGAGACCTCGTGATGAGGTTCAGCAGGGATGAGAGCCCTTATCTGGACCTGGGTGTGGCGGGAAGGAGGC
TTAGCTACTCATTCTTCAGGAGTAAGGCCCTTTGGAAGTGTATCCTTTTACTTGCTTTCTGGTAACTTCTTGGATGCTGT
CCACAGCTTTCCTGATAAATTAGCA--------GCCCTTCGGTTCGTCTGATGAGAGAGGCTGCGGTACTGTCAGACTGC
TGCCCATCTCTGCAGATCCCCTTTGGTCACTTGTCTCTGAAGGCCCAGTCACAGGGAACTTGTTCTTCTGTGAGTGCCCA
CAGCTTACTCTT--------------------------------------------------------------------
--------------------------------------------------------------------------------
--------------------------------------------------------------------------------
--------------------------------------------------------------------------------
--------------------------------------------------------------------------------
--------------------------------------------------------------------------------
ACCTCAGCAGTGCCTCATGAACCTCTGGTGTCCTCTCCTGCTTTAGAAGTTGCTTTTTATTATTCTCAGTGCACCTTTTC
ATCCTGTATCTCCTCAACACCCTATTCAATTTTCCCTTGCACAGAGTTAAGGCAAGGAGTTGGTAATTTCTCCTGAGTCT
TACCCTGATCTTATCTCTCAGCATTCTGTACCTTGATGCCTTTGTCATCCGTATTTTGATGTGTACTTTTCTTTCTTTCA
TTTTTCAGAGGTCCAGGTAATTGTCTCCTCATGTGTCTATGCCGTACATCTCGTCAAGGACCATATCTAGTATTTATTAA
TTGTCTATTCAAGTCTAGTACAGAGCCCAACAAATAAAAATGTACTTTTAATTTAATTTTTTTTTTTTTTTTTTTTTTTG
AGATGGAGTTTCGCTCTTGTTGCCCAGTCTGGAGTGCATTGGTGTGATCTCGGCTCACTGCAACCTCTTGTCTCCTGGGT
TCAAGCAATTTTCCTGCCTCAGCCTCCCAGGTAGCTGGGATGACAAGTGCCCACCACAACACCCAGCTAACTTTTGTATT
TTTAGTAGAGACAAGGTTTCACCATGTTGGCCAGGCTGGTCTCGAACTCCTGAGCTGGTGATCTGCTTGCCTAGGCCTCC
CAAAGTGCTAGGATTACAGACGTGAGCCACCACGCCCGGCCTTAA--GATATTTTTGATTAAATTTACAAAACAAAAGCA
TACAGCTATAGTAAAAA----------------TAAATTGCCATCTATTCGATACGTAATCAATATTAAATACCTGCAAG
AGATTATACTCTAGACTAGGGAAAAGGAAGTAAACAAGCAGTT-------------------------------------
--------------------------------------------------------------------------------
--------------------------------------------------------------------------------
--------------------------------------------------------------------------------
--------------------------------------------------------------------------------
----------------------------------TTAATGTAGCAAAAAGGTAGCAGCTACTACAGGATAGATGTAAAAC
CAACAAAACAAAAGCAGCAAACCAAAAGGGTTGCGATAGGATAGGGTATTTGTAGTGCTC-TTGTCAAGGGCTTTGCAAT
TTTAAATA--GATTTCAGATTAGGTCTCACTGTGAGAAAGTGATTTTGAGCAGAATCTTCAATAAAATGATGGATTTAAG
AAGTGATCAACT--------------------------------------------------------------------
--------------------------------------------------------------------------------
--------------------------------------------------------------------------------
--------------------------------------------------------------------------------
--------------------------AACTGTGAGAGAAAGGGATGAGACTGGGGTAACTTTATGAAAACTGT-------
TACAAAATGACTTATCTGAAACGTATCAACCAGAGAGTTAGAACTCTTGGAAAAAGGGTCATTAATGTGGGGAAAACTAA
ACCCTGGACATTTTAATGGGTCCTTGAAAAAGGAACTCTGAGTTTAGAGGAATAAGAACTGGTAACAATGTTTCTAAGTT
TGCCAGGTTTCTGCATGCC------------TACTTTCTCCATTGGTAGTTCCTGACCCAGGGAAT-GGGGAAATTTAAA
AGATGTTGGCTAGGCCAGGCA--TGGTGGTTCGTGCCTATACCTAGGTAAAC-TCCCAGCACTTTCGGAGGCTGAGAC-A
AGAGAATCACTTGAGTTCAAGAGTTCAAGATCAGCCTGGGCAATATAATGAGACTTTGTCTCAAAAAAAAAAA-------
-------------------GAGATATTGGTGGCTAAACGCCTCATAGTAGTTTTTCTCCTTATGGTGTAGCCACTTTAAT
TTAATTTCAT--------------------------------------TTATT-ACT-ATTTTTTTCTGTTTTGAGACAG
--TCTCCCTC-GTTGCCTAGGCATGATCTTGGCTCACTGCAACCTTCGCCTCACAAGTTCAAGCAATTCTCCTGCCTCAG
CGTCTTGAGTGAGTTGTTGGGACTACAGATGCCTGCCACCATGCCTGGCT--GTTTTGTATTTTTTTTAGTAGAGATAGG
GTTTTACCGTATTGGCCAGGCTGGTCTCAAACTCCTGACCTCAGGTGATCCACCCACCTTGGCCTCCCAAAATGCTGGGA
TTACAGGCTTGAGCCACCATTCCCTGCCCCCCCCCTCTTTTTTTTTT---GAGACGGAGTCTCGCTCTGATACCAGGCTG
GAGTGCAGTGGCGCAACCTCGGCTCACTGCAACCGCTGCCTCCTGG-TTCAAGTGATTCTTCTGCCTCAGTCTCCTGACT
AGCAGGGACTACAAACGTGTACCACCATGTCTGGCTAATTT---------------------------------------
--------------------------------------------------------------------------------
-----------------------------------------------------------AAAGAAATATCTAAATTGTAC
AGTTGCAGAAAGCTTCTAGGTAGTTAATTAGAATATTCTGAAATAAGGAAGCTATGGACCTAGTTAGCCTTAACCATGTC
CTAAAAA---TTATATTCGTACCACCTTCAAAGGGGAGCATGCATTTTGTTTATGTGTCTGTCTGTCTATCTGTCTTAGG
TTGGTAAAGTTTCAATGGGGCAACATTTCTTCAATGTTAGGATAAA----------------------------------
--------------------------------------------------------------------------------
--------------------------------------------------------------------------------
--------------------------------------------------------------------------------
-------------------------------------------GAATGAATAAATGAAGAAAAATAAGCACTTGTATTTG
TTTTCTAGAGTTGCCATAGAAAAAATACCAAAAGTGATTGGTTTAAATAGCAGAAATATATTGTCTTACAATTCCAGAGG
CTAGTTATCCAAGTTAAAATGTGTTGGTAGGCCTGGTTCCTTCTGAAGGCTATAAAGGAGGCATCTACTCCATGCTTCTC
TTCGAGCTTCTAATAGTTTCCTGGAAACCTTTGGTAGTCCTTGGCTTATAGATGCATCACCCTGATCTCTGCTTTCTTCT
TCACCCTGGCATATTCTTTGTGTGTAAATTTCCCTTTTTGATAAGGACACAGTTGTGTTGGATAAGAGTCTACCCTAATG
ACCACATCATAACTTAATAGTATTTAAATATGCTAGTTTGAAATAAGAGAACATTCACACATTAGGACTT----ATCATT
TGGGGAGAAACAATCTANNNNNNNNNNNNNNNNNNNNNNNNNNNNNNNNNNNNNNNNNNNNNNNNNNNNNNNNNNNNNNN
NNNNNNNNNNNNNNNNNNNNNNNNNNNNNNNNNNNNNNNNNNNNNNNNNNNNNNNNNNNNNNNNNNNNNNNNNNNNNNNN
NNNNNNNNNNNNNNNNNNNNNNNNNNNNNNNNNNNNNNNNNNNNNNNNNNNNNNNNNNNNNNNNNNNNNNNNNNNNNNNN
NNNNNNNNNNNNNNNNNNNNNNNNNNNNNNNNNNNNNNNNNNNNNNNNNNNNNNNNNNNNNNNNNNNNNNNNNNNNNNNN
NNNNNNNNNNNNNNNNNNNNNNNNNNNNNNNNNNNNNNNNNNNNNNNNNNNNNNNNNNNNNNNNNNNNNNNNNNNNNNNN
NNNNNNNNNNNNNNNNNNNNNNNNNNNNNNNNNNNNNNNNNNNNNNNNNNNNNNNNNNNNNNNNNNNNNNNNNNNNNNNN
NNNNNNNNNNNNNNNNNNNNNNNNNNNNNNNNNNNNNNNNNNNNNNNNNNNNNNNNNNNNNNNNNNNNNNNNNNNNNNNN
NNNNNNNNNNNNNNNNNNNNNNNNNNNNNNNNNNNNNNNNNNNNNNNNNNNNNNNNNNNNNNNNNNNNNNNNNNNNNNNN
NNNNNNNNNNNNNNNNNNNNNNNNNNNNNNNNNNNNNNNNNNNNNNNNNNNNNNNNNNNNNNNNNNNNNNNNNNNNNNNN
NNNNNNNNNNNNNNNNNNNNNNNNNNNNNNNNNNNNNNNNNNNNNNNNNNNNNNNNNNNNNNNNNNNNNNNNNNNNNNNN
NNNNNNNNNNNNNNNNNNNNNNNNNNNNNNNNNNNNNNNNNNNNNNNNNNNNNNNNNNNNNNNNNNNNNNNNNNNNNNNN
NNNNNNNNNNNNNNNNNNNNNNNNNNNNNNNNNNNNNNNNNNNNNNNNNNNNNNNNNNNNNNNNNNNNNNNNNNNNNNNN
NNNNNNNNNNNNNNNNNNNNNNNNNNNNNNNNNNNNNNNNNNNNNNNNNNNNNNNNNNNNNNNNNNNNNNNNNNNNNNNN
NNNNNNNNNNNNNNNNNNNNNNNNNNNNNNNNNNNNNNNNNNNNNNNNNNNNNNNNNNNNNNNNNNNNNNNNNNNNNNNN
NNNNNNNNNNNNNNNNNNNNNNNNNNNNNNNNNNNNNNNNNNNNNNNNNNNNNNNNNNNNNNNNNNNNNNNNNNNNNNNN
NNNNNNNNNNNNNNNNNNNNNNNNNNNNNNNNNNNNNNNNNNNNNNNNNNNNNNNNNNNNNNNNNNNNNNNNNNNNNNNN
NNNNNNNNNNNNNNNNNNNNNNNNNNNNNNNNNNNNNNNNNNNNNNNNNNNNNNNNNNNNNNNNNNNNNNNNNNNNNNNN
NNNNNNNNNNNNNNNNNNNNNNNNNNNNNNNNNNNNNNNNNNNNNNNNNNNNNNNNNNNNNNNNNNNNNNNNNNNNGTAC
CAGGTCTATGCATGGATTACTTTTCAGGAGGAAGACGTTTACATTTAAATAACAATGTTGTGTATTACAT-CTAAAAATA
AGAGAAACCAAATGTACAGTGAGTGATATTGCTGGTGGTTTTGCTGTAAGTAAGTTATAACATGTCCTTCTAAGAAGAGG
ACATGTAAG-----------------AGGAGACTGAATTAAATGTAAGAGTGAGTCTTGCTCTTGCTGACATC-GGGGGA
GGATCATTTTATGCAGAGAGAAGAGGAAGTGCAAAAGTGTTGAGGCAGTCATAGATTTGATAGTTTAATTGAGGAGATGT
GTTTGACATGGGGGAAAAA-GGCAGAGTAGATAAACCTTCACAGTGT-AAGTAAAATAA---GTT-AGACACCAAAGATC
CCATAT------AGTCTGTTTTTATGAATTGGTTAAAAACCCAAAAGGTTTTA---GTGGTTGCCTGGAGCTTGGAATCA
GAATAGGAGTGATGGCATTAGGTTGTGGGGTTGTTTTTTTTTTT---CAGGTGATAAAAATAGTTTAAAATTGGGTTACA
TTAATAGTTACATGATTCCACAAATTTACCAGAAATTATGAAATTATATACTTAAAA-TGA---------GCATTTGTGA
CGTTATGTAA-TACAACTCAATAGC-----------TTAAAAC-----------TAGTGAATTATGCACATACTAGGGAT
ACAATCATGCCATTCAGAGAAAAAAGCATGTGTGCAAGCCCAGAGGCAGGAATGTGTTTAGTACATTTAACACGGAACAT
GTGTTTTGGGTTCGGGGACAAAGGGCAGGACAAATGATGGGTTACACAAGGCTTTTGGTAGAAGAGCCTCAT----TCCT
CTCCAGTAGAAAAAGAGAAAATAACCATAGTTACTTTGATGGGGTAAAATTTGTCCCAAAACAAAAATTAAGAATA----
--------------------------------------------------------------------------------
--------------------------------------------------------------------------------
--------------------------------------------------------------------------------
-------------------------------------------------------------AAGTGTTTAAAATGACTAC
AAAGTCTTTTTTATTCTGTCATTAGTTTATTCTTCATGTCTTTCTTTTCTCCTTTCTCTGTTAAATATCAATGTTTTGTC
CTGTTCTAAATCTCGGCAAAATCAGTATTCTTTCTATTCCCTCTTTTCTTATCCTGTTCTCTTCAATATTCCCAGCACTG
CAGGAGTTTGTGACCAAGAACTTCGAGGGTCAAGACAGAAAGAAGTCAAGGGAGCAGTGCAATGGAATTTTCAGTAAAGG
TAGACATAGGGAAGGAGGTGACCTGCCCCATCTGCTTGGAGCTCCTGACAGACCCTCTGAGCATAGATTGTGGCCACAGC
TTCTGCCATGCCTGCATCACTGCAAAGAGCAAG---TCAATGATCATCTCAGGAGGGCAAAACAGCTGTCCTGTGTGTCA
GACCAGATTCCAGCCTGGGAACCTCCGACCTAATCGGCATCTGGCCAACATAGTGCAGAGAGTCAGGGAGGTCAAGATGA
GCCCAGAGGAGGGGCAGAAGAGAGATGTCTGTGAGCACCATGGAAAAAAACTCCAGATCTTCTGTAAGGACGATGGAAAA
GTCATTTGTTGGGTTTGTGAACTGTCTCAGGAACACCAAGGTCATCAGACATTCCTCATACATGAGGTGGTCAAGGAATG
TCAGGTAGGTTCCAAGGTAGAGGAAGAGAGAGCAGAGAGCAGAAGATGGTACCTGATGTGAAATCTCCACTTT-CTTTT-
AATCCTTTTTTATTCCCCT-GTCACCATAGAACTGAGA------------------------------------------
GCCATGTGATCTCTTTCCATATTCTTTGCTTAGTTTCTGAAGCTTGAAGGACATTGCTACACATTGTTTCTATTTAAAGA
CAAATACAAACTTTTAGCAAAGAATTGTTGAATGAATGGAGAATTGCTCTGTAAGATAAGCTCTAAATGGCACTCTGAGC
AGAAAGGTGTTTTTGGGAACGTGTCGGGTTAGATGTGGGAAGAGTGGCAATGAGAGGAAGTCTTTCCTTACTGCAGGGTC
TGCTTTTTCTCTAGGAAAAGAATGAGGCTACTCTTGATAAGGGGATGGTGACTTTGTTGGAAGTAGATGCTTGGTGCTGC
CATGTGAACATAGCACTCAGGCAAAAGTTTTCTCAGCAAGGCAAATTTACTTCTTTTTTTTTTTTTTTTTTTTTGAGACG
GAGTTTCACTCTTGTTACCCAGGCTGGAGTGCAATGGCATGATCTCGGCTCACCGCAACCTCCGCCTCCTGGATTCAAGC
AATTCTCCTGCCTCAGCCTCCCAAGTAGCTGGGACTACAGGCGTGTGCCACCATGCCCAGCTAATTTTTGTATTTTTTAG
TAGAGACAGGGTTTCGCCTTGTTGATCAGGATGGTCTCAATCTCTTGACCTCATGATCCACCCGCCTCAGCCTCCCAAAG
TATTGGGATTATAGACGTGAGCCACCGCGCCCGGCCCGGCAAATTTACTTCTATAGAAAGGTGCATCTCATGGATGGGAG
CAATAGCGAGAGTATACTGGGCAAGGGAGGGGAAGGGGGTCTTATTCCTAATGCAGCTAGTCCCTACTGCTATGTCTTTC
GCCTATTGGCTAGTGTTGGACCGCACAGTCTAAGTTAATTCTGATTGGCTATTTTAAAGAGAGTAAAGATACGAGCCAGA
GGGGCAGGGTGAGTAGTTTGGGCAGGAAAGAGGGTTATGGAACAGGTGACTAAGGATGCCTAGGGACAGAACAGGTGACC
AAGGATGCCTAGGGACAGAACAGGCGACCAAGGATGCCTAAGGACAGAACAGGTGATAGAAGCTAGGAGGGGGTTGTTTA
CTGAAACTAGGGGCAAGGAGGCATAAAGAACAAGGAAGTTAAACTTTAAAATGGAGAACAAAGAACAGGGAAGCTGAACA
TACTTGACATACTGGTTTTTTAGAGAGGAATTTAGAACTCATTGTTCTTAACAATTTTTCTCCCTCTTGAATTTTAAAGG
AAGTTAACAGGTTAAACTTTGAAGAGGAATTTACTGTATCCTACAACTTCCATCATCTGGGAATAAAGAATACATTAATC
TCCTCAGATTTTCCCCCATGCCATAGGTTCTAATTACCAGTCTCGCTGT--CTGTAAACTAGTCCCTTCTGAGAGCCACC
CGATTTCTTCCTTGCTATCCTCTATCCAGATGCTGAGAAAGCTCGTAACTTGACTGTATTATAATTTCTTTCTCACAGGA
AAGGCTGCAGGCAGCCCTGCAGAGGGTGATAAAGGAGGATCAAGAAGCTGAGAAGCTGGAAGTTGACATTGGACAAGAGA
GAACCGGCTGGAAGGCAGGAAGAGACACTTCCTAAGG-ATCATTAGACAGATATCTGGGCAGGACCTTGGGCTCTAGTAC
AAGGAGACCCCTTCCTCTTTGCTACACTAGAATTAATGAGTATAGAAGCCATTTGATTAGGTCTT-ATT-----------
------------------TGGAGAGTAAACATATCAAAAATTAACACAGTATTTGGAAGTGAAAGCATGGAGGGAAATA-
-----AAAATGCTTCCTGTGACTCCTGTGTCCCATTTGTGTCATCGGGTTTGAGGTACCAATCCTTCCAGTAAACACCCT
GGGAAAAGACCCAGGATTCCCTGTTTAGGGGGTTTGGATAGAGGGATTT-------------------------------
--------------------------------------------------------------------------------
--------------------------------------------------------------------------------
--------------------------------------------------------------------------------
--------------------------------------------------------------------------------
--------------------------------------------------------------------------------
--------------------------------------------------------------------------------
--------------------------------------------------------------------------------
----------------------------------------------------------------AAGACACAGAAAGGCA
AGTTTGTCCAGGACAGATGTCTACAATCCATGCTTCACCCAGGCATCACATTTTTTCTCAGATTAGGCATCAGTAAAACA
GACTTGAGTATGTTGCTTTGGGAGGAGCTCAGGTTAAAAAGTAGAAAAACATGGATTCACTAGAAATTGCTTATTGGCTT
TTGCTTCCTATTCCTTTTGAGAACTCCCTGA-GAAAACAGTTCTTATCCTGGCTCCCAGGCTCATACAAAGCAGGCCTTC
AACCAGCCAGACTGAC-GCCTCTTT-----CTCTTCTCATTCCCAAGAATTATATCCAGACCGAGAGACAGAAGATTCTG
AAAGGGTTCAATGAAATGAGAGTCATCTTGGACAGTGAGGAGCAGAGAGAGCTGCAAAAGCTGGAGGAAGGTGAGGTGAA
TGTGCTGGATAACCTGGCAGCAGCTAAAGACCAGCTGGTCCAGCAGAGGCAGTATGCCAGCAAACTCATCTCAGATCTCC
AGCGGCGGATAAGGGGGTCGTCAGTAGAGATGCTGCAGGTAAGACCTGGGATGGAGCACCTACATATGCGATTAGGGGAA
AAACACGGAGGCTGACTCTCCTTTCCTTCCCAGTCCCTAGGCTTTCTA------GGTGACATTAAATGGTCCCTTTGGCC
CAGCAGTGCCCCTTTTATGCCAATCATTTCAGTGGTCATGAAGATAGTTAAATATATGAATAGCAGGGGAAATTACCATT
GTTATCTACTTATGATACGCAGTGTAAAAATTTGAGCTTGGAGAGAAGATTCTTTATACTATAAGCAAATCAGTTTTAGA
ACTTTCCCATCAGTTCATATTTTTTTCCCATCACTTCAAA-TATTTCTCATGCCTGTTTCTATCTCCATATCTGTTTTTA
TCTCCACTTCCTGACAACA-ATCTGTTTTCTATC--TAT-TAATTGGCTTCTCTGGACCTTTCAATATAAATTGAATTAT
ACTAC--GTAGTCTTTTGCATCTGGCATCTTTCACTTAGCATAATATTTTGAGGTTTATTCACATTGCAGTATGTATGAG
CATTTTTCTCCTTCTTATTGCTAATGCTATTCCATTATCTGGATATAGAATATTATGTTTATGTATTCACCAGTGGGCGA
CTGTATGAATATTTTCCAGTTAGGGACTGTTAAGAATAATGCTACACTGAGCATTCACTTACATGTTCTCATACAAACAT
GTTTTCATTTCTCTTGAGTAGATTTTAAGAGTGTTGTATGTT--------------------------------------
--------------------------------------------------------------------------------
--------------------------------------------------------------------------------
--------------------------------------------------------------------------------
--------------------------------------------------------------------------------
--------------------------------------------------------------------------------
--------------------------------------------------------------------------------
--------------------------------------------------------------------------------
---------------------------------------------------------------CAGTTTATGTATAATTT
TTAAGTTACACTA---TTTGCCTAAGTTGTTACTCATTTTATATTCCTGTAA---------------------GCAATAT
AAAAAGTTTCTAGATTCTTCACATCCTT----------------------------------------------------
--------------------------------------------------------------------------------
--------------------------------------------------------------------------------
--------------------------------------------------------------------------------
-------------------GCTAATACTTACGCTGCCTGCTTTTTTT------------GTT---GTTACAGCCTTTCTA
GTGGGAATGTATTGGTATCGCAATGT-------ATTTGCTTTATCCTAATAACTAATACTGCTGAAAGGCTT---ATTTC
CACATATAGATTCTATACTTTTTTTTT----AGAGTTTTTCCTATTTTTT---ATTTTTGGTGCTATTGAATTTTTTTTT
-------AAATTTCAATTCTTCATTGCTGGCACATAGCAAAAGTGTAGCACATAGAAAAA-----------TGTC--AAT
TA-------TGCAA-CTTATGCA------ACTTATGAGTCATAGAAGAGTTTTTTT------AAAATATCAATTCTTTGG
CATTTTCTACATAGAAAATCATGTCATCTGAGAATGAAGTT--TTATTTCATACTTT-----------------------
--------------------------------------------------------------------------------
--------------------------------------------------------------------------------
--------------------------------------------------------------------------------
--------------------------------------------------------------------------------
-------------------GCAGTTTGTATAGTTTTTCATCTGTCTTTGTATACTTTT-CATTTGTTTTTGCTTGTTTTA
TTGCACTAGCTAGGCCTTCTGGCACAATGTTCAATA------------GGCGTGGTGAGAGGGAATA-----ATATCCTT
TCCTTTTTTCT-GACCTTAGGAGGAAAGTACTCAGTCTCTTAC--TCTTAAGTATGATGTTAGCTCTATAGGCGTCTTTC
TTTTATTTTGTTTTATTTTTACACTTTTAATGAAGTTGAGAAACTTCCTCTTTTTTTTTTTTTTTTTTTTT-----GAGA
CGGAGTTTCGCTCTTGTTACCCAGGCTGGAGTGCAATGGCGCGATCTCGGCTCACCGCAGCCTCCGCCTCCTGGGTTCAG
GCAATT-CTCCTGCCTCAGCCTCCTGAGTAGCTGGGATTACAGGCATGCG-CCACACTGCCCA---GCTA-ATTTTTTGT
ATTTTTAGTAGAAACGGGGTTTCACCATGTTGACCAGGATGGTCTCAATCTCTTGACCTCC-------------------
--------------------------------------------------------------------------------
--------------------------------------------------------------------------------
--------------------------------------------------------------------------------
--------------------------------------------------------------------------------
--------------------------------------------------------------------------------
--------------------------------------------------------------------------------
--------------------------------------------------------------------------------
--------------------------------------------------------------------------------
--------------------------------------------------------------------------------
--------------------------------------------------------------------------------
--------------------------------------------------------------------------------
--------------------------------------------------------------------------------
--------------------------------------------------------------------------------
--------------------------------------------------------------------------------
--------------------------------------------------------------------------------
--------------------------------------------------------------------------------
--------------------------------------------------------------------------------
--------------------------------------------------------------------------------
--------------------------------------------------------------------------------
--------------------------------------------------------------------------------
--------------------------------------------------------------------------------
--------------------------------------------------------------------------------
--------------------------------------------------------------------------------
--------------------------------------------------------------------------------
--------------------------------------------------------------------------------
--------------------------------------------------------------------------------
--------------------------------------------------------------------------------
--------------------------------------------------------------------------------
--------------------------------------------------------------------------------
--------------------------------------------------------------------------------
--------------------------------------------------------------------------------
--------------------------------------------------------------------------------
--------------------------------------------------------------------------------
--------------------------------------------------------------------------------
--------------------------------------------------------------------------------
--------------------------------------------------------------------------------
--------------------------------------------------------------------------------
--------------------------------------------------------------------------------
--------------------------------------------------------------------------------
--------------------------------------------------------------------------------
--------------------------------------------------------------------------------
--------------------------------------------------------------------------------
--------------------------------------------------------------------------------
--------------------------------------------------------------------------------
--------------------------------------------------------------------------------
--------------------------------------------------------------------------------
--------------------------------------------------------------------------------
--------------------------------------------------------------------------------
--------------------------------------------------------------------------------
--------------------------------------------------------------------------------
--------------------------------------------------------------------------------
--------------------------------------------------------------------------------
--------------------------------------------------------------------------------
----------------------------------------------------------------------TGATCCACCC
GCCTCGGCCTCCCAAAGTGCTGGGAT------------------------------------------------------
--------------------------------------------------------------------------------
------------------------------------------TACGGGCGTGAGCCACCGCGCCCGGCCC-GGATGTT--
--------------------------------------------------------------------------------
--------------------------------------------------------------------------------
--------------------------------------------------------------------------------
--------------------------------------------------------------------------------
--------------------------------------------------------------------------------
-------------------CTCTTTTATTACCAGTTTGTTGAGAGG-------ATTTATCTGAATAGATATTGATTTTCT
TGCTGAATTTTAGGACTCATTTATAGATTCTGGATATTAATACCTTATCAGACATATGATTTGTAGATATGCTTTCCCAT
TCTGTGGATTGGCTTTTCACTCTCTTCAGAGTGTTCTTGATATCTTACGAGTAATTTTTT-AAAGTTTAATTTTGGTAAG
GGTCTATTT------TTTTTTCTCACATTGCCTTTACTTTTAATATCATAGCCAACAAATCACTACCAAATCCAATATCA
TGCATTTTCTCCCTTTT-TTCTAGGAGTTTTATAGCTTTAGGTCTTTGACTCATTTTTAGTTACAGTGTTTATATAATGT
AAATTATTCATTTTTTAATGTTATTGTAGCCATTGTATTATAC-------------------------------------
------------------------TGTGCCATTTTTTGGAAGTAGTTTGGTAATAAGGGTGAAGAGCTGGCAGACAGCTG
AGGAATAGACCATAGTAGACAAGATTTGTTTGTCTGTCCAACCTCTAT--------------------------------
---------------------TTCTTTTGATTGTTTCTTTATAATGATTCTTT-GAGGAACCATCCCTACCCTGTCTCAT
TGCAGATAGATGGTTAAGGTTGACAAAATTAGTAGCATTAGGCATGTATATGTTACTCAGTTCTGGGCAAATCATTATAT
CCAATTCTTCTCTTTTTACCAACCCTACAGTAATTATTTTTACACATATACTTGACGCAATTCAGGTTGCTTGTTTGCAT
GCTTTAGTATTTTACTGTCATGAGTAAAAAGAAAAGTTGTCTTTTCTGATGGATATTATATCAAGGATAATAATTTAAAC
CAGGAGATTCAAGCTGATACCATAATTAATCTGAAAAAAAGTCAACATAATAGGTATAAAATATAATTTGTAGAAGAAAA
ACCAGATTCTGATGGCAAAATTTTAGCTTAAAAACCTAGCTATGAGTAAAATTATACTTGATCCCTTGAATTTGTTTTTT
AAAAATGTAAGCCAGTTTTAGTTGGGTTTTGTCATGTATTATAACAATAAAAAA--------------------------
---GCTAATACAGATAGTAAAACTATTTCTGAGGGTGTAAAGTCAACTGGAGTTCAATTCTTTGTTGGTATAAAGGGGGT
CAGATCAGACAG-AGGGAGACCAAATATACTGGCACATACTTGTTCAAAAAAAATAAAGGAAATAATGGTTATGGTGAGG
AAGAAAAGATAGCTGAAAACAATTTAAAATGTAAACTAGACTAGGTTAATAAAATGTTGGAATCCAGGATGAAATTTTAT
AGTTTCTAAGATGATAACTAAGTGGATATTAACACTATTCTAGACAGTGGGATGTAAGTAGTTGGGAACTAGTAAGTTAC
ATTTAAGACCTACTCAGTTACTTGTTCCTGTGGCTTGTTTCATACTGAAAAATGGATGAGATCACCTACGGTAGAGTTTA
GTCAGCATGTAGAGTGAGTACAGGGAGGCCAGACAAACTTTTACTTGAAATGTTTGCTTGCTT----TTACTC--ACAGC
AAAAGTACACTTCCTTAAGGACTGTTATTATTAATTTTTCATAATTGAATCCCTAAAGCCTGAAAAAATATCTGTCAAAC
AGTAGATTTTGCCATTTTGTGTCTGTTGATGTATAAAATAAAAACACAATGAATTAAT-GAGGTTATCTCATTAAAAATG
TATAAAAATAGTGGAGCTCCTCCCTCTCTTTTAAATATATTCTTTCTTGAGATACTTGAAGCATCTTCCTAACACCCTCA
TCTGAGTCCTCTGTAGTGGTCAGTCTGGATCTTATCTCCACACTTTGCCCCCAGTCTGTGACCATCTATTTATTCCCACC
ATATCAAGGGATGATAAAAGTGAGAGGAGGAAGGTGGATAAAA-TTTCTGTAAGAGAGGAGGGCCTATCACTCTTTTGAG
CATCGCTAGACAAAATACAGGATGTTCAGTTAAAGTTTAATTTCAGATAAAGGAAACATAATATGTTTAGTATATTAAAT
ATTTAGTATCTTAAATATTGCAGGGGTCATACATATAA--CAAAAAAAA--TGTATTGTTTATCCCAAATTGAAATTGAA
CTAGCCACTTTTATGTTCTAACTCTGGCAACCCCAATTTGACTCATGTTTTCTATCTTTTCCCCAGGATGTGATTGACGT
CATGAGAAGGTATATATGGAAGCGAGATATGGTTTTATTTGTCTGAAAAGAGGATTATAGTCCTGAGAGATA-TCGT---
-CAATCAGAATAACTTAAAAAATTACAAGGCTAGGAAATTTGTGTATTAAGTTCTCCGAAACTGCTAATCACAGATTAAA
GTTTTCAATTGTAAGAAATTTAGGTGTTGGGAGGTCACAGAGTTAGG--------AGGCCTTAGGAATAAGAGTTTGCAG
TATCAGAACCCCATGACTTCAGTCACTATATTCAAACCTCTGTCT--GTTGTTTCCATACAGCATAGATGCCTGTCTTAT
TGCAGCGAGGATCTGCCCTCTTTCTATGCCAGACTC-AAATTTTCCAAACACCATACCTTTATATTTGCATTTCTCCCTG
AGAATAAAATAAACAATAACTTTCTAGGTGGTGCTTTTTAGATTTCT-GCAGAAA-TAGATTCGAGTCTTGAGGAATAGT
GACTTTGGTCCTGGTGCCAGTATAATCTTTTCTTGCTCACATACTTTACTATCTTGTAGGAAAAAATAATAT----TCTT
GTGTCTAAAGTTGCCAACCTACTTAACAGCATCAAAGTTTTTTTAAACACATGAAAATCAGACCACTATTAATTAATTTA
ATCATTATAATTT---CTTCTTTGTCCAGGGAGCTTGCAATCTCAGACATTATTCTCTAGGCCTCATATTGGGATAATAG
ATTTTGGAAAACATTTAGCTTTTCAATATAGGACCCCATCTTGATAGCCCTCAACCACTCAGTAGACGACAGATTCTGTG
ACCTCCTTAATGACCATCTCTCTGGGAAGCCACAGCTCTGGCCTCTTTCTGGAGGACCCACTGAGATGGCAATGACTTTT
CCAAATAT-AAATAAATTTTTTAGAGGTACCAAATATCTTTTAAAAGCATTATTGGCTGGGTGCGGTGGCTCACGCCTAT
AATTCTAGCACTTTGGGAGGCCAAGGTAGGTGGATCACTTGAGGTCAGGAGTTCAAAAACAGCCTGGCCAACATGGTGAA
ACCCTGTCTCTATTAAAATCACAAAAATA------------TTAGCCAGGCGTGATGGCAGACACCTGTAATCCCAGCTA
CTTGAGAGGGTGAGGCAGGAGAATCGCTTGAACCGAGGAGTTGGAGGTTGCAGGAAGCTGAGGTCGTGCCACTACACTCC
AGCCTGGGCAACAGAGCAAAACTCTTGTCTCAAAAAGAAAAGAAAAAA----------------CATTATTATTTTA-TC
TAATTTTATATTCATTTTTAAGAGGT------------------------------------------------------
--------------------------------------------------------------------------------
--------------------------------------------------------------------------------
--------------------------------------------------------------------------------
--------------------------------------------------------------------------------
--------------------------------------------------------------------------------
------------------------------------------------------------AGAAAGCACGGGGC-----A
ATTACTGTATTTTAAAAGGAAGA---GAGTGAACATCTTTGAAGTGAAGACCTTTCCAAGGTTACACAGAAAGGAAGTAG
G-------------------CAGACAGGTAGACATGAGCACGTTTCTCCGGGCTCCAGTGTTAGGTGTCTTCCCTCTACT
GTCCTCAGGGAATAGGGTCAAAGTGCATCA----GTATGGTGAAAGGTGAAAGAGACAGTGGTCTTGGATGGAGAGAAAA
TAGGGCAAAAGTGTAATGGTTATCA-TTTTTTTTTATCACTAGGAGTGAAACTTGGATATTGAAGAAGCCAAAATCTGTT
TCCAAGAAACTGAAGAGTGTATTCCAAATACCAGATCTGAGTGGAATGCTGCAAGTTCTTAGAGGTAAGGGG-TTCAGGG
GAAGGCTGTG--TGTGGAATTCTTAGTATCAGGGCTCAACAGGGGAGCTGGTGGTTT--TTTTTTTTTT-----------
------AGGTTAGGGTGTAAGAGAGGAGGTGGGCCAGACAGGGAGGAAAA-TCCTGTGCTGTAGATGTGGCCCTATCTTA
GGGGGAATG-CCAGGTGTCTGATTCCTCCTCTCATTCACCAGTGCATAGGATCCCAGTATTCCCC-TTTCCTTTCCCTGC
TCTTCAGGAGAAGAGACAGGTGTCAGTGCTTACTCATTTGCTTCTAACAACATCACTGAAATTTTTGTCATTTCAGAGCT
GACAGATGTCCAGTGCTACTGGGGTAAGATGATATG----GACCT--CAAATCACCTCCTTTCAGAATTGTGGTTACTAT
TAGATCTCATAATCTGAGTTCCATGTGTTCCTCCCCAAACTTGCC-----------------------------------
--------------------------------------------------------------------------------
--------------------------------------------------------------------------------
--TATACCCTATAATTCTTAAGTGTCCTACTAACTTCTGACTTATCAACACAAGTTCTGTTTGATATTGACACAAGTTCT
GTTTTCATTATGTCTCTTCTCAATGCCACAAGACACATCTATCCCATATCCTTCACTTGACTCTGCAATTTTGT-CTACA
GTGGATGTGATGCTGAATCCAGGCAGTACCACCACTTCGAATGTTGCTGTTTCTGCGGATCAGAGACAAGTGGCAACTGT
ACGCACCAGCACGTTTAAGAATTCAAATCCACGAGATTTTTCTGCTTTTGGTGTCTTGGGCTGCCAATGTTTCTCTTCAG
GGAAATACTACTGGGAAGTAGATGTGTCTGGAAAGAGTGCCTGGATCCTGGGTGTGCATAGTAAAATAAGTAATCCGAAC
AAAAGGAAGAGCTCTGGGTTTACTTTTGACCCAAGTGCAAATTATTCAAGTGTTTACTCCAAATACAGACCTCAATATGG
CTACTGGGTTATAGGATTACAGAATACATCTGAGTATAATGCTTTTGAGGATTCCTCCTCTTCTGATCTCAAGGTTTTGA
CTCTCTTTACGGCTGTGCCTCCCTGTCGTATTGGGATTTTCCTAGACTATGAGGCAGGCATTGTCTCATTTTTTAATGTT
ACAAACCATGGAGCACTCATCTACAAGTTCTCTAGATGTCGCTTTTCTCAGCCTGCTTATCCATATTTCAATCCTTGGAA
CTGCCCAGTCCCCATGACCCTGTGCCTACCGAGCTCCTGAGTGTTCTCATT-CACTTACGCACTTCTGCATAGTAGCCCT
TGTGCTGAGACTGAGATTCTTCACCTGAGTTCATCTCCACTGTGACCATCTCTTCCTTTCTTTTCCATTCTTTTACTTAG
AATGTC--TGTATTCGTTTGCTAGGGCTTCCATAATAAAGCATCATAGACTGGTGACTTAAAGTGTAATTGTATTGCTGT
ACCGTAGGCTAGAAATCCAAAATCTAGGTTCCCGCAGAGTTGGCTCTTTCTGAGGTCTTCAAGGAGAGACTGTGCTCCAT
GCCTC-TCTCCTTGGCTTGTAGATGCCATCTTGTCCCTATGACTCTTCACACTGTCTTTATGTACATCTCTGTGCCCAAG
TTTTTGCTTTTTATTAAGACAGCAGTCATACTGGCTCAGGGCCCACTGCTAATGACTTAATGAAATCATTTTAATTTTAT
ATTCTCTACAAAGACCTTATTTCCAAATAAGGTAATATTCGGAGGTATTGGGAATTAAAACTCCAACATATAAATTTGAG
GAAGTGGCAATTTAACTCATAACATTCTTACTCTTTCTTGCAAGAGCTGCTTGCA-------------ATCTTTTGCAAG
AAAGAT-ACTATTCCTAACATCTTGGTTTTACTAGTAGTAAATATTATTATTGTTATT--ATTTTTGCATTTGCAAGGGA
AACACATCTGATCCCTCCTATAGAAAGAACAGTATTGCTATAATTCCTTTGAACTCTCTTTTCTTCCTTGTTTCCTCTGC
CACTTAAAAGATTGGAGA-GGAGAAACTTGTCAACTCATATCCACATTATCTCTAGCAAAGTGCATAGGAATTTGCTACT
AAATAATGTATCCTTAAGACTGTGTTGGTTTACTAGTGACACTCCGTAGTCATCACAGAATTAAAGCAGGAAGTCCATAG
TAATTCATTTACTAATAGTGGATTTTTAATGCTCTGAGTTTCTGAGATCAAATTTTATCTTTTCACCTACAAGTTCTATA
ATCTT--AAATAATTTACTTAATGTATATTGGTGTATTTTCCTAAAATTAATATTGGTGTTTAAGACTGTATCTAATTCC
TT-----ACTTTGAGAAACAAACTTTTATTAAATGTAAGGCACTTT-CTATGAATTTTAAATATAAAAATAAATATTGTC
CTAATTATTACTGAAAAAAA-GTCAGCCATTTCAATGTCTTGGAAAATAATT-TTTT-GTTTTTGTTCTGTTTTCTTTTT
GCTTCAATAAAATAATACTTGACTCCA----------------
